# Supplementary material for: The Protective Effect of Docosahexaenoic Acid on Mitochondria in SH-SY5Y Model of Rotenone-Induced Toxicity
Source: Metabolites. 2025 Jan 8;15(1):29. doi: 10.3390/metabo15010029 (PMC11767228; doi:10.3390/metabo15010029)
Supplement: Supplementary file 1 [file metabolites-15-00029-s001.zip]

Archive with 7 entries (7 files):
- Supplementary Figures_Description.pdf
- Supplementary_Figure_S1.tif
- Supplementary_Figure_S2.tif
- Table S1_Supplementary_table_identified_proteins.xlsx
- Table S2_Supplementary_table_MitoCarta.xlsx
- Table S3_Supplementary_table_Differential_proteins.xlsx
- Table S4_Differential_proteins_overlap_GO_term.xlsx
