# Supplementary material for: The Protective Effect of Docosahexaenoic Acid on Mitochondria in SH-SY5Y Model of Rotenone-Induced Toxicity
Source: Metabolites. 2025 Jan 8;15(1):29. doi: 10.3390/metabo15010029 (PMC11767228; doi:10.3390/metabo15010029)
Supplement: Supplementary file 1 [file metabolites-15-00029-s001.zip › Table S1_Supplementary_table_identified_proteins.xlsx]

## Sheet: Tabelle1
Table S1: Identified proteins (uniprot accession, protein names and gene names) and corresponding normalized protein quantities (Intensity, SILAC channels: L= light channel, M= medium channel, H= heavy channel) for the different groups: Control (Ctrl), Rotenone (Rot), DHA pretreatment plus Rotenone (DHA_Rot). 1-4 = replicates
Protein IDs	Majority protein IDs	Protein names	Gene names	Intensity L 1	Intensity M 1	Intensity H 1	Intensity L 2	Intensity M 2	Intensity H 2	Intensity L 3	Intensity M 3	Intensity H 3	Intensity L 4	Intensity M 4	Intensity H 4
				Ctrl	Rot	DHA_Rot	Ctrl	Rot	DHA_Rot	Ctrl	Rot	DHA_Rot	Ctrl	Rot	DHA_Rot
A0A024QZP7;P06493;A0A087WZZ9;E5RIU6;E7ESI2;G3V5T9;P24941;G3V317	A0A024QZP7;P06493;A0A087WZZ9;E5RIU6	Cyclin-dependent kinase 1	CDC2;CDK1	2.08018	2.14059	1.44303	1.59456	2.29843	1.53456	1.6326	2.18453	1.27761	1.86663	1.80072	1.28969
A0A2R8YD12;A0A024QZX5;A0A087X1N8;P35237;A0A2R8Y6A7;C9JTJ8;C9JVA8;H7BXK7;A0A1B0GU38;P50452	A0A2R8YD12;A0A024QZX5;A0A087X1N8;P35237;A0A2R8Y6A7	Serpin B6	SERPINB6	1.16554	0.639259	0.448831	1.21048	0.645421	0.599094	1.95639	1.5226	1.21981	1.45613	0.557151	0.633669
A0A024R4E5;Q00341;H0Y394;H7C0A4;C9JIZ1;H7C2D1;C9J5E5;C9JZI8;H7BZC3;C9JES8;C9JHZ8;C9JK79;C9JHS7;C9JT62;C9JHN6;C9JEJ8;C9JBS3;C9JQ82;C9JMQ6	A0A024R4E5;Q00341;H0Y394	Vigilin	HDLBP	3.03938	2.9574	3.39001	2.7768	2.76342	3.21741	3.2072	3.05692	3.07626	3.34166	3.40297	3.69951
A0A024R571;Q9H4M9;C9JC03;C9J2Z4;C9JDQ8;C9JIJ3;C9IZH1;Q9NZN4	A0A024R571;Q9H4M9;C9JC03;C9J2Z4;C9JDQ8	EH domain-containing protein 1	EHD1	0.849512	0.114058	-0.235002	0.404106	-0.229209	0.0646305	-0.080081	-0.781725	-1.85985	-0.102331	-1.14652	-1.06367
A0A024R644;O75503;A0A1B0GWI2;A0A1B0GVL0;A0A087WZY0;A0A1B0GTR6;A0A1B0GWJ7;A0A1C7CYZ2;A0A1B0GTV7;A0A1B0GUE8;A0A1B0GV94;A0A1B0GU14	A0A024R644;O75503;A0A1B0GWI2	Ceroid-lipofuscinosis neuronal protein 5	CLN5	1.81037	0.933832	0.561742	1.01316	0.382079	0.0861225	1.52745	0.572596	0.132654	0.626165	-0.61723	-0.74695
A0A024R7W5;A0A087X0Q1;A0A087WY31;Q7Z739	A0A024R7W5;A0A087X0Q1;A0A087WY31;Q7Z739	YTH domain-containing family protein 3	YTHDF3	0.815474	1.00842	1.00163	0.833965	1.18928	0.615816	1.02891	1.58206	0.994972	1.20659	1.63334	1.15611
A0A024RA52;P25787;C9JCK5;H3BT36;H7C402	A0A024RA52;P25787;C9JCK5	Proteasome subunit alpha type;Proteasome subunit alpha type-2	PSMA2	-0.114904	-0.267401	-0.214828	0.940615	0.871112	0.951349	0.333304	0.160969	-0.160402	0.201504	-0.344436	-0.449669
E9PRM7;A0A0J9YWM3;A0A024RCG2;Q96BI1	E9PRM7;A0A0J9YWM3;A0A024RCG2;Q96BI1	Solute carrier family 22 member 18	SLC22A18	-2.15694	-4.74332	-3.82071	-1.5254	-5.2262	-4.20249	-2.48571	-4.48872	-3.93373	NaN	NaN	NaN
P46379;A0A0G2JK23;A0A024RCR6;A0A0G2JL47;F6S6P2;A0A0G2JJM1;X6REW1;H0Y4L1;H0Y710;A0A1B0GX79;F6WML8;F6X9W3;F6U341;A0A0G2JJR8;F6XTU0;F6U1F2;F6UR09;F6VEM6;F6TC96	P46379;A0A0G2JK23;A0A024RCR6;A0A0G2JL47	Large proline-rich protein BAG6	BAG6;BAT3	1.86183	2.2892	1.9488	1.62161	1.95519	1.7366	1.67264	1.78135	1.28282	2.00288	2.14592	2.15088
Q8NB49;A0A067XG54;H7C0E8	Q8NB49;A0A067XG54	Phospholipid-transporting ATPase IG;Phospholipid-transporting ATPase	ATP11C	2.04013	1.25902	1.21441	2.01342	0.864944	1.45289	2.68392	2.22363	2.21418	2.87094	2.23804	2.21911
A0A075B7D9;Q92804	A0A075B7D9;Q92804	TATA-binding protein-associated factor 2N	TAF15	NaN	NaN	NaN	-5.45013	-4.84602	-5.17078	-3.46763	-2.72791	-3.0313	-4.23879	-3.33749	-1.95275
E9PIR7;F8W809;A0A087WSW9;A0A182DWI3;A0A087WSY9;Q16881;E2QRB9;E9PKD3;E9PQI3;E9PLT3;E9PKI4;A0A0B4J225;E9PIZ5	E9PIR7;F8W809;A0A087WSW9;A0A182DWI3;A0A087WSY9;Q16881;E2QRB9	Thioredoxin reductase 1, cytoplasmic	TXNRD1	-1.14351	-1.04959	-1.39484	-1.39411	-0.486596	-0.398048	-1.35506	-0.671869	-0.721098	-2.19609	-1.92339	-1.78151
K7ERP4;K7EKX7;R4GNE4;K7ENB4;A0A087X2I2;A0A087WT12;K7EJ20;P36969;A0A0A0MTT1;A0A087X247	K7ERP4;K7EKX7;R4GNE4;K7ENB4;A0A087X2I2;A0A087WT12;K7EJ20;P36969;A0A0A0MTT1	Glutathione peroxidase;Phospholipid hydroperoxide glutathione peroxidase, mitochondrial	GPX4	-1.63093	-1.62852	-2.52247	-1.0176	-0.471938	-0.941746	-1.03265	-0.327826	-0.269901	-1.91476	-0.925672	-1.0874
A0A087WT44;P30519;I3L1Y2;I3L159;I3L1F5	A0A087WT44;P30519	Heme oxygenase 2	HMOX2	-0.48089	-3.24895	-3.66168	-1.05799	-2.20686	-2.05126	-0.57936	-1.61113	-0.523163	-0.616432	-2.1974	-1.72979
A0A087WT45;Q4V328;A0A087WXA6;A0A087WW92;A0A087WZF5	A0A087WT45;Q4V328	GRIP1-associated protein 1	GRIPAP1	1.3716	1.22073	1.09144	0.969692	0.699725	0.878851	0.998124	0.61639	0.804276	1.71835	1.56288	1.34013
A0A0D9SF51;A0A0D9SG17;A0A1B0GWB6;A0A087WW73;A0A087WT80;Q9NQ66;H0YCJ2;A0A0D9SFJ4;A0A0D9SFA6;Q8IV92;A0A1B0GW62;B1AK73;A0A0D9SGI7;A0A0D9SFE7	A0A0D9SF51;A0A0D9SG17;A0A1B0GWB6;A0A087WW73;A0A087WT80;Q9NQ66;H0YCJ2	Phosphoinositide phospholipase C;1-phosphatidylinositol 4,5-bisphosphate phosphodiesterase beta-1	PLCB1	-0.78179	-4.30131	-3.65418	-0.720366	NaN	NaN	-0.164296	-2.18444	-1.56616	-0.535875	-2.60441	-2.82376
A0A087WTA5;E7ERK9;Q9UI10;A0A087WW69;H7C2L8;F8W8L6	A0A087WTA5;E7ERK9;Q9UI10	Translation initiation factor eIF-2B subunit delta	EIF2B4	2.108	2.28436	2.38623	2.04679	1.95758	2.06798	1.97128	2.27384	1.90472	1.42489	1.92395	1.4549
A0A087WY36;A0A087WTD7;A8MYJ1;Q12802;A0A087WX73;H0YLH1;H0YMW2	A0A087WY36;A0A087WTD7;A8MYJ1;Q12802	A-kinase anchor protein 13	AKAP13	-1.38443	-1.29685	-2.22868	-2.06592	-1.19206	-4.05887	-1.22582	-0.940372	-2.33883	-1.5344	-0.761971	-1.22665
A0A087WTF6;A0A087WV75	A0A087WTF6;A0A087WV75		NCAM1	-1.03006	-1.43755	-1.26936	-0.360483	-0.416596	0.213774	-0.703603	-0.739395	-0.201702	-0.403095	-0.0154696	0.491213
F5H5N1;A0A087WXF6;A0A087WTI3;F5GXJ1;O75251	F5H5N1;A0A087WXF6;A0A087WTI3;F5GXJ1;O75251	NADH dehydrogenase [ubiquinone] iron-sulfur protein 7, mitochondrial	NDUFS7	-1.53713	-2.54693	-2.09143	-1.06816	-1.30615	-1.89791	-1.51001	-2.37972	-1.47303	-1.73252	-1.14321	-0.850172
F8W6X9;A0A087WTQ6;Q7Z5N4;H7C255	F8W6X9;A0A087WTQ6;Q7Z5N4	Protein sidekick-1	SDK1	-1.12559	NaN	-4.31493	-1.11253	NaN	-4.18985	0.274768	-3.2186	-2.47975	-0.303257	NaN	-2.52584
A0A087WTU3;Q9Y6I9;C9JL43;C9JUC3;C9J7N0;C9JXQ7;C9JHH5	A0A087WTU3;Q9Y6I9	Testis-expressed sequence 264 protein	TEX264	-0.288363	-0.645868	-0.138034	-0.5641	-0.726075	-0.961426	-0.842393	-1.13535	-0.621355	-0.806747	-1.10473	-1.08534
A0A087WTV6;Q96C36;A0A087WZR9;J3KR12	A0A087WTV6;Q96C36;A0A087WZR9;J3KR12	Pyrroline-5-carboxylate reductase 2;Pyrroline-5-carboxylate reductase	PYCR2	1.92121	2.09144	2.32018	2.05648	2.05557	2.53377	1.13165	1.42647	1.60958	1.07752	1.56556	1.8423
A0A087WU31;A0A0A0MTB7;P51790;E9PE15;H0Y8Z8;A0A2R8Y6C4	A0A087WU31;A0A0A0MTB7;P51790;E9PE15	Chloride channel protein;H(+)/Cl(-) exchange transporter 3	CLCN3	2.72504	2.05346	1.94052	2.22129	1.75964	1.58619	2.41548	1.3595	1.37809	2.55411	1.54937	1.49416
A0A087WU53;Q9H0U3	A0A087WU53;Q9H0U3	Magnesium transporter protein 1	MAGT1	-2.84458	-2.89904	-2.672	-1.13894	-1.88746	-1.90999	-3.56715	-3.82858	-3.21255	NaN	NaN	NaN
A0A087WUC6;E9PI68;Q15005;E9PL01;E9PRB9;H0YE04	A0A087WUC6;E9PI68;Q15005;E9PL01;E9PRB9;H0YE04	Signal peptidase complex subunit 2	SPCS2	-0.428432	-2.39236	-2.20416	0.860703	-0.654473	-0.440022	-0.509864	-2.11377	-2.11101	-1.61507	-1.87555	-1.36111
A0A087WUD3;Q9NRP0	A0A087WUD3;Q9NRP0	Oligosaccharyltransferase complex subunit OSTC	OSTC	0	-0.520781	-0.305768	0.390575	-0.33705	-0.0520935	-0.367455	-1.10751	-0.871466	-0.751141	-1.36148	-1.06898
A0A087WUH1;Q7Z4K8;A0A0A0MS35;F5GYK0;Q5VT61	A0A087WUH1;Q7Z4K8;A0A0A0MS35;F5GYK0;Q5VT61	Tripartite motif-containing protein 46	TRIM46	-0.495216	0.137873	-0.401982	-0.665186	0.301574	-1.28056	-1.02214	-0.320307	-1.71344	0.179722	0.212401	-0.41613
A0A087WUK2;O14979	A0A087WUK2;O14979	Heterogeneous nuclear ribonucleoprotein D-like	HNRNPDL	-3.40342	-3.42647	-2.82286	-3.57239	-2.62933	-2.7886	-2.67123	-0.828379	-1.47646	-2.16181	-2.88917	-2.63453
A0A087WXK2;A0A087WUL4;A0A087WX23;Q86TG7;A0A087WZG9;B4DSP0	A0A087WXK2;A0A087WUL4;A0A087WX23;Q86TG7;A0A087WZG9;B4DSP0	Retrotransposon-derived protein PEG10	PEG10	-0.785059	-1.6032	-0.473189	-0.734636	-1.04843	-0.974356	-0.624669	-1.1596	-1.58825	-0.40971	-1.06288	-1.27457
A0A087WUQ6;P07203;A0A2R8Y6B6;A0A494C1C9;A0A494C118	A0A087WUQ6;P07203;A0A2R8Y6B6	Glutathione peroxidase;Glutathione peroxidase 1	GPX1	-2.3903	-0.630934	0.0870695	-1.46898	-0.389792	-0.433451	-2.49446	-1.46597	-1.12386	-1.86229	-0.770774	-0.857927
A0A087WUT6;O60841	A0A087WUT6;O60841	Eukaryotic translation initiation factor 5B	EIF5B	1.53379	1.74097	1.68015	1.13256	1.37564	1.38753	1.3692	1.04078	1.36589	1.44813	1.03356	1.03052
A0A087WV24;P20711;A0A087WU57;F8WER1;H7BZF7	A0A087WV24;P20711;A0A087WU57;F8WER1;H7BZF7	Aromatic-L-amino-acid decarboxylase	DDC	-1.28668	-2.16497	-2.38939	-1.85905	-2.28723	-2.0358	-1.7332	-1.87741	-1.84844	-2.83364	-2.83301	-2.72691
A0A087WV34;Q8WWB7;X6R6A3;A0A087X0W3	A0A087WV34;Q8WWB7;X6R6A3;A0A087X0W3	Glycosylated lysosomal membrane protein	GLMP	1.02836	-0.121769	0.511312	0.70907	-0.287404	-0.0621223	1.1003	-0.447983	-0.482691	0.456467	-1.15468	-0.351746
Q8IWB9;A0A087WVA8;J3KRZ8	Q8IWB9;A0A087WVA8;J3KRZ8	Testis-expressed sequence 2 protein	TEX2	-0.0819969	-1.53678	-1.64963	-0.406782	-1.61667	-2.44608	-1.06962	-2.4496	-1.1694	-1.55485	-2.5002	-3.0878
A0A087WVI0;E9PBL8;Q8WTW3;J3KSY3;J3QKY9;J3QLT5	A0A087WVI0;E9PBL8;Q8WTW3	Conserved oligomeric Golgi complex subunit 1	COG1	-4.17206	NaN	NaN	-5.06516	-5.09905	-4.93505	-3.78033	-3.70359	-4.43099	-4.16083	-4.02681	-3.57855
A0A087WVM4;B7ZM99;Q6UB35;H0Y327;Q5JYA8;Q5JYA3;Q4VXM0;Q4VXV2;Q4VXM1	A0A087WVM4;B7ZM99;Q6UB35	Monofunctional C1-tetrahydrofolate synthase, mitochondrial	MTHFD1L	2.57261	3.09532	3.20865	2.77168	2.77745	2.92582	2.26236	2.77358	2.74841	2.87583	3.11806	3.26703
A0A087WVQ6;Q00610;J3KS13;J3KSQ2;K7EJJ5;J3QL20;J3KRF5;F5H5N6;A0A087WV74;A0A087WXH4	A0A087WVQ6;Q00610	Clathrin heavy chain;Clathrin heavy chain 1	CLTC	7.65465	7.61995	7.72472	7.76281	7.67601	7.77021	8.01653	7.96153	8.00159	8.03957	7.89516	7.97915
E5RFN8;A0A087X0C7;E5RK50;E5RJK0;E5RK44;E5RI32;E5RIU3;A0A087WVY2;E5RI47;B4DZ84;D3DX48;A0A0A0MRU0;A0A0D9SFF8;D3DX49;A0A0C4DH75;Q14168	E5RFN8;A0A087X0C7;E5RK50;E5RJK0;E5RK44;E5RI32;E5RIU3;A0A087WVY2;E5RI47;B4DZ84;D3DX48;A0A0A0MRU0;A0A0D9SFF8;D3DX49;A0A0C4DH75;Q14168	MAGUK p55 subfamily member 2	MPP2	-1.43758	-1.18593	-1.5823	-0.0281105	-0.306006	-0.391275	-2.23987	-1.33175	-1.18216	0.109066	0.3031	0.116978
Q96AY4;A0A087WW06;B0QYP5	Q96AY4;A0A087WW06	Tetratricopeptide repeat protein 28	TTC28	1.20272	1.01886	0.701392	0.759411	0.209142	0.54405	1.33826	0.982225	0.815231	0.99131	0.88786	1.14092
A0A087WW40;Q9Y371	A0A087WW40;Q9Y371	Endophilin-B1	SH3GLB1	-1.23075	-1.37785	-1.94601	-1.43605	-1.42141	-1.92889	-0.570523	-1.3113	-1.33186	-1.29645	-0.796638	-2.11267
A0A087WW66;Q99460;H7BZR6;C9J9M4;H7C378	A0A087WW66;Q99460	26S proteasome non-ATPase regulatory subunit 1	PSMD1	2.88525	3.08491	3.2008	3.07368	3.21291	3.07061	3.16196	3.41059	3.50889	3.24575	3.27705	3.48603
A0A087WW77;Q15334	A0A087WW77;Q15334	Lethal(2) giant larvae protein homolog 1	LLGL1	0.922644	0.700531	0.650084	1.0981	0.355813	0.700037	1.28161	0.813696	0.462866	0.954451	0.40565	0.740421
A0A087WWU8;D6R904;A0A494C0G0;Q5VU61	A0A087WWU8;D6R904;A0A494C0G0		TPM3	0.819643	0.607698	0.498637	1.8461	1.26028	0.74979	2.96814	2.47483	2.0946	2.31391	1.66882	1.79821
Q13148;A0A087WX29;K7EJM5;A0A0A0N0M3;K7EN94;B1AKP7;G3V162;A0A087X260;A0A087WYY0;A0A087WXQ5;A0A087WV68;A0A087WW61;A0A087WX67;A0A087WXV3;A0A0A0MSV7;A0A1W2PNU8;K7EJ99	Q13148;A0A087WX29;K7EJM5;A0A0A0N0M3;K7EN94;B1AKP7;G3V162;A0A087X260;A0A087WYY0;A0A087WXQ5;A0A087WV68	TAR DNA-binding protein 43	TARDBP;TDP43	-1.37054	-0.726404	-0.119819	0.182785	0.887639	0.724228	0.0877867	0.847633	0.588739	0.047123	-0.233096	0.091547
A0A087WXC5;E7ESZ7;O95299;H7C2W5;H7C1Y7;H7C2X4;C9J6X0;Q8N1B9	A0A087WXC5;E7ESZ7;O95299	NADH dehydrogenase [ubiquinone] 1 alpha subcomplex subunit 10, mitochondrial	NDUFA10	1.82488	1.58348	2.05041	1.94616	1.87088	2.30616	1.35426	1.38312	1.6103	1.31764	1.30244	1.74118
A0A087WXK4;Q7Z3F1	A0A087WXK4;Q7Z3F1	Integral membrane protein GPR155	GPR155	-1.44147	-2.69247	-1.60606	-2.45483	-4.97731	-5.23751	-1.56951	-3.50647	-4.4531	-2.32512	-5.03919	-5.58615
J3QSS3;A0A087WXK5;Q9BZC7;H0Y8D6;H0Y8C9;E9PGB2;H0Y8E3	J3QSS3;A0A087WXK5;Q9BZC7;H0Y8D6	ATP-binding cassette sub-family A member 2	ABCA2	0.497093	-2.04872	-2.11409	-0.503351	-2.67228	-2.06003	-0.115098	-2.54428	-2.872	0.508644	-1.52742	-0.916117
A0A0J9YX89;A0A087WXL0;A0A3B3IT39;A8MZD0;A0A087X1G7;O60613	A0A0J9YX89;A0A087WXL0;A0A3B3IT39;A8MZD0;A0A087X1G7;O60613	15 kDa selenoprotein	2015-09-01	-3.13766	-3.15081	-2.80083	-3.67561	-3.76654	-3.91787	-3.5398	-3.92033	-4.073	-3.73149	-3.88555	-3.61111
A0A087WXL6;Q9H270;B7Z879;A0A0G2JS92;A0A087X2J4	A0A087WXL6;Q9H270;B7Z879	Vacuolar protein sorting-associated protein 11 homolog	VPS11	2.03931	1.97139	1.62834	1.73677	1.50257	0.769684	2.17215	1.74085	1.42115	2.0564	1.56932	1.324
A0A087WXM6;J3QQT2;J3KRX5;A0A0A6YYL6;P18621;J3QLC8;A0A0A0MRF8;J3KRB3;A0A087WWH0;J3QS96;A0A087WY81;J3KSJ0	A0A087WXM6;J3QQT2;J3KRX5;A0A0A6YYL6;P18621;J3QLC8;A0A0A0MRF8;J3KRB3;A0A087WWH0;J3QS96	60S ribosomal protein L17	RPL17;RPL17-C18orf32	2.88732	2.94258	2.86613	2.81737	2.80846	2.75433	2.80892	2.79019	2.63083	2.88759	2.95024	2.87739
A0A087WXU0;A0A2R8Y4J4;Q9NWS8;A0A2R8Y4P5	A0A087WXU0;A0A2R8Y4J4;Q9NWS8;A0A2R8Y4P5	Required for meiotic nuclear division protein 1 homolog	RMND1	-0.577156	-0.493444	-0.164172	-0.699825	-0.436402	-0.113794	-1.85638	-1.97657	-1.33241	-1.54091	-1.22344	-0.964499
A0A499FIX8;H7BXI1;A0A087WXU3;A0FGR8	A0A499FIX8;H7BXI1;A0A087WXU3;A0FGR8	Extended synaptotagmin-2	ESYT2	3.52556	2.74924	3.07823	3.30577	2.66856	3.09725	3.11996	2.17017	2.53237	2.90908	2.00546	2.40525
A0A087WY00;F8WE88;F8W6H6;Q9Y4I1;G3V394;E7ERV5;Q9UES5;O95317	A0A087WY00;F8WE88;F8W6H6;Q9Y4I1;G3V394	Unconventional myosin-Va	MYO5A	2.30342	1.8564	2.11431	1.83397	1.70927	1.62213	2.23361	1.7131	2.0675	2.63183	1.88565	2.0745
Q9NP79;A0A087WY55;Q5TGM0	Q9NP79;A0A087WY55;Q5TGM0	Vacuolar protein sorting-associated protein VTA1 homolog	VTA1	-3.28769	-1.60896	-1.39722	-1.62305	-1.87383	-0.784933	NaN	-3.14661	-2.75355	-3.88921	-3.00816	NaN
A0A087WY71;E9PFW3;Q96CW1;C9JJ47;H7C4C3;C9JTK4;C9JGT8;C9JJD3;C9JPV8	A0A087WY71;E9PFW3;Q96CW1	AP-2 complex subunit mu	AP2M1	3.03996	2.91498	2.96496	3.10894	2.65865	2.52458	2.48387	2.14888	2.28688	1.98823	1.84693	1.79343
D6RAW0;D6RFM0;D6RAH7;H9KV45;A0A0A0MQU3;A0A087WY85;P62837;P61077;D6RA11;A0A087WW00;C9J9H9;Q9Y2X8;P51668	D6RAW0;D6RFM0;D6RAH7;H9KV45;A0A0A0MQU3;A0A087WY85;P62837;P61077;D6RA11;A0A087WW00;C9J9H9;Q9Y2X8;P51668	Ubiquitin-conjugating enzyme E2 D2;Ubiquitin-conjugating enzyme E2 D3;Ubiquitin-conjugating enzyme E2 D4;Ubiquitin-conjugating enzyme E2 D1	UBE2D3;UBE2D2;UBE2D1;UBE2D4	0.20006	-0.534298	1.21571	0.675917	0.127488	1.06375	0.979457	1.0397	1.19143	-1.98455	-0.821811	-1.16576
Q6UXV4;A0A087WYF7;A0A087WUX8	Q6UXV4;A0A087WYF7;A0A087WUX8	MICOS complex subunit MIC27	APOOL	-1.87263	-1.79484	-1.87473	-0.317059	-0.385999	-0.0700054	-2.8377	-3.0033	-3.00186	-4.40743	-2.94896	-4.214
E9PFH7;A0A087WYG2;A0A669KB35;Q9UPT6	E9PFH7;A0A087WYG2;A0A669KB35;Q9UPT6	C-Jun-amino-terminal kinase-interacting protein 3	MAPK8IP3	1.02	1.29807	0.828845	0.482229	0.905858	0.964321	0.857129	1.32761	0.960096	1.20039	1.54798	1.35039
A0A087WYL5;Q6UXD5;H3BN26	A0A087WYL5;Q6UXD5	Seizure 6-like protein 2	SEZ6L2	3.05037	1.62989	1.83373	2.59184	1.48049	1.5954	3.08771	1.79808	1.87817	3.1781	1.90917	2.26182
A0A087WYN9;Q7Z478	A0A087WYN9;Q7Z478	ATP-dependent RNA helicase DHX29	DHX29	-2.62282	-3.49449	-1.92799	-2.44439	-2.64087	-2.93126	-2.21634	-2.09665	-2.42575	-3.19546	-3.61307	NaN
A0A087WYS1;E7EUC7;Q16851;C9JWG0;C9JVG3;C9JQU9;C9JNZ1	A0A087WYS1;E7EUC7;Q16851	UTP--glucose-1-phosphate uridylyltransferase	UGP2	-1.18226	-1.56535	-1.78464	-0.717777	-1.25812	-1.00473	-0.954375	-1.40034	-1.29202	-1.55589	-1.51018	-1.22185
Q15185;A0A087WYT3;B4DDC6	Q15185;A0A087WYT3	Prostaglandin E synthase 3	PTGES3	-2.41112	-1.76783	-1.40782	-1.63479	-1.90744	-0.715168	-0.642102	-0.477753	0.603466	-0.971436	-1.09815	-0.119492
E9PAU2;A0A087WZ13;Q8IY67	E9PAU2;A0A087WZ13;Q8IY67	Ribonucleoprotein PTB-binding 1	RAVER1	-1.53411	-2.09627	-1.05242	-1.00984	-1.07141	-0.815022	-2.5271	-1.65505	-1.42032	-2.45948	-2.26691	-2.5804
A0A087WZ62;Q9H6U8;H0YCW6;A0A087WTZ3;A0A087WV58;A0A087WVC0;A0A087WZY8	A0A087WZ62;Q9H6U8;H0YCW6	Alpha-1,2-mannosyltransferase ALG9	ALG9	0.478647	-0.236454	0.670932	-0.0751896	-0.0154238	0.0694942	-0.510592	-0.94256	-0.870987	-1.42899	-3.84409	-3.56328
A0A087WZD4;K7ENL9;Q96DM3;K7EIS6;K7EL80;K7EQJ3;K7EQ65	A0A087WZD4;K7ENL9;Q96DM3;K7EIS6	Uncharacterized protein C18orf8	C18orf8	-0.650377	-0.779238	-1.11809	-1.00977	-1.7185	-1.71032	-0.359487	-0.677065	-0.676443	-0.75239	-1.91643	-2.35443
A0A087WZK9;B3KS98;O15372;E5RGU4;E5RJT0;E5RFW7;E5RFH0	A0A087WZK9;B3KS98;O15372	Eukaryotic translation initiation factor 3 subunit H	EIF3H	-0.837486	0.174946	-0.879413	0.48797	0.667565	0.139009	-1.43196	-1.90895	-1.82418	-5.29333	-5.0009	-5.71546
H0YAE9;D6REQ6;D6RHI9;A0A087WZM2;O00584	H0YAE9;D6REQ6;D6RHI9;A0A087WZM2;O00584	Ribonuclease T2	RNASET2	-2.87088	-3.65827	-4.23438	-4.30823	NaN	NaN	-0.951823	-4.04036	-3.82067	-2.65465	-5.29577	-5.25772
A0A087WZN1;O43837;A0A087X2E5;A0A0D9SG66	A0A087WZN1;O43837;A0A087X2E5	Isocitrate dehydrogenase [NAD] subunit, mitochondrial;Isocitrate dehydrogenase [NAD] subunit beta, mitochondrial	IDH3B	0.655293	0.637337	0.666224	0.701139	0.817094	0.671263	0.2163	0.163746	0.3859	-0.867931	-0.552093	-0.659086
A0A087WZT0;M0QZ22;Q5PRF9;M0R0X3;M0QXV2;M0QY61;Q9UPU9	A0A087WZT0;M0QZ22;Q5PRF9;M0R0X3	Protein Smaug homolog 2	SAMD4B	-1.62971	-0.978413	-1.46558	-2.24206	-1.86278	-1.93175	-2.40718	-1.58658	-2.26306	-2.67856	-2.17745	-2.28207
A0A087WZU2;Q00536;H0YAZ9;E5RGN0;Q07002;H0YBX5;E5RJM2	A0A087WZU2;Q00536;H0YAZ9;E5RGN0;Q07002	Cyclin-dependent kinase 16;Cyclin-dependent kinase 18	CDK16;CDK18	-2.59078	-3.38759	-3.17727	-2.37483	-4.54513	-3.99149	-2.8636	-3.49481	-4.03387	-3.06737	NaN	NaN
A0A087WZV0;O43314;D6RBU4;H0Y9M0;H0Y9S9;F8W9A8;B7WPL9;Q6PFW1	A0A087WZV0;O43314;D6RBU4;H0Y9M0	Inositol hexakisphosphate and diphosphoinositol-pentakisphosphate kinase 2	PPIP5K2	-1.84431	-2.19685	-0.887696	-2.48177	-2.00276	-0.996296	-2.1187	-1.86566	-0.797531	-1.47796	-1.56057	-1.41582
J3KPF9;A0A087X011;E9PES4;Q9Y496;H7C2F6;Q5JRK0;C9J9X2;H0Y718;Q6ZMV9	J3KPF9;A0A087X011;E9PES4;Q9Y496	Kinesin-like protein;Kinesin-like protein KIF3A	KIF3A	0.574327	0.960911	0.909974	0.248283	-0.186761	-0.337742	-0.0920229	-0.813663	-0.951954	0.747042	0.380103	0.656431
A0A087X020;Q9Y3A5	A0A087X020;Q9Y3A5	Ribosome maturation protein SBDS	SBDS	-4.98164	-4.39461	-4.81043	-0.527594	-0.877055	-0.627018	-6.02536	-4.83391	-5.38991	NaN	-2.63834	NaN
A0A087X0K9;G5E9E7;G3V1L9;Q07157;H0YKB1	A0A087X0K9;G5E9E7;G3V1L9;Q07157	Tight junction protein ZO-1	TJP1	1.00281	0.283331	-0.023303	-0.857422	-0.12921	-1.16879	0.461967	0.66329	0.064724	0.761339	0.52406	0.131771
A0A3B3ISI6;A0A087X0N2;O15243	A0A3B3ISI6;A0A087X0N2;O15243	Leptin receptor gene-related protein	LEPROT	-4.24829	-4.20834	-4.47895	-4.64453	-4.43694	-4.62414	NaN	NaN	NaN	-4.8924	-5.43581	-5.52284
Q2TAM5;E9PKH5;A0A087X0W8;Q04206;E9PKV4;A0A087WVP0;E9PI38;E9PQS6;E9PMD5;H0YCB4;E9PJR1;E9PRX2;E9PNV4	Q2TAM5;E9PKH5;A0A087X0W8;Q04206;E9PKV4;A0A087WVP0;E9PI38;E9PQS6	Transcription factor p65	RELA	-0.390398	-0.148733	0.072793	-0.421839	0.276692	-0.0279827	0.180348	0.552158	-0.451618	-0.109138	0.0662661	-0.832439
A0A087X0X3;P52272;M0R019;M0R2T0;M0QYQ7;M0R0N3;M0R0Y6;M0QY96;M0R2I7	A0A087X0X3;P52272;M0R019;M0R2T0	Heterogeneous nuclear ribonucleoprotein M	HNRNPM	1.52519	1.27697	2.06909	1.6003	1.55639	2.25794	0.770717	0.797615	1.1161	1.05332	0.943084	1.32649
A0A0G2JN29;A0A087X117;Q15155;A0A0G2JP90;A0A087WW46;H3BUC9	A0A0G2JN29;A0A087X117;Q15155;A0A0G2JP90;A0A087WW46	Nodal modulator 1	NOMO1	-4.43075	-3.84737	-3.94041	-2.93509	-3.01819	-2.88212	-2.14364	-2.71367	-2.4361	-3.06381	-3.56206	-4.89456
A0A087X142;A6NMH6;A6NFQ9;F8W8I8;Q92599;C9JV02;C9J4G8;A0A0A0MRP8	A0A087X142;A6NMH6;A6NFQ9;F8W8I8;Q92599	Septin-8	2008-09-01	-0.341196	0.0712681	-0.0967875	-1.57871	-0.959804	-2.26769	-0.637074	-0.688892	-1.15433	-1.14867	-2.01041	-1.37253
A0A087X152;O95185;E0CX15;D6RE16	A0A087X152;O95185;E0CX15;D6RE16	Netrin receptor UNC5C	UNC5C	-0.632568	NaN	NaN	-0.572201	-2.28661	-2.2849	-0.0700254	-4.15903	-2.11605	-1.46229	-5.71584	-5.94604
A0A087X1A5;O95793;Q5JW30;Q5JW28	A0A087X1A5;O95793;Q5JW30;Q5JW28	Double-stranded RNA-binding protein Staufen homolog 1	STAU1	-0.712076	-1.70452	-0.893941	-1.4029	-1.70578	-0.590221	-4.13759	-1.2299	NaN	-1.68546	-1.60041	-1.24048
A0A087X1G1;H7BYD0;Q16718;F8WAS3;A0A087WXR5;C9IZN5	A0A087X1G1;H7BYD0;Q16718;F8WAS3;A0A087WXR5;C9IZN5	NADH dehydrogenase [ubiquinone] 1 alpha subcomplex subunit 5	NDUFA5	-2.73046	-1.60374	-2.62925	-2.53951	-2.29046	-2.13178	-3.26713	-3.62581	-3.3076	-3.86195	-3.84275	-3.6152
A0A087X1H5;Q15057;A0A0U1RQT1;C9J8L1;A0A5F9ZHJ9;H7C3Q8	A0A087X1H5;Q15057;A0A0U1RQT1	Arf-GAP with coiled-coil, ANK repeat and PH domain-containing protein 2	ACAP2	NaN	-2.36706	-3.67227	-3.81752	-1.55094	-4.94216	-1.3123	-2.11032	-2.37249	-1.07066	-3.08529	NaN
A0A087X1K9;E5RGR0;O75608;E5RJ48;B4DP64;E5RI35	A0A087X1K9;E5RGR0;O75608;E5RJ48;B4DP64	Acyl-protein thioesterase 1	LYPLA1	-1.65267	-1.1575	-1.01755	-0.697235	0.189404	0.29435	-1.01599	-0.744938	-0.143364	-1.22737	-1.27722	-0.0980244
A0A087X1W8;A0A0A0MTJ8;X5DQS5;Q9BY67;A0A087X0T8;F5H8J9;F5H125;H0YG94	A0A087X1W8;A0A0A0MTJ8;X5DQS5;Q9BY67;A0A087X0T8	Cell adhesion molecule 1	CADM1	0.487661	-2.21275	-0.348454	1.15088	0.0383329	0.29458	1.52737	0.478683	0.688255	0.748478	-0.590295	-0.268721
E9PRY8;A0A087X1X7;H0YCK7;P29692;E9PK01;A0A0J9YXU2;E9PQR8;E9PN56;E9PRL0;E9PQZ1;E9PI39;E9PQ49;E9PN71;E9PQC9;E9PL12;E9PPR1;E9PPY1;H0YE72;E9PNC8;E9PIZ1;E9PMW7;E9PKH7;H0YE58;E9PJV8;E9PN91;E9PL71	E9PRY8;A0A087X1X7;H0YCK7		EEF1D	2.11301	2.57316	2.72548	2.23889	2.65296	2.72592	1.85866	2.51164	2.93214	2.22397	2.80455	3.08389
A0A087X1Z3;Q9UL46;H0YM70;H0YKU2	A0A087X1Z3;Q9UL46;H0YM70	Proteasome activator complex subunit 2	PSME2	-1.90065	-3.38247	-1.49206	-0.880739	-0.721217	-0.54781	-0.981315	-1.29212	-0.426588	-1.52454	-1.94945	-0.581783
A0A087X256;Q2M389;F8W1W1;F8VYH7	A0A087X256;Q2M389	WASH complex subunit 7	KIAA1033	0.227877	0.525051	-0.323483	-0.669903	-0.496966	-1.12614	0.224786	0.515785	-0.59963	1.07127	0.610791	-0.0422516
E9PDU5;A0A087X295;Q9NNW5	E9PDU5;A0A087X295;Q9NNW5	WD repeat-containing protein 6	WDR6	-1.65069	-2.59229	-3.10913	-1.78923	-2.51558	-2.71092	-2.44443	-3.81776	NaN	-1.85784	NaN	NaN
A0A087X2D0;P84103	A0A087X2D0;P84103	Serine/arginine-rich splicing factor 3	SRSF3	NaN	NaN	NaN	-2.35438	-2.18334	-1.02732	-2.79251	-2.32073	-0.712252	-2.94723	-1.94114	-2.47802
A0A087X2D5;Q9BRJ2;A0A0G2JMS5;A0A087WU62	A0A087X2D5;Q9BRJ2;A0A0G2JMS5;A0A087WU62	39S ribosomal protein L45, mitochondrial	MRPL45	0.211565	0.351282	0.491529	0.158466	0.162242	1.1307	-0.657382	-0.456362	0.281443	-3.31364	-3.11597	-2.23656
A0A087X2I1;P62333;H0YJC0;H0YJS8;H0YJX2;H0YJE9;H0YJT1	A0A087X2I1;P62333;H0YJC0;H0YJS8	26S protease regulatory subunit 10B	PSMC6	2.02459	2.17627	2.00362	2.27529	2.61245	2.61277	1.97937	2.27583	2.22377	1.9473	2.36444	1.84968
A0A096LNT1;A0A096LNN8;A0A096LPF9;A0A096LNV3;A0A096LP02;Q9Y508	A0A096LNT1;A0A096LNN8;A0A096LPF9;A0A096LNV3;A0A096LP02;Q9Y508	E3 ubiquitin-protein ligase RNF114	RNF114	NaN	NaN	NaN	-3.79617	-3.50061	-3.39336	-3.14168	-2.58099	-2.39091	-3.55908	-3.51618	-3.6409
A0A096LP25;A0A096LNZ0;Q6ZSR9	A0A096LP25;A0A096LNZ0;Q6ZSR9	Uncharacterized protein FLJ45252	AAK1	-1.07897	-0.411577	-0.777608	-2.36658	-1.86488	-1.97349	-0.713521	-0.26689	-0.535467	-0.323635	0.31214	-0.0682106
P0DPI2;A0A0B4J2D5;A0A096LPI6;A0A096LNH5;H7C1F6;H7C2G3;A0A096LP73;A0A2R8YDR7;F2Z2Q0;A0A096LP12;A0A096LNJ1;A0A2R8Y6K9	P0DPI2;A0A0B4J2D5;A0A096LPI6;A0A096LNH5;H7C1F6;H7C2G3;A0A096LP73;A0A2R8YDR7;F2Z2Q0;A0A096LP12		C21orf33	1.40886	1.5993	1.97998	1.81068	2.06633	2.44069	-1.12766	0.573193	0.572493	-0.984152	-0.465343	-0.0550652
A0A096LPK7;A0A182DWF2;A0A182DWF3;Q9NNW7;D3YTF8;A0A096LPD9;E7EWK1;A0A0U1RQX0;A0A096LPH4;A0A096LPB7;A0A096LP96	A0A096LPK7;A0A182DWF2;A0A182DWF3;Q9NNW7;D3YTF8;A0A096LPD9;E7EWK1;A0A0U1RQX0	Thioredoxin reductase 2, mitochondrial	TXNRD2	-1.1011	-1.15493	-0.661859	-1.71745	-1.56312	-1.11249	-2.37712	-3.07979	-2.0141	-2.70154	-2.75644	-2.35101
A0A0A0MQW0;A0A0A0MR39;Q9P2K5;A0A087WUT0;A0A087WWC8;H0YN19	A0A0A0MQW0;A0A0A0MR39;Q9P2K5;A0A087WUT0	Myelin expression factor 2	MYEF2	-0.715864	-0.38866	-0.129426	-0.00513268	0.365788	0.630976	-0.342155	-0.0695248	0.32646	-0.858112	-0.637246	0.0634975
P43378;A0A0A0MR09;H3BQT6	P43378;A0A0A0MR09	Tyrosine-protein phosphatase non-receptor type 9;Protein-tyrosine-phosphatase	PTPN9	2.09393	2.14745	1.69525	1.6541	1.57734	1.30819	1.64725	1.70677	1.25492	1.8578	1.80799	1.47305
A0A0C4DG68;A0A0A0MR59;Q8TB72	A0A0C4DG68;A0A0A0MR59;Q8TB72	Pumilio homolog 2	PUM2	0.128597	0.567612	-0.0750074	-0.873295	-1.01659	-1.16475	-0.715236	0.0523129	-0.523163	-0.118593	-0.287982	-0.396654
G8JL96;A0A0A0MR60;Q13332;Q8NHS7;K7ERX4;K7ESP0	G8JL96;A0A0A0MR60;Q13332	Protein-tyrosine-phosphatase;Receptor-type tyrosine-protein phosphatase S	PTPRS	-0.18545	-1.24944	-2.10642	-0.0486832	-3.86809	-2.03388	0.451949	-3.14112	-1.79541	-0.428288	NaN	NaN
A0A0A0MRA5;B7Z4B8;Q9BUJ2;M0R3F1;M0QYZ0;M0R0K8;M0QYI8;M0R203;M0QZV6	A0A0A0MRA5;B7Z4B8;Q9BUJ2;M0R3F1;M0QYZ0	Heterogeneous nuclear ribonucleoprotein U-like protein 1	HNRNPUL1	-0.707533	-0.0632877	0.0673895	-0.190617	-0.110202	0.224232	-0.917268	-0.300749	-0.989418	-0.364323	-0.512509	-0.344551
A0A0A0MRB5;Q8WXG6;A0A0U1RR25;C9JM97;C9JLZ9;C9K0L0;C9J6B0;F8W8U2	A0A0A0MRB5;Q8WXG6	MAP kinase-activating death domain protein	MADD	-0.608616	-1.0559	-0.72718	-1.02138	-1.17064	-1.39754	-1.11626	-1.43377	-1.40291	-1.1132	-1.45308	-1.44254
A0A0A0MSK4;A0A0A0MRC4;Q86YR5;A0A087WVF5	A0A0A0MSK4;A0A0A0MRC4;Q86YR5	G-protein-signaling modulator 1	GPSM1	0.537115	0.769039	0.523875	-0.404083	-0.13149	0.007061	0.0295267	0.35239	-0.16338	-0.111921	0.225659	0.109642
A0A0A0MRE5;Q9ULH1;H0YBF7;H0YBM4;E5RHD7;A0A286YFG8	A0A0A0MRE5;Q9ULH1;H0YBF7	Arf-GAP with SH3 domain, ANK repeat and PH domain-containing protein 1	ASAP1	-0.103682	-0.0374908	-0.0722132	-1.49271	-1.69289	-1.29681	-0.460774	-0.501703	-1.08587	-0.540564	-0.28729	-0.441689
A0A0A0MRE6;O94967	A0A0A0MRE6;O94967	WD repeat-containing protein 47	WDR47	-2.63173	-2.28971	-2.22823	-3.81428	-4.63069	-2.89533	-4.10213	-3.16693	-3.12897	-3.5494	-3.20818	-2.2588
A0A0A0MRF6;Q99996;A0A0A0MRE9;H7BYL6;A0A087WX84;A0A2R8Y590;H7BZV6;Q6PJH3;H0Y6Q0	A0A0A0MRF6;Q99996;A0A0A0MRE9	A-kinase anchor protein 9	AKAP9	0.000762939	0.274546	-0.577983	0.367376	-0.598716	-0.351727	0.410827	-0.468369	-0.392729	1.06569	0.958232	0.641291
A0A0A0MRG2;E9PG40;P05067;H7C0V9;H7C2L2	A0A0A0MRG2;E9PG40;P05067;H7C0V9	Amyloid beta A4 protein;N-APP;Soluble APP-alpha;Soluble APP-beta;C99;Beta-amyloid protein 42;Beta-amyloid protein 40;C83;P3(42);P3(40);C80;Gamma-secretase C-terminal fragment 59;Gamma-secretase C-terminal fragment 57;Gamma-secretase C-terminal fragment 50;C31	APP	1.68976	-0.181635	0.104129	1.20912	-1.28473	-1.31367	1.65839	-0.595961	-1.01456	1.91131	-0.444808	-0.927172
A0A0A0MRI2;Q9UNH7;G3V5X9;G3V5U2;H0YJF8;G3V4Z5	A0A0A0MRI2;Q9UNH7	Sorting nexin-6;Sorting nexin-6, N-terminally processed	SNX6	1.23182	1.26107	1.11492	1.39404	1.54727	1.20453	1.13357	1.16948	1.36893	1.57746	1.56832	1.31235
A0A0A0MRJ0;Q5VT25;A0A0A0MRJ1;H0Y5V1;H0Y6V3;H0Y7V8;H0Y6R0	A0A0A0MRJ0;Q5VT25	Non-specific serine/threonine protein kinase;Serine/threonine-protein kinase MRCK alpha	CDC42BPA	-0.360432	-0.563364	-0.188176	-0.473108	-0.331054	-0.383612	0.574985	0.731169	0.277966	0.448467	-0.208604	-0.44404
Q8NEY1;A0A0A0MRJ3;H0Y6F6	Q8NEY1;A0A0A0MRJ3	Neuron navigator 1	NAV1	-0.706675	-1.32889	-1.40875	-1.42797	-3.59807	NaN	-2.91993	-1.746	-1.95356	-1.9386	-1.57024	-1.5117
A0A0A0MRJ6;H7BY58;P22061;A0A3F2YNX8;F6S8N6;F8WDT3;F8WAV5;F8WAX2;H7C4X2;C9J0F2	A0A0A0MRJ6;H7BY58;P22061;A0A3F2YNX8;F6S8N6	Protein-L-isoaspartate O-methyltransferase;Protein-L-isoaspartate(D-aspartate) O-methyltransferase	PCMT1	-2.59406	-1.84848	-1.42992	-1.53928	-1.45544	-0.766565	-1.36314	-1.53662	0.0709705	-2.26165	-1.53043	-1.87268
A0A0A0MRM8;A0A1Y0BRN3;E7EW20;Q9UM54;A0A590UJ40;A0A590UKB0;A0A590UJ75;A0A590UK22;A0A590UK86;A0A5F9ZI03;A0A590UK71;A0A590UJW9;Q5JVM0	A0A0A0MRM8;A0A1Y0BRN3;E7EW20;Q9UM54;A0A590UJ40;A0A590UKB0;A0A590UJ75;A0A590UK22;A0A590UK86;A0A5F9ZI03;A0A590UK71	Unconventional myosin-VI	MYO6	4.92485	4.5009	4.35339	4.66021	4.38182	4.04521	4.89229	4.43131	4.30208	5.01216	4.56597	4.24218
A0A0A0MS51;A0A0A0MT01;P06396;CON__Q3SX14;A0A0U1RQL8;Q5T0I0;REV__H0YJM7;REV__Q6TDU7;REV__F8W8F9	A0A0A0MS51;A0A0A0MT01;P06396	Gelsolin	GSN	1.17474	0.95598	1.20795	2.86589	0.471181	0.473429	1.85226	1.28156	0.998617	1.1333	0.979451	0.780323
A0A0A0MS54;P22694;A0A087WVC4;B1APG2;B1APF8;B1APF9;B1APG3;B1APG1;B1APG0;B1APF7	A0A0A0MS54;P22694;A0A087WVC4;B1APG2;B1APF8;B1APF9;B1APG3;B1APG1;B1APG0	cAMP-dependent protein kinase catalytic subunit beta	PRKACB	1.41935	0.570599	0.565335	1.53218	0.584868	0.790537	1.14579	0.674086	0.232624	1.56265	0.877275	0.900248
A0A0A0MS89;A6NF31;O75665	A0A0A0MS89;A6NF31;O75665	Oral-facial-digital syndrome 1 protein	OFD1	2.25753	1.66188	1.71153	2.89612	2.19704	2.29155	2.97752	2.42661	2.48349	3.15279	2.56311	2.65477
A0A0A0MSA9;A0A0C4DG49;P15151	A0A0A0MSA9;A0A0C4DG49;P15151	Poliovirus receptor	PVR	0.322062	-0.469484	-0.292119	0.894428	-0.293876	0.449789	1.39527	0.905878	1.46971	1.08655	0.351983	0.670544
A0A0A0MSB8;Q9UPT5;A0A0A0MRE1;B4DJ07;B5MCY9;K7ERQ5;C9JME6;C9JKC2	A0A0A0MSB8;Q9UPT5;A0A0A0MRE1;B4DJ07	Exocyst complex component 7	EXOC7	-0.811001	-2.69479	-2.13806	-1.02835	-3.20453	-2.89839	-0.921567	-1.37012	-1.86488	-1.03039	-5.84425	-3.81903
A0A1W2PNM1;A0A0A0MSE2;A0A0D9SFP2;E9PF18;Q16836;A0A1W2PQV5;A0A1W2PQC2;A0A1W2PRT2;A0A1W2PQ78;A0A1W2PQ55;A0A1W2PP40	A0A1W2PNM1;A0A0A0MSE2;A0A0D9SFP2;E9PF18;Q16836;A0A1W2PQV5;A0A1W2PQC2;A0A1W2PRT2;A0A1W2PQ78	Hydroxyacyl-coenzyme A dehydrogenase, mitochondrial	HADH	-0.828373	-0.064539	0.603652	0.521383	0.506089	0.889509	-0.267211	0.50613	0.296566	-1.81166	-1.6499	0.493639
A0A0A0MSI8;O00471;F8W9B8;G3V4Z7	A0A0A0MSI8;O00471;F8W9B8	Exocyst complex component 5	EXOC5	-0.231667	-0.905439	-0.469007	0.0540695	-1.02889	-0.591843	-0.122006	-1.16593	-1.50587	-1.95844	-2.02465	-1.95025
A0A0A0MSJ0;Q86XP3	A0A0A0MSJ0;Q86XP3	ATP-dependent RNA helicase DDX42	DDX42	-1.70313	-1.71801	-0.87292	-2.7163	-1.16858	-0.97831	-1.25699	-1.34989	-0.967915	-3.0358	-1.79727	-1.42763
A0A0A0MSJ9;Q15283	A0A0A0MSJ9;Q15283	Ras GTPase-activating protein 2	RASA2	-3.86572	-3.4111	-3.25892	-4.10872	-3.5252	-3.67349	-4.00269	-4.74887	NaN	-3.90724	-4.16008	-3.74928
A0A0A0MSK5;Q5JTV8;J3KN66;H0Y4R4;H0YDU3;H0YD16	A0A0A0MSK5;Q5JTV8;J3KN66	Torsin-1A-interacting protein 1	TOR1AIP1	1.88644	1.38272	1.71965	0.625769	0.303969	1.22569	0.663669	0.177546	1.07691	1.00441	0.333497	1.10587
H0Y8Y3;A0A0A0MSP3;Q96HC4	H0Y8Y3;A0A0A0MSP3;Q96HC4	PDZ and LIM domain protein 5	PDLIM5	-3.2496	-2.78074	-2.83685	-4.21665	-2.91851	-4.23429	-2.83315	-3.12464	-3.09613	-4.09951	-3.67101	-2.98916
A0A0A0MSQ0;P13797;H7C4N2;P13796	A0A0A0MSQ0;P13797;H7C4N2	Plastin-3	PLS3	-0.329153	-0.419291	-0.539313	-0.475584	-0.81869	-1.33762	-1.64879	-1.67159	-2.13414	-1.00284	-0.963363	-2.00875
A0A0A0MSW4;P48739;B3KYB6;B3KYB7;I3L4C0;I3L459;I3L4H1;I3L3W1;I3L2X8	A0A0A0MSW4;P48739;B3KYB6;B3KYB7	Phosphatidylinositol transfer protein beta isoform	PITPNB	1.48514	2.20666	2.20114	2.28271	2.59313	2.5642	1.70402	2.2732	1.90063	1.43851	2.40734	1.56784
A0A0A0MT32;P38571;Q5T073;Q5T770	A0A0A0MT32;P38571;Q5T073	Lysosomal acid lipase/cholesteryl ester hydrolase	LIPA	1.87376	-0.318773	-0.682982	1.16113	-1.00963	-1.19723	1.65644	-0.855291	-1.16829	0.609118	-0.95498	-1.39991
A0A0A0MT33;O95104;Q9UPN6	A0A0A0MT33;O95104;Q9UPN6	Splicing factor, arginine/serine-rich 15;Protein SCAF8	SCAF8;SCAF4	-2.9806	-2.69332	-2.97022	-2.83545	-2.58254	-2.85668	-3.71136	-3.47734	-3.9362	-4.08813	-3.31337	-3.79289
P51532;Q9HBD4;A0A0A0MT49;A0A2R8Y4P4;A0A2R8Y7S2;A0A2R8YGG3;A0A2R8Y6N0;A0A2R8Y6V2;A0A2R8YF58;A0A2R8Y526;A0A2R8Y7Y7;A0A2R8YF80;A0A2R8Y7F3;A0A2R8Y440;A0A2R8YG32;A0A2R8YGP5;A0A2R8Y4C5;A0A2R8YDA1;A0A2R8YFK5;K7EP28;K7EQF0;A0A2R8Y523;A0A2R8Y5K3;A0A2R8Y7R0;F6VDE0;A0A0U1RRF5;A0A2R8Y583;A0A0U1RQW7;A0A0U1RRF8;A0A0A0MSS5;F6UH26;A0A0U1RQU0;A0A0U1RR09;B4DNT1;F6XE55;B1ALG1;A0A0U1RR83;A0A0U1RRN2;A0A0U1RQX3;F6T8Q0…	P51532;Q9HBD4;A0A0A0MT49;A0A2R8Y4P4;A0A2R8Y7S2;A0A2R8YGG3;A0A2R8Y6N0;A0A2R8Y6V2;A0A2R8YF58;A0A2R8Y526;A0A2R8Y7Y7;A0A2R8YF80;A0A2R8Y7F3;A0A2R8Y440;A0A2R8YG32;A0A2R8YGP5;A0A2R8Y4C5;A0A2R8YDA1	Transcription activator BRG1	SMARCA4	-3.26127	-5.60393	-2.45479	-2.78248	-2.65224	-1.68111	-3.76998	-2.83193	-1.18908	NaN	NaN	NaN
A0A0S2Z4K7;A0A0A0MT83;P26440;H0YLC3;H7C4G6;H0YKV0;H0YN10	A0A0S2Z4K7;A0A0A0MT83;P26440;H0YLC3;H7C4G6	Isovaleryl-CoA dehydrogenase, mitochondrial	IVD	0.228123	0.354002	0.402368	0.0819588	-0.147849	0.74962	-0.784072	-0.0532074	0.406574	-1.31618	-0.952563	0.136271
A0A0A0MTC1;A0A0A0MTR7;Q63HN8	A0A0A0MTC1;A0A0A0MTR7;Q63HN8	E3 ubiquitin-protein ligase RNF213	RNF213	-0.7342	-0.784075	-0.968278	-0.0733509	-0.284863	-0.614309	0.77809	0.433062	0.378422	0.5119	0.544915	0.990906
B7ZL25;A0A140TA45;A0A140TA40;A0A0A0MTG1;B4E0K6;A0A140T8Y0;A0A0G2JIA5;A0A140TA36;A0A140TA35;A0A0G2JL52;Q5ST30;B7ZCJ6;A2ABL6	B7ZL25;A0A140TA45;A0A140TA40;A0A0A0MTG1;B4E0K6;A0A140T8Y0;A0A0G2JIA5;A0A140TA36;A0A140TA35;A0A0G2JL52;Q5ST30	Valine--tRNA ligase, mitochondrial	VARS2	0.0353603	0.453386	1.11982	-0.104944	-0.242152	-0.020525	-0.895902	-0.966818	-0.82996	0.458088	-0.988269	-0.216002
A0A0A0MTG2;O14576	A0A0A0MTG2;O14576	Cytoplasmic dynein 1 intermediate chain 1	DYNC1I1	-1.29034	-1.04409	-1.71324	-1.98107	-1.70798	-2.31988	-0.780534	-1.02043	-1.05562	-2.41586	NaN	NaN
A0A0A0MTI1;Q15392	A0A0A0MTI1;Q15392	Delta(24)-sterol reductase	DHCR24	1.05254	0.0677299	0.447503	0.815685	0.0536032	0.45248	0.871734	-0.366859	0.32379	0.873428	-0.0762377	0.284319
A0A0A0MTI6;Q9NYP7	A0A0A0MTI6;Q9NYP7	Elongation of very long chain fatty acids protein;Elongation of very long chain fatty acids protein 5	ELOVL5	0.136002	-0.411161	-0.419442	-0.307268	-0.37094	-0.557859	-0.148969	-0.82468	-0.769558	-0.40801	-1.0964	-0.90523
A0A0A0MTJ5;Q01973	A0A0A0MTJ5;Q01973	Tyrosine-protein kinase transmembrane receptor;Tyrosine-protein kinase transmembrane receptor ROR1	ROR1	-1.00658	-0.195007	-1.43009	0.025629	0.108813	-0.107529	0.095891	0.228565	-0.0579338	-1.60262	-0.171044	-0.593849
A0A0R4J2G3;A0A0A0MTJ9;Q6PIU2;H7C046	A0A0R4J2G3;A0A0A0MTJ9;Q6PIU2;H7C046	Neutral cholesterol ester hydrolase 1	NCEH1	-3.39657	-3.9785	-3.75242	-3.41813	-4.79625	-4.86379	-1.2825	-4.79853	-4.42971	-1.2359	-5.99867	-5.65388
A0A0A0MTL6;Q6ZS17;H3BSX9;H3BQI5;H3BU12;H3BSV5;H3BMG9	A0A0A0MTL6;Q6ZS17	Protein FAM65A	FAM65A	-1.60386	-1.74674	-2.38497	-2.96261	-3.43613	-3.58209	-1.47244	-2.98855	-2.11296	-0.946518	-2.38345	-1.98609
Q5T2B5;A0A0A0MTN0;Q13617;Q5T2B7	Q5T2B5;A0A0A0MTN0;Q13617	Cullin-2	CUL2	-2.05259	-2.9598	-3.50612	-1.99039	-2.46233	-2.22088	-1.45607	-1.58924	-1.87258	-2.71439	-2.33273	-2.61348
O15357;A0A0A0MTP6;F5H588	O15357;A0A0A0MTP6	Phosphatidylinositol 3,4,5-trisphosphate 5-phosphatase 2	INPPL1	-2.85401	-2.59214	-2.76592	-3.33057	-4.92071	-4.61239	-2.77265	-1.76448	-2.38027	-0.595621	-1.32015	-1.94048
Q9Y3B3;A0A0A6YYA0;G3V2Y2	Q9Y3B3;A0A0A6YYA0	Transmembrane emp24 domain-containing protein 7	TMED7;TMED7-TICAM2	3.65775	3.43643	3.54179	3.34125	3.19767	3.25479	3.19124	3.0326	2.99188	2.74917	2.67448	2.88808
A0A0A6YYJ8;Q9Y383;B8ZZ10;A8MYV2;Q9NQ29;B8ZZ09	A0A0A6YYJ8;Q9Y383	Putative RNA-binding protein Luc7-like 2	LUC7L2	-1.53439	-0.946764	-1.21458	-0.502476	-0.740817	-0.170059	-0.836173	-0.154243	-0.527748	0.254595	-0.30869	-0.444605
Q16850;A0A0C4DFL7;H7C0D0	Q16850;A0A0C4DFL7	Lanosterol 14-alpha demethylase	CYP51A1	2.47216	0.0257568	0.193927	2.21769	-0.273931	-0.27018	2.05401	-0.463444	-0.244427	2.16682	-1.81473	-1.40937
A0A0C4DFM1;Q92544;F8WCN2;F2Z2L1	A0A0C4DFM1;Q92544	Transmembrane 9 superfamily member 4	TM9SF4	2.10458	1.95484	1.79801	2.08991	1.6826	1.48924	2.07609	1.90426	1.75904	1.60571	1.04075	0.854412
Q12959;A0A590UJS9;A0A590UJD9;A0A0C4DFT3;A0A590UJ68;A0A590UKA8;A0A590UJC5;A0A590UJR5;A0A590UJ08;A0A590UJ18;A0A590UJR4;A0A590UJ29;A0A590UK48;A0A590UJX2;C9JUA9;A0A590UJ81;A0A590UK81;A0A590UJ64;E7EQD7;B4E2H8;A0A590UK02;A0A590UK70;A0A590UJ25;A0A590UJL2;A0A3B3ISW2;E9PIW2;B7Z2T4;Q15700;A0A3B3ITF1;E9PN83;F8VYC1;B5MCC5;A0A590UJ95;H7C166;A8MUT6;C9JCP6;H7C325;A0A590UJZ4;A0A590UK52;Q5JUW8;B7Z647;C9J110;B9EGL…	Q12959;A0A590UJS9;A0A590UJD9;A0A0C4DFT3;A0A590UJ68;A0A590UKA8;A0A590UJC5;A0A590UJR5;A0A590UJ08;A0A590UJ18;A0A590UJR4;A0A590UJ29;A0A590UK48;A0A590UJX2;C9JUA9;A0A590UJ81;A0A590UK81;A0A590UJ64;E7EQD7	Disks large homolog 1	DLG1	0.250122	-0.748007	-0.853072	-0.313391	-1.09437	-0.830618	0.221669	-2.1648	-1.13478	-0.591227	-0.249568	-1.30885
A0A0C4DFV9;Q01105;A0A087X027;P0DME0	A0A0C4DFV9;Q01105;A0A087X027;P0DME0	Protein SET;Protein SETSIP	SET;SETSIP	-1.65962	-2.47166	-3.05656	-3.93801	-3.82036	-4.15873	-0.842639	-1.61947	-2.04222	-2.35822	-2.00093	-2.40815
P15289;A0A0C4DFZ2;V9GYR0	P15289;A0A0C4DFZ2	Arylsulfatase A;Arylsulfatase A component B;Arylsulfatase A component C	ARSA	2.69868	1.72736	1.62518	2.009	0.754647	0.648237	2.30302	0.584877	0.493469	1.45903	0.202514	0.0189075
C9J9K3;A0A0C4DG17;P08865;F8WD59	C9J9K3;A0A0C4DG17;P08865	40S ribosomal protein SA	RPSA	4.48175	5.26924	4.70007	4.43959	5.13678	4.82087	4.56079	5.31382	4.93613	4.75385	5.37574	4.98783
Q9NYB9;A0A0C4DG21;F8WAL6;E7EP65;E7EW77;E9PEZ7;B7Z836;F8WBL5;F8WEB9;A0A0A0MRT6;H0Y6B5;B6VEX4;H7C3Q7;Q8IZP0;F8WAU3;F8WAZ8;F8WCD7;E7EUA1	Q9NYB9;A0A0C4DG21;F8WAL6;E7EP65;E7EW77;E9PEZ7;B7Z836	Abl interactor 2	ABI2	0.778442	0.600132	0.931779	0.444637	0.596457	0.23918	0.591445	0.956079	0.975866	0.604	1.35431	0.593962
A0A0C4DG33;O43933	A0A0C4DG33;O43933	Peroxisome biogenesis factor 1	PEX1	-1.91164	-1.47206	-1.06179	-0.912331	-0.804585	-0.682386	-0.646508	-0.833668	-0.769756	-0.653595	-0.574763	-0.447151
E7ENN3;A0A0C4DG40;Q8NF91	E7ENN3;A0A0C4DG40;Q8NF91	Nesprin-1	SYNE1	0.511362	1.16195	1.28447	0.31871	0.250428	1.43212	2.05628	2.29678	2.3896	1.49423	1.95595	1.9488
Q9NP80;A0A0C4DG51;C9JAX4	Q9NP80;A0A0C4DG51	Calcium-independent phospholipase A2-gamma	PNPLA8	1.06354	1.0926	1.28145	0.324303	0.670753	0.773085	0.324891	0.55024	0.768253	-0.709621	-0.199819	-0.137167
A0A0C4DGA2;O75521;F8WAW4;F1LLU7;C9JB63;F8W6J1	A0A0C4DGA2;O75521	Enoyl-CoA delta isomerase 2, mitochondrial	ECI2	0.912537	0.43676	1.2225	0.660082	0.233409	1.02205	-0.851798	-0.812391	-0.697571	-1.71549	-1.95665	-1.57441
A0A2R8YD40;A0A2R8Y521;A0A2R8YFD8;A0A2U3TZM0;A0A2R8YFK9;A0A2R8Y5J0;A0A2R8Y425;A0A2R8Y445;A0A2R8Y8C1;A0A2R8YER1;A0A2R8YDJ9;A0A2R8Y212;F5GWX5;A0A0C4DGG9;Q14839;A0A2R8Y4X2;A0A2R8YDW2;A0A2R8Y5Z7;A0A2R8Y685;A0A2R8Y8B3;A0A2R8Y5M9;A0A2R8YE38;K7EMY3;A0A2R8Y7I0;A0A2R8Y7M9;Q8TDI0;A0A2R8Y6G9;A0A5F9ZHX5;F2Z2R5;Q12873	A0A2R8YD40;A0A2R8Y521;A0A2R8YFD8;A0A2U3TZM0;A0A2R8YFK9;A0A2R8Y5J0;A0A2R8Y425;A0A2R8Y445;A0A2R8Y8C1;A0A2R8YER1;A0A2R8YDJ9;A0A2R8Y212;F5GWX5;A0A0C4DGG9;Q14839;A0A2R8Y4X2;A0A2R8YDW2;A0A2R8Y5Z7;A0A2R8Y685;A0A2R8Y8B3;A0A2R8Y5M9	Chromodomain-helicase-DNA-binding protein 4	CHD4	-0.921185	-1.06843	0.0405283	-3.46418	-2.61072	-1.39546	-2.62374	-2.51794	-1.33578	-3.2658	-3.40926	-3.01319
A0A0C4DGH0;Q5ZPR3;H0YL10;H0YK40;H0YLT8;H0YN85;H0YN29	A0A0C4DGH0;Q5ZPR3;H0YL10	CD276 antigen	CD276	4.2947	4.04011	4.20165	4.56673	4.33154	4.48326	5.0686	4.82347	4.91858	4.85776	4.53233	4.62888
E7EU35;A0A0C4DGP0;Q9UKF7	E7EU35;A0A0C4DGP0;Q9UKF7	Cytoplasmic phosphatidylinositol transfer protein 1	PITPNC1	-3.9068	-3.83394	-3.93811	-2.58108	-2.62619	-2.84555	-4.17315	-2.31461	-4.04298	-2.98655	-4.14651	-4.6941
P39656;A0A0C4DGS1;U3KQ84	P39656;A0A0C4DGS1	Dolichyl-diphosphooligosaccharide--protein glycosyltransferase 48 kDa subunit	DDOST	5.01641	4.29881	4.43429	4.42405	3.86886	3.93321	3.99104	3.16516	3.24434	3.93433	3.32011	3.44137
A0A0C4DGS9;Q9Y6K0	A0A0C4DGS9;Q9Y6K0	Choline/ethanolaminephosphotransferase 1	CEPT1	0.645134	-0.670818	-0.62839	2.397	-0.95715	-1.1923	-0.363151	-1.71454	-1.85269	2.2707	-1.31579	-1.67956
A0A3B3IU98;A0A0C4DGT3;A0A2R8Y7T6;A0A3B3IRZ4;Q6DN90;A0A2R8Y695;A0A0G2JLG2;Q9UPP2	A0A3B3IU98;A0A0C4DGT3;A0A2R8Y7T6;A0A3B3IRZ4;Q6DN90;A0A2R8Y695	IQ motif and SEC7 domain-containing protein 1	IQSEC1	-0.220057	-0.43903	-0.630649	-0.766066	-1.70051	-2.16586	-1.59988	-1.19253	-1.53602	-1.13733	-1.02382	-1.45399
A0A590UJR3;A0A590UJ21;A0A0C4DGX4;A0A590UJ50;Q13616;A0A590UJ56;A0A590UK34;A0A590UJC4;A0A590UJA0;A0A590UJM8;A0A590UJ59;A0A590UJ97	A0A590UJR3;A0A590UJ21;A0A0C4DGX4;A0A590UJ50;Q13616;A0A590UJ56;A0A590UK34;A0A590UJC4;A0A590UJA0	Cullin-1	CUL1	0.692331	0.0575237	-0.73795	0.59918	-0.0857821	-0.249268	-0.20642	-0.415733	-1.15557	0.371544	-0.711598	-0.727491
A0A0C4DH22;A0A1B0GTW6;Q9H4G0;Q4VXN1;Q4VXN0;Q4VXN5;Q4VXN6;H7C2K6;X6RC15;Q4VXN2;Q4VXN7;H0Y482	A0A0C4DH22;A0A1B0GTW6;Q9H4G0	Band 4.1-like protein 1	EPB41L1	1.27167	1.137	1.236	1.54329	1.44185	1.52622	1.75262	0.800335	1.06354	1.46845	1.36501	1.57141
Q5T321;A0A0D9SF28;F5GXV7;Q8NFP9;A0A3B3IU76;A0A3B3IS13	Q5T321;A0A0D9SF28;F5GXV7;Q8NFP9	Neurobeachin	NBEA	0.327017	-0.072073	-0.596444	0.587679	0.347873	-0.117151	1.77108	1.31482	1.37769	0.487495	-0.0591841	-0.336809
A0A0D9SF30	A0A0D9SF30		NCAM1	2.03769	1.58895	1.52832	1.94419	1.88924	1.74287	2.78931	2.44368	2.63236	2.68747	2.57645	2.69041
A0A0D9SF54;A0A0D9SFF6;A0A0D9SFH4;A0A5F9ZHC3;A0A1B0GUH3;A0A1B0GV13;A0A1B0GTB7	A0A0D9SF54		SPTAN1	8.17279	7.92773	7.90465	7.74402	7.51011	7.45873	8.30745	7.98444	7.94018	8.40377	8.10482	8.13055
A0A0D9SF60;Q99569;B4DRK2;E9PHB5;E7EPC8;Q9UQB3	A0A0D9SF60;Q99569	Plakophilin-4	PKP4	-2.16685	-6.39428	-3.9083	-1.80079	-5.9496	-5.61506	-2.47778	-5.81676	-5.79165	NaN	NaN	NaN
A0A0D9SFB1;A0A0U1RQP1;Q05193;A0A0D9SFE4;A0A1B0GU67;A0A1B0GUX5	A0A0D9SFB1;A0A0U1RQP1;Q05193;A0A0D9SFE4;A0A1B0GU67;A0A1B0GUX5	Dynamin-1	DNM1	2.17193	1.80951	1.86932	2.0844	1.8078	1.8988	2.35659	2.07913	2.35688	2.44223	2.32512	2.39717
Q13286;A0A1B0GWD3;A0A1B0GV71;A0A1B0GW34;A0A0D9SFH9;B4DFF3;H3BR00;O95090;Q2TA70;H3BQ48;Q9UBD8;O95086;A0A1B0GV41;F6TI76;A0A1B0GWH8;H3BNK7;H3BPL0;H3BR84;A0A1B0GUX3;Q9UP10;Q9UBH5;A0A0D9SF04;H3BMN4	Q13286;A0A1B0GWD3;A0A1B0GV71;A0A1B0GW34;A0A0D9SFH9;B4DFF3;H3BR00;O95090;Q2TA70;H3BQ48;Q9UBD8;O95086;A0A1B0GV41	Battenin	CLN3	-0.312344	-1.28241	-0.360246	-0.798477	-2.29688	-2.62503	0.00266743	-2.56322	-1.26925	-1.30042	-3.89072	-4.14177
A0A0D9SFK2;Q92614;H0YEV9;A0A1B0GWJ6	A0A0D9SFK2;Q92614	Unconventional myosin-XVIIIa	MYO18A	4.47529	4.37178	4.00524	4.03335	3.84809	3.75609	4.56315	4.3555	4.12537	4.66026	4.34926	4.21673
A0A0D9SFL2;M0QYH2;Q96T60	A0A0D9SFL2;M0QYH2;Q96T60	Bifunctional polynucleotide phosphatase/kinase;Polynucleotide 3-phosphatase;Polynucleotide 5-hydroxyl-kinase	PNKP	-3.50738	NaN	NaN	-3.87034	-3.42105	-3.11574	-3.93451	-2.90828	-3.45795	-3.23902	-3.73805	-3.77601
A0A0D9SG77;A0A1B0GVL3;Q05086;A0A0D9SF91;A0A0D9SFU3;A0A0D9SG54;A0A0D9SES7	A0A0D9SG77;A0A1B0GVL3;Q05086	Ubiquitin-protein ligase E3A	UBE3A	-3.75564	-3.17613	NaN	-2.37429	-3.08553	-2.28132	-4.44683	-4.59612	-5.06229	NaN	-3.35722	NaN
A0A0D9SGK2;Q93096;A0A3B3ISR8;E9PMY3;E9PML8;E9PJC0;E9PRR9;Q12974	A0A0D9SGK2;Q93096;A0A3B3ISR8;E9PMY3;E9PML8;E9PJC0;E9PRR9;Q12974	Protein tyrosine phosphatase type IVA 1;Protein tyrosine phosphatase type IVA 2	PTP4A1;PTP4A2	-1.92499	-2.56241	-3.31777	-0.774689	-1.237	-1.31712	-1.72262	-3.13929	-2.61145	-2.39074	NaN	NaN
A0A140T8Z0;A0A0G2JH68;O60610;H9KV28;A0A2R8Y5N1;H7C2W8;B4E2I7	A0A140T8Z0;A0A0G2JH68;O60610;H9KV28;A0A2R8Y5N1	Protein diaphanous homolog 1	DIAPH1	0.890564	-0.14661	0.104915	0.550068	-0.829307	0.0947628	1.17688	-0.327787	0.178885	0.518391	-0.207006	-0.0390263
P04439;Q5SRN5;Q5SUL5;A0A0G2JIF2;A0A1W2PQD0;A0A1W2PSE7;A0A1W2PS24;A0A0G2JL56;Q5SRN7;A0A0G2JI36;P01893;A0A1W2PQS8;A0A140T941;A0A140T912;A0A140T937;B0UXQ0;A0A140T9Z6;A0A1W2PRZ0;O78179;A0A140T930;A0A140T962;A0A0G2JPD3;Q5RJ27;A0A1W2PS39;A0A0G2JH50;Q5RIP0;Q5QT33;Q5SPM2;A0A140T8Y4;A0A0G2JIF0;A0A1W2PRT9;A0A1W2PPF8;A0A1W2PS56;A0A140T9J9;A0A1W2PPQ2;A0A1W2PR11;A0A1W2PR61;A0A1W2PP77;A2BF26;A0A140T9B3;A0A140T…	P04439;Q5SRN5;Q5SUL5;A0A0G2JIF2;A0A1W2PQD0;A0A1W2PSE7;A0A1W2PS24;A0A0G2JL56;Q5SRN7;A0A0G2JI36;P01893	HLA class I histocompatibility antigen, A-3 alpha chain;Putative HLA class I histocompatibility antigen, alpha chain H	HLA-A;HLA-H	2.35111	-0.191586	-0.235995	2.58718	0.431342	0.486822	2.66277	0.422945	0.806772	2.56145	-0.965755	0.493999
A0A0G2JIW1;P0DMV9;P0DMV8;V9GZ37	A0A0G2JIW1;P0DMV9;P0DMV8;V9GZ37	Heat shock 70 kDa protein 1B;Heat shock 70 kDa protein 1A	HSPA1B;HSPA1A	4.81814	4.2587	4.3361	4.79281	4.00755	4.11165	4.84543	3.99444	3.98963	4.45785	3.80242	3.85133
A0A0G2JJD3;O95870;A0A0G2JI89;F2Z3H2	A0A0G2JJD3;O95870;A0A0G2JI89	Abhydrolase domain-containing protein 16A	ABHD16A	1.13982	0.622477	1.03665	0.907963	0.333648	0.450722	0.80338	0.0933819	0.171669	0.421019	-0.0376863	0.27495
A0A0G2JPP5;A0A0G2JNZ2;A0A669KB89;Q14160;A0A0G2JMS7;H0YCG0;Q5T0G3;Q9BTT6;A0A669KAX5	A0A0G2JPP5;A0A0G2JNZ2;A0A669KB89;Q14160;A0A0G2JMS7	Protein scribble homolog	SCRIB	2.99301	2.48964	2.55976	2.9808	2.35292	2.43939	3.61007	3.21701	3.19179	3.55408	2.92673	3.0077
A0A0G2JQ41;A0A1C7CYZ0;Q12979;B7Z683;I3L1U8;I3L2P5;A0A0G2JQT5;A0A0G2JRJ1;I3L379;A0A0G2JQB5;I3L3W0;I3L4Y1	A0A0G2JQ41;A0A1C7CYZ0;Q12979;B7Z683;I3L1U8;I3L2P5	Active breakpoint cluster region-related protein	ABR	-0.895386	-2.30295	-2.03721	-1.15444	-1.86344	-3.32817	-2.77327	-1.59469	-2.74348	-1.00206	-2.97967	-3.11917
Q2KJY2;A0A0G2JR66;B7WPD9	Q2KJY2;A0A0G2JR66;B7WPD9	Kinesin-like protein KIF26B;Kinesin-like protein	KIF26B	-2.47369	-2.95794	-3.22478	-2.97538	NaN	NaN	-2.28957	-5.58898	-4.92527	-0.910015	-3.94233	-3.86918
A0A0G2JS52;Q01538	A0A0G2JS52;Q01538	Myelin transcription factor 1	MYT1	NaN	NaN	NaN	-2.7489	-3.74063	-3.52362	-0.962968	-2.42906	-2.09185	-1.65045	-2.9002	-3.09811
A0A0J9YYL3;A0A0J9YXJ8;A0A0J9YVP6;A0A0J9YXX5;Q9UHX1;A0A0J9YVR6;E9PQ56;A0A0J9YWM1;H0YEM1;E9PN18;E9PMU7;E9PL19;H0YCP8	A0A0J9YYL3;A0A0J9YXJ8;A0A0J9YVP6;A0A0J9YXX5;Q9UHX1;A0A0J9YVR6;E9PQ56;A0A0J9YWM1;H0YEM1;E9PN18	Poly(U)-binding-splicing factor PUF60	PUF60	0.0867825	0.494942	0.764928	0.436399	0.433324	0.730726	-0.484076	0.0109501	0.315161	-0.527855	-0.0511427	-0.557848
E9PP60;E9PLH9;E9PP14;A0A0J9YX13;E9PKL9;Q13630	E9PP60;E9PLH9;E9PP14;A0A0J9YX13;E9PKL9;Q13630	GDP-L-fucose synthase	TSTA3	-4.50094	-4.29171	-4.65388	-3.49707	-3.97753	-3.49672	-3.30976	-3.38538	-3.59332	-3.53729	-3.763	-3.40526
A0A0J9YX34;Q9C040	A0A0J9YX34;Q9C040	Tripartite motif-containing protein 2	TRIM2	-0.800074	-1.37925	-2.76584	-1.59041	-2.5338	-3.13775	-2.27409	-2.67669	NaN	-2.45398	-3.35591	NaN
A0A0J9YXF2;Q15165;A0A0J9YYJ1;G3XAK4;A0A2Q2SAK4;A0A0J9YXM1;A0A0J9YXU7	A0A0J9YXF2;Q15165	Serum paraoxonase/arylesterase 2	PON2	1.23166	0.0846558	-0.366986	0.436829	-0.723865	-0.695024	0.185853	-1.23104	-1.65121	0.61252	-1.13636	-0.935663
A0A0J9YXM6;Q562E7;E9PDG3;C9JD20;I3L3U7	A0A0J9YXM6;Q562E7;E9PDG3	WD repeat-containing protein 81	WDR81	NaN	-2.46226	-3.91129	NaN	-3.17575	NaN	-1.88459	-2.90529	-2.89877	-1.09812	-0.632489	-0.527935
A0A494C1D9;A0A494C0F8;B1APY9;A0A494C147;A0A0R4J2E6;P26378;A0A494C015;A0A494C173;A0A0A0MRX1;Q12926;B1AM48;A0A494C0Q5;A0A494C0M6;A0A494BZW4;C9JB16	A0A494C1D9;A0A494C0F8;B1APY9;A0A494C147;A0A0R4J2E6;P26378;A0A494C015;A0A494C173;A0A0A0MRX1;Q12926;B1AM48	ELAV-like protein;ELAV-like protein 4;ELAV-like protein 2	ELAVL4;ELAVL2	2.5688	2.65448	2.54401	2.87471	3.09311	2.83897	2.32677	2.57984	2.36301	1.6127	2.73753	2.13699
A0A0R4J2E8;A8MXP9;P43243;D6REM6;D6R991;B3KM87;H0Y8T4;D6RBI2;D6RE02;D6RIA2;D6RAM9;D6RAY2;D6RBK5;Q68E03;D6R8Z5	A0A0R4J2E8;A8MXP9;P43243;D6REM6;D6R991	Matrin-3	MATR3	0.728848	1.68135	2.00632	0.933741	1.46288	2.12992	0.320256	1.40613	1.76859	0.486437	1.32444	1.52527
D6RD48;D6RAZ7;D6RIU2;D6RDP6;H0Y8T9;D6RHU6;D6RDY1;D6RA76;D6RC11;D6R9S8;D6RCE6;D6RFX6;D6RDI6;D6RCR8;A0A0R4J2F2;Q9NY35	D6RD48;D6RAZ7;D6RIU2;D6RDP6;H0Y8T9;D6RHU6;D6RDY1;D6RA76;D6RC11;D6R9S8;D6RCE6;D6RFX6;D6RDI6;D6RCR8;A0A0R4J2F2;Q9NY35	Claudin domain-containing protein 1	CLDND1	-1.84068	-2.97544	-2.80268	-4.54185	-4.29019	-2.86759	-2.4571	-3.63652	-2.96289	-2.57003	NaN	-3.43849
A0A0U1RQH7;G3XAC6;Q14498;H0Y4X3;A0A0U1RQW2;Q5QP23;Q5QP22	A0A0U1RQH7;G3XAC6;Q14498;H0Y4X3;A0A0U1RQW2	RNA-binding protein 39	RBM39	-1.27719	-0.494558	-2.13027	-0.0772781	-0.0249872	-0.224037	-0.652747	-0.578203	-0.741873	-0.17112	0.0896158	-0.521597
E3W994;A0A0U1RQI6;E7ERI8;E7EW49;J3KR49;O75122;B3KR06;E7ENG2;D6RBU8;C9J668;H7C5M8;H7C4X8;H7C4I5	E3W994;A0A0U1RQI6;E7ERI8;E7EW49;J3KR49;O75122	CLIP-associating protein 2	CLASP2	1.89339	1.87676	1.84567	1.25005	1.72621	1.50663	1.43398	1.50253	1.43505	1.77988	1.9342	1.75928
A0A0U1RQK7;A0A0A0MSA7;O43432	A0A0U1RQK7;A0A0A0MSA7;O43432	Eukaryotic translation initiation factor 4 gamma 3	EIF4G3	-2.4531	1.43104	-2.15699	-2.13653	-2.72221	-2.60388	-3.67259	2.44477	-2.75443	-2.91932	-2.45943	-2.15252
A0A0U1RR39;A0A1B0GW38;A0A0U1RQX8;P22681	A0A0U1RR39;A0A1B0GW38;A0A0U1RQX8;P22681	E3 ubiquitin-protein ligase CBL	CBL	0.606846	0.882135	0.500514	0.166998	0.708537	0.158415	0.537974	1.041	0.783463	0.309246	0.769437	0.529099
Q93077;Q6FI13;A0A0U1RR32;A0A0U1RRH7;Q99878;P20671;P0C0S8;P04908;Q7L7L0;Q96KK5;Q16777;Q9BTM1;P0C0S5;H0YFX9;Q96QV6;P16104;A0A494C189;C9J0D1;A0A3B3IS11;Q71UI9;Q8IUE6;C9J386	Q93077;Q6FI13;A0A0U1RR32;A0A0U1RRH7;Q99878;P20671;P0C0S8;P04908;Q7L7L0;Q96KK5;Q16777;Q9BTM1;P0C0S5;H0YFX9;Q96QV6;P16104;A0A494C189;C9J0D1;A0A3B3IS11;Q71UI9	Histone H2A type 1-C;Histone H2A type 2-A;Histone H2A type 1-J;Histone H2A type 1-D;Histone H2A type 1;Histone H2A type 1-B/E;Histone H2A type 3;Histone H2A type 1-H;Histone H2A type 2-C;Histone H2A.J;Histone H2A.Z;Histone H2A;Histone H2A type 1-A;Histone H2AX;Histone H2A.V	HIST1H2AC;HIST2H2AA3;HIST1H2AJ;HIST1H2AD;HIST1H2AG;HIST1H2AB;HIST3H2A;HIST1H2AH;HIST2H2AC;H2AFJ;H2AFZ;HIST1H2AA;H2AFX;H2AFV	2.44389	1.45941	3.06604	2.50375	1.64398	3.3047	1.98999	1.51397	3.10331	1.21125	0.790977	1.84378
Q9Y2D4;A0A0U1RRB6;J3QT38	Q9Y2D4;A0A0U1RRB6	Exocyst complex component 6B	EXOC6B	-2.51975	-4.80028	-4.72667	-2.70859	-5.60415	-5.75114	-2.69164	-5.57608	-6.10602	-3.8826	-5.67945	-5.4433
F6XEV2;A0A0U1RRK1;A0A286YF11;Q9BPX6;S4R3W3;E9PQV6;S4R3V1	F6XEV2;A0A0U1RRK1;A0A286YF11;Q9BPX6;S4R3W3;E9PQV6;S4R3V1	Calcium uptake protein 1, mitochondrial	MICU1	NaN	NaN	-3.50024	-1.95554	-2.08762	-0.94278	-1.69135	-1.70005	-1.70223	-2.60177	-3.07316	-1.35874
A6NLN1;A0A0U1RRM4;P26599;K7EKJ7;K7EK45;K7ES59;A0A0D9SF20;A0A087WU68;A0A087WUW5;K7ELW5	A6NLN1;A0A0U1RRM4;P26599	Polypyrimidine tract-binding protein 1	PTBP1	2.99673	3.31665	3.41127	2.93904	3.372	3.43853	2.75575	3.39211	3.26089	2.60113	3.07589	3.17782
A0A0U1RRM6;Q8N8S7;A0A075B6E5;A0A0U1RQP7	A0A0U1RRM6;Q8N8S7;A0A075B6E5;A0A0U1RQP7	Protein enabled homolog	ENAH	2.14727	1.63687	1.71781	2.0258	1.56055	1.57031	2.05373	1.80885	1.69047	2.02064	1.79889	1.80232
A0A140T9D0;Q8NBI6	A0A140T9D0;Q8NBI6	Xyloside xylosyltransferase 1	XXYLT1	0.174067	-0.261501	-0.165931	-0.00899696	-0.77608	-0.506527	-0.343451	-1.07611	-1.28505	-0.757807	-1.48557	-1.47065
A0A140TA86;Q5XKP0;K7EIR2;A0A140TA84	A0A140TA86;Q5XKP0;K7EIR2;A0A140TA84	Protein QIL1	QIL1;C19orf70	-0.891945	-0.557465	-0.514461	-0.489058	-0.744067	0.0050869	-1.1801	-1.0234	-0.533401	-1.78584	-1.44089	-1.00074
A0A1B0GV07;A0A1B0GWC4;A0A1B0GTB6;H0Y695;A0A1B0GVP5;B3KTU4;A0A1B0GTA8;A0A1B0GTM2;A0A1B0GUH1;P48728	A0A1B0GV07;A0A1B0GWC4;A0A1B0GTB6;H0Y695;A0A1B0GVP5;B3KTU4;A0A1B0GTA8;A0A1B0GTM2;A0A1B0GUH1;P48728	Aminomethyltransferase;Aminomethyltransferase, mitochondrial	AMT	-2.30943	-2.01415	-2.96399	-4.27962	-2.76856	NaN	-3.08167	-2.64164	-2.74904	-2.84106	-2.49111	-4.23339
A0A1B0GTB8;A0A1B0GWC0;A0A1B0GVF3;P23786;A0A1B0GV75;A0A1B0GTM0;A0A1B0GUD9;A0A1B0GTL9;A0A1B0GUB8	A0A1B0GTB8;A0A1B0GWC0;A0A1B0GVF3;P23786;A0A1B0GV75	Carnitine O-palmitoyltransferase 2, mitochondrial	CPT2	3.62377	3.8201	3.73304	3.56096	3.63	3.76954	3.12166	3.19998	3.1544	3.0351	3.1042	3.26698
P49419;A0A1B0GW77;A0A1B0GTG2;A0A1B0GW82;A0A1B0GUA1;A0A1B0GTY9;A0A1B0GV49;A0A1B0GTJ4;A0A0J9YWF7;A0A1B0GUY0;H0YHM6;F8WDY6;F8VVF2;A0A0J9YWM6;A0A1B0GVU0;F8WD33;A0A1B0GW65;A0A0J9YWK1	P49419;A0A1B0GW77;A0A1B0GTG2;A0A1B0GW82;A0A1B0GUA1;A0A1B0GTY9;A0A1B0GV49;A0A1B0GTJ4;A0A0J9YWF7	Alpha-aminoadipic semialdehyde dehydrogenase	ALDH7A1	2.86443	2.75422	2.95427	2.74136	2.62642	2.66842	2.09905	2.00695	1.9878	2.48329	2.53546	2.46713
A0A1B0GWJ0;A0A1B0GTJ7;P30566;A0A1B0GTG9;A0A1B0GWF8;A0A0A6YY92;A0A096LNY4;A0A096LNY5;A0A096LNY6;A0A096LP92;A0A096LPA2;B4DEP1;A0A096LP72	A0A1B0GWJ0;A0A1B0GTJ7;P30566;A0A1B0GTG9;A0A1B0GWF8;A0A0A6YY92;A0A096LNY4;A0A096LNY5;A0A096LNY6	Adenylosuccinate lyase	ADSL	0.2498	-0.0595379	-0.239127	-0.633345	-0.563323	-1.0853	0.695031	0.222872	-0.0868778	-2.50719	-2.41906	-2.55972
Q13510;A0A1B0GTP7;A0A1B0GTZ5;A0A1B0GTM3;A0A1B0GUA4;A0A1B0GW68;E7EMM4;A0A1B0GUH5;A0A1B0GUW4;A0A1B0GUE3;A0A1B0GUG1;A0A1B0GV06;A0A1B0GVG2;A0A1B0GUB3;A0A1B0GU06;A0A1B0GU62;A0A1B0GVE7;A0A1B0GVJ1;A0A1B0GW48;A0A1B0GV95;A0A1B0GVA3;A0A1B0GUJ3;A0A1B0GW66;A0A1B0GVC9;A0A1B0GV88	Q13510;A0A1B0GTP7;A0A1B0GTZ5;A0A1B0GTM3;A0A1B0GUA4;A0A1B0GW68;E7EMM4;A0A1B0GUH5;A0A1B0GUW4;A0A1B0GUE3;A0A1B0GUG1;A0A1B0GV06	Acid ceramidase;Acid ceramidase subunit alpha;Acid ceramidase subunit beta	ASAH1	3.97133	3.21455	2.86411	3.65282	2.66139	2.3185	3.37267	2.44229	2.24532	3.16403	1.95911	1.84911
A0A3B3ISZ5;A0A3B3IRI3;A0A3B3ITE1;A0A1B0GTW1;A0A2R8YDH4;Q9UDY2;A0A3B3ISF1;A0A3B3IU51;A0A3B3IS03;A0A3B3IRV6;A0A3B3IT83;U3KQJ2;A0A3B3IU26;B1AN86	A0A3B3ISZ5;A0A3B3IRI3;A0A3B3ITE1;A0A1B0GTW1;A0A2R8YDH4;Q9UDY2;A0A3B3ISF1;A0A3B3IU51;A0A3B3IS03;A0A3B3IRV6;A0A3B3IT83	Tight junction protein ZO-2	TJP2	-0.752449	-0.636473	-1.02244	-1.79132	-1.55805	-1.28538	-2.04416	-1.04742	-1.71588	-0.704987	-0.62082	-0.563019
A0A1B0GUA3;Q96EK5;A0A1B0GUH6;A0A1B0GTE6;A0A0D9SFK7;A0A1B0GU96;A0A1B0GVY9;A0A1B0GV79;A0A1B0GW21	A0A1B0GUA3;Q96EK5;A0A1B0GUH6	KIF1-binding protein	KIAA1279	1.0041	0.505695	0.71042	0.966297	0.871573	0.800892	1.02713	0.963837	0.999708	0.958275	0.341363	0.519571
A0A1B0GUI1;Q6GYQ0;H0YJB5;H0YJ04	A0A1B0GUI1;Q6GYQ0	Ral GTPase-activating protein subunit alpha-1	RALGAPA1	0.754253	0.729425	0.521522	0.308495	0.0668325	0.900698	1.08565	0.410755	0.201836	1.00284	0.890924	0.502216
Q5VTI5;A0A1B0GUN5;Q9Y2H5;A0A5F9ZH45	Q5VTI5;A0A1B0GUN5;Q9Y2H5	Pleckstrin homology domain-containing family A member 6	PLEKHA6	0.715771	0	-0.283263	0.647495	0.820525	-0.00624084	0.468961	0.267921	-0.138088	0.7251	-0.403157	0.0920887
C9J9B2;C9JIJ9;A0A1B0GUW5;Q6XE24;E7EPF2	C9J9B2;C9JIJ9;A0A1B0GUW5;Q6XE24;E7EPF2	RNA-binding motif, single-stranded-interacting protein 3	RBMS3;RBMS1	-1.04605	-2.20053	-1.36945	-1.51032	-1.12523	-1.47278	-0.773911	-2.01492	-2.4199	-0.99114	-0.659228	-1.04961
A0A1B0GV05;Q684P5	A0A1B0GV05;Q684P5	Rap1 GTPase-activating protein 2	RAP1GAP2	0.177868	0.175264	0.880706	-0.26943	0.0273275	-0.665047	0.107329	-0.677254	-0.124987	-0.213383	0.341685	0.884588
A0A1B0GVD5;A0A1B0GWE8;P07339;A0A1B0GW44;A0A1B0GV23;A0A1B0GVP3;A0A1B0GU92;A0A1B0GU03;H7C469;C9JH19;H7C1V0;F8WD96;F8W787;A0A1B0GV01;A0A1B0GVF1	A0A1B0GVD5;A0A1B0GWE8;P07339;A0A1B0GW44;A0A1B0GV23;A0A1B0GVP3;A0A1B0GU92;A0A1B0GU03;H7C469;C9JH19	Cathepsin D;Cathepsin D light chain;Cathepsin D heavy chain	CTSD	5.48365	4.56499	4.29685	5.43556	4.58214	4.37535	5.52479	4.52726	4.27911	5.31403	4.25874	4.12939
A0A1B0GW05;Q2PZI1;H7C3M5;H7C1I8	A0A1B0GW05;Q2PZI1	Probable C-mannosyltransferase DPY19L1	DPY19L1	2.77674	2.08677	2.23661	2.18337	1.41608	1.48014	1.84114	0.976147	1.20462	2.06206	1.20971	1.06147
F5H8H2;A0A1B0GWC2;Q03426;A0A0B4J236	F5H8H2;A0A1B0GWC2;Q03426;A0A0B4J236	Mevalonate kinase	MVK	-3.4017	-3.28096	-3.55508	-2.49721	-3.32475	-3.17523	NaN	NaN	NaN	-2.57356	-2.7121	-3.05858
A0A1B0GWD1;A8K340;O43602;E7EU50;A0A1B0GUE1	A0A1B0GWD1;A8K340;O43602	Neuronal migration protein doublecortin	DCX	-2.45054	-1.1195	-1.00301	-2.29762	-1.94868	-1.54207	-1.25354	-1.74085	-1.90791	-1.83483	-2.7818	-1.91886
R4GND1;A0A1B0GX65;Q96LR5;Q969T4;A0A087X283;R4GN77;C9J180	R4GND1;A0A1B0GX65;Q96LR5;Q969T4;A0A087X283;R4GN77	Ubiquitin-conjugating enzyme E2 E2;Ubiquitin-conjugating enzyme E2 E3	UBE2E3;UBE2E2	-1.52727	-0.877337	-0.774817	-1.23141	-0.69341	-0.628134	-2.19318	-1.06542	-1.05094	-0.877817	-0.58059	-0.456648
A0A1C7CYX9;Q16555;E5RFU4	A0A1C7CYX9;Q16555	Dihydropyrimidinase-related protein 2	DPYSL2	6.40511	6.57191	6.26452	6.21424	6.32567	6.09321	6.40749	6.41066	6.12088	6.44046	6.32036	6.01409
Q9BWM7;A0A1P0AYU5;S4R3N9	Q9BWM7;A0A1P0AYU5	Sideroflexin-3	SFXN3	3.07426	3.21455	3.42718	3.39561	3.6438	3.81137	2.55459	2.9262	3.00325	2.15463	2.57226	2.40381
P45984;A0A286YEW9;A0A286YF35;A0A286YF19;A0A286YFI3;A0A286YEQ0;D6RJF9;A0A286YEQ7;A0A286YEX7;A0A286YFC0;A0A286YFJ6;A0A1P0B7D2;A0A286YFJ4;A0A286YFD7;A0A286YES9;A0A286YEN5;A0A286YF85;A0A286YF97;A0A286YFA6;A0A286YF62;F8W9R5;A0A286YFM6;A0A286YFN2;A0A286YFB6;A0A286YEV3;J3KNK1;A0A286YEY0;A0A286YF83;D6RCB1;P53779;D7R525;A0A286YFE2;E5RJ57;A0A286YFK3;D6R9C1;A0A1W2PRF2;A0A286YES0;A0A286YF02;D6RDG1;A0A286YEV8…	P45984;A0A286YEW9;A0A286YF35;A0A286YF19;A0A286YFI3;A0A286YEQ0;D6RJF9;A0A286YEQ7;A0A286YEX7;A0A286YFC0;A0A286YFJ6;A0A1P0B7D2;A0A286YFJ4;A0A286YFD7;A0A286YES9;A0A286YEN5;A0A286YF85;A0A286YF97;A0A286YFA6;A0A286YF62;F8W9R5;A0A286YFM6;A0A286YFN2;A0A286YFB6;A0A286YEV3;J3KNK1;A0A286YEY0;A0A286YF83;D6RCB1;P53779;D7R525;A0A286YFE2;E5RJ57;A0A286YFK3;D6R9C1;A0A1W2PRF2;A0A286YES0;A0A286YF02	Mitogen-activated protein kinase 9;Mitogen-activated protein kinase 10	MAPK9;MAPK10	-5.20297	-5.65915	-3.59213	-4.50779	-4.68548	-4.65262	-4.69616	-4.81546	-5.58136	-5.41019	-4.73421	-5.44641
A0A1X7SBS6;A0A1W2PNI2;O95259;A0A1W2PRV9;A0A1W2PS62;A0A1W2PP68;A0A0S1TJ81;A0A1W2PPA2;A0A1W2PPV4;A0A1W2PRG6;Q8NCM2	A0A1X7SBS6;A0A1W2PNI2;O95259;A0A1W2PRV9;A0A1W2PS62;A0A1W2PP68;A0A0S1TJ81;A0A1W2PPA2	Potassium voltage-gated channel subfamily H member 1	KCNH1	-1.06024	-1.52667	-1.38374	-0.686117	-0.81109	-0.944221	0.406718	0.142727	0.274603	-0.186575	-0.395555	-0.726004
Q969N2;A0A1W2PPC3;A0A1W2PP57;A0A1W2PNP0;A0A1W2PPS0;A0A1W2PQN1;A0A1W2PPR6;A0A1W2PP53;A0A1W2PR92;A0A1W2PRZ8;A0A1W2PPQ7;A0A1W2PRH2;A0A1W2PPI8;A0A1W2PQ29;A0A1W2PP13;H7C2Y2;A0A1W2PRV7;A0A1W2PQ52;A0A1W2PNW9;A0A1W2PRG1;A0A1W2PQY1;A0A1W2PPK4;A0A1W2PRH8;A0A1W2PPU8;B7Z7C5;A0A1W2PQL3;A0A1W2PP98;A0A1W2PNS2;A0A1W2PR70;A0A1W2PNZ5;A0A1W2PR22;A0A1W2PP03;A0A1W2PSC5;A0A1W2PRB4;A0A1W2PP91;A0A1W2PR73;A0A1W2PQI9;A0A1…	Q969N2;A0A1W2PPC3;A0A1W2PP57;A0A1W2PNP0;A0A1W2PPS0;A0A1W2PQN1;A0A1W2PPR6;A0A1W2PP53;A0A1W2PR92;A0A1W2PRZ8;A0A1W2PPQ7;A0A1W2PRH2;A0A1W2PPI8;A0A1W2PQ29;A0A1W2PP13;H7C2Y2;A0A1W2PRV7	GPI transamidase component PIG-T	PIGT	2.97504	2.01142	2.40597	2.58838	1.20273	1.80685	1.81496	0.434595	1.09208	1.76172	0.742017	0.872921
A0A1W2PNV4;C9JEY1;C9K057;E9PF58;C9JBJ7;F8VXW2;C9JTT6	A0A1W2PNV4;C9JEY1;C9K057		ARPC1B	3.04182	2.85716	2.85528	3.0364	2.71635	2.62732	2.8172	2.87049	2.59417	2.10072	1.619	1.63042
A0A1W2PNX8;Q9H3U1	A0A1W2PNX8;Q9H3U1	Protein unc-45 homolog A	UNC45A	0.296951	-0.375813	-0.22368	0.620476	0.0787439	0.0502129	0.815764	0.635752	-0.229561	0.610212	0.278369	0.443476
Q9H3H5;A0A1W2PPC6;A0A1W2PQH0	Q9H3H5;A0A1W2PPC6;A0A1W2PQH0	UDP-N-acetylglucosamine--dolichyl-phosphate N-acetylglucosaminephosphotransferase	DPAGT1	-1.26928	-2.33016	-1.85775	-2.36959	-2.89111	-2.86852	-1.97052	-3.7906	-3.56722	NaN	-5.75465	NaN
A0A1W2PR27;A0A1W2PPF5;A0A1W2PRQ7;F5GYH1;A0A1W2PRM0;A0A1W2PRL5;A0A1W2PR09;Q8NC96	A0A1W2PR27;A0A1W2PPF5;A0A1W2PRQ7;F5GYH1;A0A1W2PRM0;A0A1W2PRL5;A0A1W2PR09;Q8NC96	Adaptin ear-binding coat-associated protein 1	NECAP1	-3.2373	-2.75577	-2.831	-2.53573	-2.35863	-2.28311	-3.59709	-2.98211	-2.73949	-4.76195	-4.48909	-4.56198
A0A1W2PRD0;A0A1W2PRE6;E7EQ34;A0A1W2PS81;A0A1W2PQM3;A0A1W2PPG1;A0A1W2PPP5;A0A1W2PPG5;A0A1W2PRP7;I3L0K1;A0A1W2PRV0;A0A1W2PS12;A0A1W2PRL0;A0A1W2PR02;A0A1W2PPW8;A0A1W2PPJ0;A0A1W2PR23;A0A1W2PQE0;I3L1K7;I3NI02;O14653;A0A1X7SBU8;A0A1W2PQ38;A0A1W2PQ77;A0A1W2PNV3;I3L4Z6;A0A1W2PRC2;A0A1W2PQP2;A0A1W2PQ06	A0A1W2PRD0;A0A1W2PRE6;E7EQ34;A0A1W2PS81;A0A1W2PQM3;A0A1W2PPG1;A0A1W2PPP5;A0A1W2PPG5;A0A1W2PRP7;I3L0K1;A0A1W2PRV0;A0A1W2PS12;A0A1W2PRL0;A0A1W2PR02;A0A1W2PPW8;A0A1W2PPJ0;A0A1W2PR23;A0A1W2PQE0;I3L1K7;I3NI02;O14653;A0A1X7SBU8;A0A1W2PQ38;A0A1W2PQ77;A0A1W2PNV3;I3L4Z6;A0A1W2PRC2;A0A1W2PQP2;A0A1W2PQ06	Golgi SNAP receptor complex member 2	GOSR2	NaN	NaN	NaN	-1.43747	-1.97954	-2.11832	-3.35045	-3.72897	-3.1129	-3.77261	-4.11699	-3.86316
A0A1W2PPH1;A0A1W2PQH3;P23368;A0A1W2PR68;A0A1W2PQT3;A0A1W2PQY8;A0A1W2PQ37;A0A1W2PQF8;A0A1W2PRS2;A0A1W2PRY9;A0A1W2PQH4;A0A1W2PRH1;A0A1W2PPY2	A0A1W2PPH1;A0A1W2PQH3;P23368;A0A1W2PR68;A0A1W2PQT3;A0A1W2PQY8;A0A1W2PQ37;A0A1W2PQF8	NAD-dependent malic enzyme, mitochondrial	ME2	4.52572	4.33457	4.5976	4.27866	4.29651	4.59746	3.70139	3.61458	4.02125	3.48766	3.67745	4.03601
O75382;A0A1W2PPI7;E9PMK8	O75382;A0A1W2PPI7;E9PMK8	Tripartite motif-containing protein 3	TRIM3	-1.49258	-2.70475	-2.42914	-2.7877	-4.28604	-4.5152	-2.85831	-2.53817	-2.22651	-1.60127	-1.01811	-1.07636
A0A1W2PPS1;Q00839;A0A1W2PP35;A0A1X7SBS1;Q5RI18;A0A1W2PQL0;A0A1W2PP34;A0A1W2PPL4;A0A1W2PPH7;A0A1W2PQ74;A0A1W2PRZ7;A0A1W2PQD4;A0A1W2PRI6;A0A1W2PPE9;A0A1W2PNG3;A0A1W2PP22	A0A1W2PPS1;Q00839;A0A1W2PP35;A0A1X7SBS1;Q5RI18;A0A1W2PQL0;A0A1W2PP34;A0A1W2PPL4;A0A1W2PPH7;A0A1W2PQ74;A0A1W2PRZ7;A0A1W2PQD4	Heterogeneous nuclear ribonucleoprotein U	HNRNPU	5.55982	4.88942	5.02677	5.40003	5.03884	5.05559	5.42836	4.79854	4.79379	5.4562	4.81614	4.87616
A0A1X7SBZ2;A0A5H1ZRQ2;A0A1W2PQ51;Q92841;A0A0U1RQJ0	A0A1X7SBZ2;A0A5H1ZRQ2;A0A1W2PQ51;Q92841	Probable ATP-dependent RNA helicase DDX17	DDX17	3.24356	2.84198	2.94294	3.35327	3.08469	3.00279	3.26674	3.08163	3.21983	3.38888	3.35424	3.29853
A0A1W2PQA9;A0A1W2PS19;O95427;K7ELE1;A0A1W2PNH8;A0A1W2PNR0;A0A1W2PQP4;A0A1W2PQZ1;A0A1W2PPR7;A0A1W2PPB6;A0A1W2PNW5;K7EPJ2;K7EMD7;A0A1W2PR74;A0A1W2PRH3;A0A1W2PNQ8;A0A1W2PQR8;K7EL34;K7ESH9;A0A1W2PQ49;K7ERX5;K7EID9;K7EQG0;K7ENK2	A0A1W2PQA9;A0A1W2PS19;O95427;K7ELE1;A0A1W2PNH8;A0A1W2PNR0;A0A1W2PQP4;A0A1W2PQZ1;A0A1W2PPR7;A0A1W2PPB6;A0A1W2PNW5;K7EPJ2;K7EMD7;A0A1W2PR74;A0A1W2PRH3;A0A1W2PNQ8;A0A1W2PQR8	GPI ethanolamine phosphate transferase 1	PIGN	-1.47104	-3.79116	-3.82706	-2.17457	-4.19844	-4.13889	-1.52047	-5.16496	-4.72753	-3.38346	-5.56136	-5.70255
J3KTD2;A0A1W2PQI7;Q86VV8	J3KTD2;A0A1W2PQI7;Q86VV8	Rotatin	RTTN	0.0935097	0.187727	0.147277	1.03867	0.963294	0.847652	1.34373	1.14814	0.934368	1.03443	0.99616	0.84391
A0A1W2PR36;Q14353	A0A1W2PR36;Q14353	Guanidinoacetate N-methyltransferase	GAMT	-2.44206	-1.96264	-1.51162	-2.39142	-1.85375	-1.15479	-1.72958	-1.12	-0.931135	-1.69306	-2.27052	-1.84142
A0A1W2PRV5;E7EQZ4;Q16637;B4DP61;A0A0G2JRX5;A0A0G2JQN8;A0A0G2JRY6	A0A1W2PRV5;E7EQZ4;Q16637;B4DP61	Survival motor neuron protein	SMN1;SMN2	-1.9197	-0.625769	-0.429242	-0.672834	-0.781537	-0.183561	-1.31064	-0.601852	0.0637512	-1.78481	-0.0780325	-0.487074
A0A1W2PS43;Q14108;A0A1W2PPX5;A0A1W2PQR6;A0A1W2PQB7;A0A1W2PRS1;A0A1W2PPU6;A0A1W2PRF6;A0A1W2PSE4;A0A1W2PS70;A0A1W2PNX7;D6RDG0;A0A1W2PQL5	A0A1W2PS43;Q14108;A0A1W2PPX5;A0A1W2PQR6;A0A1W2PQB7;A0A1W2PRS1;A0A1W2PPU6;A0A1W2PRF6	Lysosome membrane protein 2	SCARB2	6.31206	5.43394	4.84631	5.96665	5.31456	4.64094	6.1978	5.41163	4.45332	5.92364	5.00481	3.99661
C9JF71;C9JFU3;C9JLT7;A0A1X7SBT4;H0Y2P9;Q8TBF5;F8WEJ3;H7C0F2	C9JF71;C9JFU3;C9JLT7;A0A1X7SBT4;H0Y2P9;Q8TBF5;F8WEJ3;H7C0F2	Phosphatidylinositol-glycan biosynthesis class X protein	PIGX	-2.3923	-2.76039	-2.26373	-2.06787	-2.01272	-2.12627	-2.31247	-2.33246	-2.36265	-3.46469	NaN	NaN
A0A286YEW0	A0A286YEW0			-1.74578	-2.16073	-2.06205	-3.35957	-3.0785	-3.23461	-2.83567	-4.66745	-4.70934	-1.98647	-2.7295	-2.48368
A0A286YF22;O43175;A0A2C9F2M7;A0A286YFA2;A0A286YFL2;A0A286YFM8;A0A286YER3;A0A286YFC8;A0A286YFB2;A0A286YF34;A0A286YF78;A0A286YFF3;A0A286YFK5;A0A286YFE1	A0A286YF22;O43175;A0A2C9F2M7;A0A286YFA2;A0A286YFL2;A0A286YFM8	D-3-phosphoglycerate dehydrogenase	PHGDH	5.04527	5.69974	5.73524	5.1974	5.77703	5.70059	5.17457	5.82253	5.76502	5.24042	5.9046	5.77666
A0A2C9F2P4;A0A286YFF7;P50897;Q5T0S4;A0A286YFE3;A0A286YFL8;E9PK48;E9PIA8;A0A286YFL6;E9PSE5	A0A2C9F2P4;A0A286YFF7;P50897;Q5T0S4;A0A286YFE3;A0A286YFL8	Palmitoyl-protein thioesterase 1	PPT1	4.33783	3.55621	3.37426	4.18378	3.56678	3.42423	4.49095	3.7289	3.42874	4.09069	3.17365	3.08166
Q7Z3U7;A0A286YFF8;F8VZV1	Q7Z3U7;A0A286YFF8;F8VZV1	Protein MON2 homolog	MON2	-3.50532	-1.47538	-2.25396	-2.34299	-1.38629	-1.37212	-2.43021	-1.55916	-1.92549	-1.84973	-2.42076	-2.40778
A0A2Q2TH77;Q08379;A0A1W2PQY5;A0A087WYC0;B7ZC06;H0Y7B8	A0A2Q2TH77;Q08379	Golgin subfamily A member 2	GOLGA2	1.61016	0.887518	0.767129	0.627731	-0.579555	-0.333527	0.922919	0.246508	0.236456	0.74682	-0.226813	-0.136406
A0A2Q3DP09;Q7Z3E5;C9JW07;H7C3U7;H7BZY2;C9J535;H7BZA2	A0A2Q3DP09;Q7Z3E5	LisH domain-containing protein ARMC9	ARMC9	-0.336849	0.777239	1.46388	-0.324799	0.789836	0.947098	-1.0375	-0.0277081	0.59511	-0.50456	0.22725	0.476282
Q13367;A0A2R8Y2A8;A0A5F9UJV3;A0A590UKC4;A0A590UJ60;A0A590UK04;A0A590UJU0;A0A590UJE5;A0A590UJU7;A0A590UKD3;A0A590UJW5;F5GWU4;A0A590UK64;F5GYB0;A0A590UK69;A0A590UJ44;A0A590UK30	Q13367;A0A2R8Y2A8;A0A5F9UJV3;A0A590UKC4;A0A590UJ60;A0A590UK04;A0A590UJU0;A0A590UJE5;A0A590UJU7;A0A590UKD3	AP-3 complex subunit beta-2	AP3B2	1.96817	1.81898	1.51832	1.81284	1.73461	1.52406	1.95408	2.18537	1.9196	2.20972	2.26345	1.96005
A0A2R8Y443;A0A2R8YDF3;A0A2R8Y6L5;A0A2R8Y6I6;Q13627;M0R2X3;M0R131;E7EMI5	A0A2R8Y443;A0A2R8YDF3;A0A2R8Y6L5;A0A2R8Y6I6;Q13627	Dual specificity tyrosine-phosphorylation-regulated kinase 1A	DYRK1A	-4.22087	NaN	-1.65217	-1.7073	-1.46136	-1.61485	NaN	-0.395626	-2.48577	-2.86425	-1.54208	NaN
B1AHR1;A0A2R8Y4H2;Q9UH03;B1AHR2	B1AHR1;A0A2R8Y4H2;Q9UH03;B1AHR2	Neuronal-specific septin-3	2003-09-01	-1.53768	-1.49953	-1.91865	-2.66953	-2.07499	-2.50657	-1.58092	-1.99609	-2.35378	-3.24803	-3.33357	-3.47619
Q9UQ90;A0A2R8Y726;A0A2U3TZH1;A0A2R8YFW4;A0A2R8YDQ1;A0A2R8Y4Y7;A0A2R8Y7B8;A0A2R8YGZ0;A0A2R8Y6K2;A0A2R8Y7E2;A0A2R8Y3M4;J3KRF6;A0A2R8YEH4;A0A2R8Y7N2;A0A2R8YFJ7;A0A2R8Y729;A0A2R8Y6E8;A0A2R8Y632;H3BTR8;A0A2R8Y4M0;A0A2R8YG79;A0A2R8Y4M8;A0A2R8YFF4;A0A2R8Y856;A0A2R8Y6Z7;A0A2R8Y4L0;A0A2R8YGV4;A0A2R8Y4L7;H3BTY6;A0A2R8Y4Z7;A0A2R8YFN9;A0A2R8Y617;A0A087X0F5	Q9UQ90;A0A2R8Y726;A0A2U3TZH1;A0A2R8YFW4;A0A2R8YDQ1;A0A2R8Y4Y7;A0A2R8Y7B8;A0A2R8YGZ0;A0A2R8Y6K2;A0A2R8Y7E2;A0A2R8Y3M4	Paraplegin	SPG7	-2.36421	-0.067297	-0.896703	-0.309677	-0.990573	-0.0142231	-1.66315	-1.51452	-1.36221	-1.3938	-2.00931	-1.52186
H3BV07;A0A2R8Y518;Q9ULP9;A0A0D9SFR5;H3BQ06;H3BTP5	H3BV07;A0A2R8Y518;Q9ULP9;A0A0D9SFR5;H3BQ06	TBC1 domain family member 24	TBC1D24	-1.85039	-5.92364	-6.00249	-1.88695	-5.04461	-4.85639	-1.81721	-2.81924	-1.49402	-2.21319	-2.75926	-1.88754
A0A2R8Y804;A0A2R8Y543;B4DGU4;A0A2R8YCH5;A0A2R8Y5A3;P35222;A0A2R8Y7Z0;A0A2R8Y5C3;A0A2R8Y750;A0A2R8Y5Z1;A0A2R8Y6G0;A0A2R8Y815;C9IZ65;A0A2R8YG06	A0A2R8Y804;A0A2R8Y543;B4DGU4;A0A2R8YCH5;A0A2R8Y5A3;P35222;A0A2R8Y7Z0;A0A2R8Y5C3;A0A2R8Y750;A0A2R8Y5Z1;A0A2R8Y6G0	Catenin beta-1	CTNNB1	4.17514	4.01114	3.99195	4.36366	4.02494	4.01103	4.2374	3.97425	4.14844	4.38309	3.85713	4.04903
A0A2R8Y566;Q9P260;A0A075B785;A0A075B768	A0A2R8Y566;Q9P260;A0A075B785	LisH domain and HEAT repeat-containing protein KIAA1468	KIAA1468	-0.645979	-0.223251	0.697972	-1.16689	-1.18414	-0.307177	-0.94391	-0.605833	-0.292265	-0.527134	0.0449095	-0.0349789
Q99700;V9GY86;A0A5F9ZHW5;A0A5F9ZHX3;A0A2R8Y5A6;A0A2R8Y7E6;A0A5F9ZI57;F8VQP2;A0A5F9ZHH4;A0A2R8YDM9;A0A2R8Y7P6;H0YH87;F8WB06;F8W0B5;A0A5F9ZH85;F8VRK6;F8WB05	Q99700;V9GY86;A0A5F9ZHW5;A0A5F9ZHX3;A0A2R8Y5A6;A0A2R8Y7E6;A0A5F9ZI57;F8VQP2;A0A5F9ZHH4;A0A2R8YDM9;A0A2R8Y7P6;H0YH87;F8WB06;F8W0B5	Ataxin-2	ATXN2	-0.536573	-0.0258598	-0.207421	-1.10485	-0.997863	-1.0963	-1.19764	0.17663	-0.415756	-1.06502	-0.152688	-0.529301
P49815;X5D2U8;A0A2R8YGD6;A0A2R8Y7C8;A0A2R8YDR3;A0A2R8Y7X5;A0A2R8YDZ2;H3BMQ0;A0A2R8YGU4;A0A2R8Y5F1;A0A2R8Y6C9;A0A2R8YEJ8;A0A2R8YHA2;A0A2R8YGE6;H3BQK4;A0A2R8Y5B2;I3L3B1	P49815;X5D2U8;A0A2R8YGD6;A0A2R8Y7C8;A0A2R8YDR3;A0A2R8Y7X5;A0A2R8YDZ2;H3BMQ0;A0A2R8YGU4;A0A2R8Y5F1;A0A2R8Y6C9	Tuberin	TSC2	-0.73945	-1.44552	-1.60529	-0.71862	-1.25738	-1.7563	-0.658996	-0.770123	-1.04165	0.147911	-0.651044	-0.886345
A0A2U3TZJ9;O00571;A0A2R8Y645;A0A2R8YFR4;A0A2R8Y5G6;A0A2R8YCW1;A0A2R8YFS5;A0A0D9SG12;A0A2R8YF78;A0A0D9SF53;A0A0D9SFB3;A0A2R8Y4A4;A0A2R8YDT5;A0A2R8Y7T2;F6S8Q4;A0A2R8YDH3;O15523;A0A0J9YVQ7;A0A087WVZ1;A0A2R8Y650;A0A2R8YCU0;C9J081;Q9NQI0;D6RCM4;C9J8G5;A0A2R8YF89;H0Y960;A0A087WX09;A0A2R8Y4D2	A0A2U3TZJ9;O00571;A0A2R8Y645;A0A2R8YFR4;A0A2R8Y5G6;A0A2R8YCW1;A0A2R8YFS5;A0A0D9SG12;A0A2R8YF78;A0A0D9SF53;A0A0D9SFB3;A0A2R8Y4A4;A0A2R8YDT5;A0A2R8Y7T2;F6S8Q4;A0A2R8YDH3;O15523	ATP-dependent RNA helicase DDX3X;ATP-dependent RNA helicase DDX3Y	DDX3X;DDX3Y	4.81625	4.60137	4.51306	4.73883	4.72986	4.42548	4.81567	4.77447	4.29528	4.67536	4.70663	4.21088
A0A2R8Y5P7;P49590;A0A2R8Y3N3;A0A2R8Y6I1;D6RB22;B4DQ67;D6RJE6;A0A2R8Y5E8;A0A2R8Y4X6	A0A2R8Y5P7;P49590;A0A2R8Y3N3;A0A2R8Y6I1;D6RB22;B4DQ67;D6RJE6	Probable histidine--tRNA ligase, mitochondrial	HARS2	2.32521	2.25744	2.49155	3.05656	3.121	3.26463	2.01355	2.2176	2.25608	1.90225	2.17385	2.17064
Q92574;A0A2R8Y5S3;A0A2R8Y5N2;A0A2R8YFV7;A0A2R8Y6S1;Q86WV8;Q59IT9;A0A2R8Y6W1;A0A2R8YGX7;A0A2R8Y7E9;A0A2R8Y5U8;A0A2R8Y6S8;A0A2R8Y5F8;A0A2R8YGL0;A0A2R8Y5M3;A0A2R8Y6N1;A0A2R8Y5Q4;A0A2R8Y5J1;A0A2R8YD74	Q92574;A0A2R8Y5S3;A0A2R8Y5N2;A0A2R8YFV7;A0A2R8Y6S1	Hamartin	TSC1	-1.53962	-0.857649	-0.682673	-1.81003	-0.431439	-0.909723	-1.53143	-0.753841	-0.143526	-1.30477	-0.64195	-0.603035
A0A2R8Y5S7;P35241;A0A2R8Y7M3;E9PQ82;E9PNV3;A0A2R8Y5P0;E9PKN5;E9PNP4;A0A2R8Y4H6	A0A2R8Y5S7;P35241;A0A2R8Y7M3	Radixin	RDX	-0.552446	-3.44044	-3.07303	-1.04762	-4.98768	-4.85083	-0.333537	-2.25471	-1.2	-2.35528	NaN	NaN
A0A2R8Y602;A0A2R8YDH5	A0A2R8Y602			-0.30407	-0.230961	-0.245982	-1.1711	-1.06189	-1.0537	-2.23891	-2.51127	-2.53644	-3.07366	-2.5829	-3.42857
A0A2R8Y635;A0A087WYY3;H7C1U7	A0A2R8Y635;A0A087WYY3		ATP13A3	0.147423	-1.26435	-1.44901	0.124891	-1.59959	-2.16853	0.782458	-1.25055	-1.21144	0.897829	-0.978265	-1.47898
A0A2R8Y6F8;A0A2R8Y3B3;Q5JS72;Q5JS79;A0A2R8Y6D8;A0A2R8Y7X6	A0A2R8Y6F8;A0A2R8Y3B3;Q5JS72		CASK	-2.18064	-2.892	-2.95263	-2.80779	-3.32927	-2.6708	-1.70148	-1.96358	-2.2075	-1.95182	-2.67606	-2.52744
A0A2R8Y6J3;P46777;Q5T7N0;A0A2R8Y4A2	A0A2R8Y6J3;P46777;Q5T7N0	60S ribosomal protein L5	RPL5	2.68502	2.68363	2.81685	2.92455	2.88284	2.92358	2.78999	2.87767	2.81521	2.34915	2.21295	2.33136
A0A2R8YFH0;E9PHA6;A0A2R8Y6P0;A0A2R8YG02;P43246;A0A2R8Y7S8;A0A2R8Y713	A0A2R8YFH0;E9PHA6;A0A2R8Y6P0;A0A2R8YG02;P43246;A0A2R8Y7S8	DNA mismatch repair protein Msh2	MSH2	1.05979	2.06561	2.2381	1.20473	1.87768	2.04456	1.49282	1.93201	2.14869	0.964848	1.98353	2.00471
A0A2R8YDQ9;A0A2R8Y6Y7;Q9P2R7;Q5T9Q5;A0A2R8Y5P6;A0A2R8Y6E6;A0A0U1RQL1;Q5T9Q8;A0A0U1RQF8;A0A0U1RRI1;A0A0U1RQU7;A0A2R8Y5P4	A0A2R8YDQ9;A0A2R8Y6Y7;Q9P2R7;Q5T9Q5	Succinyl-CoA ligase [ADP-forming] subunit beta, mitochondrial	SUCLA2	3.36296	3.54189	3.69412	3.39173	3.58438	3.73307	3.0491	3.31653	3.34416	2.99471	3.31622	3.34681
A0A2R8Y7R9;Q13136;E9PJZ7;H0YDW2;H0YHK3;G3V200;O75334;H0YIJ4;H0YHJ4;A0A1B0GVT3;M0QZB5;B1APN9;O75335;H0YD72;H0YH95;H0YEF9	A0A2R8Y7R9;Q13136	Liprin-alpha-1	PPFIA1	-1.69581	-2.81034	-2.23287	-1.19696	-1.48079	-1.20569	-0.632171	-1.65985	-1.34078	-0.406437	-1.2327	-0.934031
A0A2R8Y7Y4;Q8N8A2;H7C209;H7C4A0;F8WBW3	A0A2R8Y7Y4;Q8N8A2;H7C209;H7C4A0	Serine/threonine-protein phosphatase 6 regulatory ankyrin repeat subunit B	ANKRD44	-3.50564	-3.80812	-4.63429	-2.13228	-1.90316	-1.86233	-2.24509	-1.63819	-2.49681	-1.96762	-0.932239	-1.69995
P62263;A0A2R8Y811;E5RH77	P62263;A0A2R8Y811;E5RH77	40S ribosomal protein S14	RPS14	2.98592	2.90079	2.73996	2.99889	2.81739	2.79845	2.97087	2.43292	2.44953	2.92932	2.74148	2.37292
A0A2R8Y891;P08237;F8VZI0;F8VX13;F8VZQ1;F8VP00;F8VW30;F8VSF7;F8VTQ3;F8VUB8;F8VYK8;F8VVE3;H0YHB8	A0A2R8Y891;P08237;F8VZI0	ATP-dependent 6-phosphofructokinase, muscle type	PFKM	5.03094	5.31533	5.08255	4.76498	5.00881	4.88593	4.95335	5.08182	4.92654	4.76549	4.79643	4.67909
A0A2R8YD50;P51659;E7EWE5;E7ER27;G5E9S2;E7ET17;A0A2R8Y7L2;E7EPL9;A0A2R8YDT8;A0A2R8YF45;A0A2R8Y7W2;A0A2R8YEG2	A0A2R8YD50;P51659;E7EWE5;E7ER27;G5E9S2;E7ET17;A0A2R8Y7L2	Peroxisomal multifunctional enzyme type 2;(3R)-hydroxyacyl-CoA dehydrogenase;Enoyl-CoA hydratase 2	HSD17B4	5.41812	4.9348	4.71725	5.26582	4.81458	4.53875	4.95749	4.45369	4.16792	4.64692	4.246	3.98257
A0A2R8YD71;F8VWB0;A0A2R8YDL2;A0A2R8Y4F9;F8W1P7;P49281;F8W154;A0A2R8Y5L1;F8W1F2	A0A2R8YD71;F8VWB0;A0A2R8YDL2;A0A2R8Y4F9;F8W1P7;P49281	Natural resistance-associated macrophage protein 2	SLC11A2	-0.552305	-1.11164	-1.26251	-0.812748	-1.46644	-1.78664	-0.438088	-3.11077	-3.55788	-2.93214	-3.49819	-3.50071
A0A2R8YDE6;Q9UBN7;A0A2R8YGC5;A0A2R8Y5Z4;A0A2R8YD35;C9J172;Q9BRX7;A0A2R8Y4G2;E7EP63;E7ER52;A6NDI8	A0A2R8YDE6;Q9UBN7	Histone deacetylase 6	HDAC6	-2.30787	-3.51611	-3.37448	-2.8731	NaN	NaN	-1.28314	-3.10732	-3.2709	-1.60375	-2.7827	-2.58579
A0A2R8YDQ0;Q9H267;F5H008;G3V3F9	A0A2R8YDQ0;Q9H267;F5H008	Vacuolar protein sorting-associated protein 33B	VPS33B	0.551907	0.831078	0.538659	0.611813	0.626216	0.474957	0.172908	0.534086	0.111128	0.0446777	0.113687	-0.686188
A0A2R8YE10;Q9NRW7;A0A2R8YD95;A0A087WU65;A0A2R8YF01;A0A1B0GXI6;B7Z7G7;A0A2R8Y7W9;A0A2R8YEX8	A0A2R8YE10;Q9NRW7;A0A2R8YD95;A0A087WU65;A0A2R8YF01;A0A1B0GXI6;B7Z7G7	Vacuolar protein sorting-associated protein 45	VPS45	3.17588	2.78841	2.72718	2.91129	2.47782	2.30025	2.95123	2.17217	2.09187	2.73664	2.11492	1.99577
A0A2R8YEM3;E7EQV9;P61313;E7ENU7;E7EX53;A0A2R8Y738	A0A2R8YEM3;E7EQV9;P61313;E7ENU7;E7EX53;A0A2R8Y738	Ribosomal protein L15;60S ribosomal protein L15	RPL15	3.61273	3.8331	3.36269	4.32292	4.38553	4.13124	4.01042	4.28834	3.95656	3.62544	3.81441	3.52156
A0A2R8YEZ7;A0A2U3TZT9;C9J1D1;Q8WTS1;C9JBM3;H7BZY9	A0A2R8YEZ7;A0A2U3TZT9;C9J1D1;Q8WTS1;C9JBM3;H7BZY9	1-acylglycerol-3-phosphate O-acyltransferase ABHD5	ABHD5	-3.28415	-2.61522	-2.40766	-3.25146	-3.12759	-3.3056	-3.02673	-2.64821	-2.49189	-3.61431	-3.71632	-3.47838
A0A2R8YF87;Q96AX1;H3BMM5;F5H6Y0;A0A2R8Y5U3;F5H7N5	A0A2R8YF87;Q96AX1;H3BMM5	Vacuolar protein sorting-associated protein 33A	VPS33A	1.0844	0.509823	0.614179	0.936117	0.434262	0.369459	0.876384	0.748091	0.465609	0.719139	0.243482	-0.130915
A0A2R8YFH5;Q15437;Q5QPE2;Q5QPE1;A0A2R8Y633;A0A2R8Y7S7;A0A2R8YF30;G3V5K1	A0A2R8YFH5;Q15437	Protein transport protein Sec23B	SEC23B	3.33068	3.58813	3.2847	3.14731	3.53265	3.28796	3.01927	3.39323	3.17112	2.6972	2.8161	2.53772
A0A2R8YG42;B1ALK7;Q14155;E7EUY6;E9PDQ5;C9JDI6;B1ANY6;E7ENL8;E7EU80;Q15052;F6SJA5;C9JAD7	A0A2R8YG42;B1ALK7;Q14155;E7EUY6	Rho guanine nucleotide exchange factor 7	ARHGEF7	2.28525	2.24003	2.45029	2.14175	2.08576	2.17286	2.33544	2.18075	2.12086	2.07849	2.12453	2.19739
A0A2R8YGD1;O14773;A0A2R8Y7U1;A0A2R8YD45;A0A2R8Y7I4;A0A2R8YD72;A0A2R8YDY1	A0A2R8YGD1;O14773;A0A2R8Y7U1;A0A2R8YD45	Tripeptidyl-peptidase 1	TPP1	4.23598	3.40681	3.22398	4.06466	3.25593	3.17767	4.56329	3.45376	3.31087	4.02429	3.21106	3.08979
A0A2U3TZH3;Q05639;A0A2R8Y488;A0A2R8Y660;A0A2R8YDN5	A0A2U3TZH3;Q05639	Elongation factor 1-alpha 2	EEF1A2	4.21835	3.89929	3.49705	4.1771	3.92331	3.50636	3.7289	3.8039	3.24334	3.36004	3.38107	2.91717
P11171;A0A2U3TZH6;A0A3B3IU06;A0A2R8Y5Z6;A0A2R8Y5G2;A0A2R8Y570;A0A2R8Y6G5;A0A2R8YFR9;A0A2R8YD30;A0A2R8YCW8;Q4VB86;A0A3B3IUD6;A0A2R8Y7Y3;A0A3B3ITP0;A0A2R8Y7N0;A0A2R8Y420;A0A2R8Y6D0;A0A1B0GWG0;A0A2R8Y4N6;A0A2R8Y6T6;A0A2R8YFU8;A0A2R8Y5C8	P11171;A0A2U3TZH6;A0A3B3IU06;A0A2R8Y5Z6;A0A2R8Y5G2;A0A2R8Y570;A0A2R8Y6G5;A0A2R8YFR9;A0A2R8YD30;A0A2R8YCW8;Q4VB86;A0A3B3IUD6;A0A2R8Y7Y3;A0A3B3ITP0;A0A2R8Y7N0;A0A2R8Y420;A0A2R8Y6D0;A0A1B0GWG0;A0A2R8Y4N6	Protein 4.1	EPB41	0.716469	0.298407	1.06445	1.07992	0.531922	1.11104	1.40569	-0.315788	0.0762253	1.5025	0.969518	0.970684
E9PNW4;A0A2U3TZL5;P13987;H0YET2	E9PNW4;A0A2U3TZL5;P13987	CD59 glycoprotein	CD59	-0.86767	-1.1876	-1.75472	0.548634	0.162869	0.51086	1.72215	1.4692	1.24992	0.602779	0.0564127	0.00458336
A0A2U3TZL8;H7BYN4;Q02241;A0A2R8Y531;H0YME6;H0YMJ4	A0A2U3TZL8;H7BYN4;Q02241	Kinesin-like protein;Kinesin-like protein KIF23	KIF23	0.924154	0.482138	-0.145358	0.912548	0.761722	0.0798416	0.343013	-0.329943	-0.505417	1.60784	0.489141	-0.112566
P06744;A0A2U3TZU2;K7EQ48;A0A2R8Y6C7;A0A0J9YYH3;A0A0J9YX90;A0A0J9YXP8;K7ERC6;K7EPY4;K7ENA0;K7ESF4;K7EP41;K7EIL4;A0A0J9YXM3;K7ELR7;A0A2R8YF08;K7ERK8;A0A0J9YXH9;A0A0J9YYI8	P06744;A0A2U3TZU2;K7EQ48;A0A2R8Y6C7;A0A0J9YYH3;A0A0J9YX90;A0A0J9YXP8	Glucose-6-phosphate isomerase	GPI	3.99146	3.8002	3.618	4.14428	3.90407	3.73403	4.17145	3.90651	3.81271	3.90491	3.44708	3.39482
Q3V6T2;A0A2U3TZV9;A0A2R8Y7B1;A0A2R8YG73;A0A2R8Y4W8;A0A2R8Y4X4;A0A2R8YCU9;A0A2R8Y820;A0A2R8YGU1;A0A2R8Y885;A0A2R8Y7D4;H7C2C6;A0A2R8YDS8;H0Y470;A0A2R8YG52;A0A087WXD9;H0Y7U8;A0A2R8Y6B2;A0A2R8Y7D9;A0A2R8Y5D7;A0A2R8Y802	Q3V6T2;A0A2U3TZV9;A0A2R8Y7B1;A0A2R8YG73;A0A2R8Y4W8;A0A2R8Y4X4;A0A2R8YCU9;A0A2R8Y820;A0A2R8YGU1;A0A2R8Y885;A0A2R8Y7D4;H7C2C6	Girdin	CCDC88A	0.104206	-0.0744667	0.0260191	-0.204239	0.0198488	0.337555	-0.19727	-0.147673	0.279764	0.883923	-0.0381289	-0.46328
A0A2U3TZY2;Q9H078;H0YGM0;F5H392;A0A2R8Y6R5;A0A2R8Y7E8	A0A2U3TZY2;Q9H078;H0YGM0	Caseinolytic peptidase B protein homolog	CLPB	2.31824	2.42512	2.65823	1.92371	1.99648	2.21986	1.84478	1.86003	2.12166	1.87368	2.16624	2.17074
A0A384DVU0;Q8IY17;M0R2C2;M0QYT1;M0QXH7;M0R2K2;M0QYF5;M0QZK5;M0R2H4;A0A2R8Y7E1	A0A384DVU0;Q8IY17	Neuropathy target esterase	PNPLA6	3.05979	2.21373	2.2943	2.64125	1.80752	1.72808	2.69521	1.86905	1.64183	2.64687	1.72633	1.63948
Q9BY41;A0A3B3IRV1;A6NGJ7;A0A3B3ISJ4;A0A3B3IS68;A0A3B3IT04;A0A3B3ITZ3;A0A3B3IRI9;A6NFW1;A0A3B3IRZ0;A0A3B3IRP8;E7EVA8;A0A3B3IT84;A0A3B3IT30;A0A3B3ISS7;A0A3B3IT95;A0A3B3IRZ8;A6NMT1;A0A3B3IU01;A0A3B3ISE4;A0A3B3IRJ3;A0A3B3ISY0;A0A3B3IRJ8;A0A3B3IS37;E7EW22;A0A3B3IU62;A0A3B3IU52;A0A3B3ITV2;C9J8F0	Q9BY41;A0A3B3IRV1;A6NGJ7;A0A3B3ISJ4;A0A3B3IS68;A0A3B3IT04;A0A3B3ITZ3;A0A3B3IRI9;A6NFW1;A0A3B3IRZ0;A0A3B3IRP8;E7EVA8;A0A3B3IT84;A0A3B3IT30;A0A3B3ISS7;A0A3B3IT95;A0A3B3IRZ8;A6NMT1;A0A3B3IU01	Histone deacetylase 8	HDAC8	-2.0985	-2.65329	-2.72361	-2.15224	-2.77519	-3.36637	-2.26216	-3.6811	-3.59858	-4.42909	-2.05206	-4.50288
A0A3B3IRQ9;P55265;A0A3B3ISX1;A0A3B3ITG9	A0A3B3IRQ9;P55265;A0A3B3ISX1	Double-stranded RNA-specific adenosine deaminase	ADAR	-1.82673	-1.6211	-0.548606	-2.46553	-1.59763	-0.656588	-2.98763	-2.59121	-0.805012	-4.17313	-3.14941	-1.32639
F5H345;A0A3B3IRR1;A0A3F2YNY7;P08397;A0A3B3IU56;F5GY90;A0A1W2PNU5;A0A3B3IU34;F5H0P4	F5H345;A0A3B3IRR1;A0A3F2YNY7;P08397;A0A3B3IU56;F5GY90;A0A1W2PNU5;A0A3B3IU34;F5H0P4	Porphobilinogen deaminase	HMBS	-1.14107	-1.20191	-0.935563	-1.4627	-1.34231	-1.23145	-0.27599	0.0179062	-0.255014	-0.77383	-0.638059	-0.737074
A0A3B3IRR6;A0A3B3IT54;A0A3B3ITA3;Q9H7E9	A0A3B3IRR6;A0A3B3IT54;A0A3B3ITA3;Q9H7E9	UPF0488 protein C8orf33	C8orf33	-3.0843	-2.43888	NaN	-3.76876	-4.0245	NaN	-2.4571	-3.16096	-3.28431	-2.58832	-2.5265	NaN
A0A3B3IRW9;Q6P4E1;H0YMR0;H0YM51	A0A3B3IRW9;Q6P4E1	Protein CASC4	CASC4	-0.0987663	-1.79733	-1.80466	-1.93064	-2.59363	-2.64145	-0.603915	-1.29829	-1.49722	-1.08322	-1.42709	-1.49138
C9JIR6;A0A3B3IS24;O75688;B8ZZF0	C9JIR6;A0A3B3IS24;O75688;B8ZZF0	Protein phosphatase 1B	PPM1B	-1.40704	-2.29593	-3.13509	-2.22133	-2.56628	-2.53984	-1.16437	-3.52796	-3.79849	-3.06716	NaN	-3.54985
Q53S60;A0A3B3IS78;O95342;A0A3B3ISD4	Q53S60;A0A3B3IS78;O95342	Bile salt export pump	ABCB11	0.0474186	-0.181635	-0.120999	0.435623	0.052247	0.225323	0.434985	0.399359	0.43214	0.602291	0.458104	0.482454
Q5T8C6;A0A3B3ISD2;Q13042	Q5T8C6;A0A3B3ISD2;Q13042	Cell division cycle protein 16 homolog	CDC16	-3.23066	-4.18538	-4.38113	-4.57744	-4.48401	-4.21077	-6.09987	-3.26976	-5.41918	NaN	NaN	NaN
P14735;A0A3B3ISG5;Q5T5N3	P14735;A0A3B3ISG5	Insulin-degrading enzyme	IDE	-1.5156	-2.00475	-2.60989	-0.833998	-1.01505	-1.1201	0.0307512	-1.1604	-1.43135	-0.401575	-0.61852	-1.14935
E9PDL4;A0A3B3IST8;Q05084;B9ZVM7;Q6LCR0;E7ENI6;C9J3Y4;C9J8Y3;C9IZC7;F8WET5;Q6LCT9	E9PDL4;A0A3B3IST8;Q05084;B9ZVM7;Q6LCR0;E7ENI6;C9J3Y4	Islet cell autoantigen 1	ICA1	-0.373976	-0.929941	-1.31224	-1.12815	-1.37344	-1.28077	-0.580091	-1.18851	-1.44301	-0.853916	-1.94525	-1.83928
Q8N9N7;A0A3B3ISV5;H3BSW0	Q8N9N7;A0A3B3ISV5;H3BSW0	Leucine-rich repeat-containing protein 57	LRRC57	-0.549509	-0.764513	-1.21578	0.608761	-0.242951	-0.526613	-1.07452	-0.993109	-1.37298	-1.01644	-1.00402	-1.41133
A0A3F2YNW9;A0A3B3IUA1;A0A3B3IU40;A0A3B3IT28;A0A3B3ITE5;A0A3B3ITF7;A0A3B3ITW6;Q12756;A0A3B3ITK3;H7C0K6;H7C3Y8;A0A3B3ITW4	A0A3F2YNW9;A0A3B3IUA1;A0A3B3IU40;A0A3B3IT28;A0A3B3ITE5;A0A3B3ITF7;A0A3B3ITW6;Q12756;A0A3B3ITK3	Kinesin-like protein KIF1A	KIF1A	0.337103	-0.915005	-0.378882	0.269407	-1.76952	-1.18623	0.5668	-1.38821	-0.358637	0.623278	-1.07282	-0.317276
A0A3B3IT47;Q9Y2I8;C9JGR9;E7EQ49;A0A087WTQ2	A0A3B3IT47;Q9Y2I8;C9JGR9;E7EQ49;A0A087WTQ2	WD repeat-containing protein 37	WDR37	-1.25871	-2.01701	-1.61118	-3.02126	-1.81733	-1.4568	-4.1787	-2.04629	-3.80456	-4.33215	-4.5248	NaN
Q5JSC9;A0A3B3IT94;A0A5F9ZGS6;Q96LT4	Q5JSC9;A0A3B3IT94;A0A5F9ZGS6;Q96LT4	Sphingomyelin synthase-related protein 1	SAMD8	-1.31657	-2.07669	-2.48455	-1.8497	-2.44521	-2.48042	-1.74336	-2.17586	-2.45226	-1.26753	-2.05319	-1.9119
H0Y3A3;A0A3B3ITG3;Q5VWQ8;F6R503;F8WA47	H0Y3A3;A0A3B3ITG3;Q5VWQ8	Disabled homolog 2-interacting protein	DAB2IP	-1.241	-3.38747	-2.11142	-2.89226	-2.59652	-3.72182	-1.11865	-1.36311	-1.51441	-1.49136	-1.59437	-2.55063
A0A3B3ITR4;O00522;C9J718;C9JF32;A0A0C4DG23;C9JBN7;C9JEW7	A0A3B3ITR4;O00522;C9J718;C9JF32;A0A0C4DG23	Krev interaction trapped protein 1	KRIT1	-3.53987	-2.51995	-4.13587	-2.98365	-2.72398	-3.4603	-3.47165	-3.45725	-3.7865	-3.10703	-2.88472	-3.22904
A0A3B3ITT5;P47914	A0A3B3ITT5;P47914	60S ribosomal protein L29	RPL29	1.78569	1.834	1.71631	2.55245	2.43171	2.40898	2.34393	2.46202	2.39464	2.76571	2.68712	2.60755
Q14643;A0A3F2YNW8;A0A3B3IU04;A0A3B3ITU8;A0A3B3ITQ1;A0A3B3IU05;A0A3B3IU13;A0A3B3IRP0;B7ZMI3;A0A3B3IRT5;A0A3B3IS59;Q14573;A0A3B3IRZ9;A0A3B3ITQ4;A0A3B3ITM1;A0A3B3ISR4;A0A3B3IS70;A0A3B3ISE3	Q14643;A0A3F2YNW8;A0A3B3IU04;A0A3B3ITU8;A0A3B3ITQ1;A0A3B3IU05;A0A3B3IU13	Inositol 1,4,5-trisphosphate receptor type 1	ITPR1	3.32631	1.08217	2.00972	2.60956	0.967402	1.58506	3.12557	1.27234	2.04575	3.33438	1.43677	2.06841
A0A3B3ITW3;P28288	A0A3B3ITW3;P28288	ATP-binding cassette sub-family D member 3	ABCD3	3.35206	2.46619	2.40929	3.24305	2.22612	1.96465	2.72387	1.62759	1.21154	2.32106	1.04856	1.03221
E9PN17;A0A3B3ITX4;O75964	E9PN17;A0A3B3ITX4;O75964	ATP synthase subunit g, mitochondrial	ATP5L	-1.92597	-2.19822	-1.90565	-1.34843	-1.73359	-1.36597	-1.87602	-1.70111	-1.3682	-3.29064	-2.97767	-3.03534
A0A3B3IU45;P33991;A0A3B3ITP6;A0A3B3IT92;A0A3B3IS57;E5RG31	A0A3B3IU45;P33991;A0A3B3ITP6;A0A3B3IT92;A0A3B3IS57;E5RG31	DNA replication licensing factor MCM4	MCM4	1.71621	1.94252	1.97618	2.05819	1.83815	1.52745	1.73621	1.6871	1.26113	1.73003	1.57176	1.51498
Q13144;A0A3B3IUB1;A0A3B3ISX3;A0A3B3ITG6;A0A3B3ISM8;A0A3B3IUF2;A0A3B3ITQ2;A0A3B3IRP4;A0A3B3ISV1;A0A3B3IS56;A0A3B3ISS1;A0A3B3ISI2;A0A3B3IST9;A0A3B3ITK8;C9JRD9;A0A3B3IT53;H7C2X0	Q13144;A0A3B3IUB1;A0A3B3ISX3;A0A3B3ITG6;A0A3B3ISM8;A0A3B3IUF2;A0A3B3ITQ2;A0A3B3IRP4;A0A3B3ISV1;A0A3B3IS56;A0A3B3ISS1	Translation initiation factor eIF-2B subunit epsilon	EIF2B5	0.386793	-0.283724	-0.313443	0.204477	0.282258	0.361328	-0.605126	-0.895979	-0.327578	-0.0266991	-0.29671	-0.554625
A0A3B3IUB5;Q8TCT9;A0A075B6F6;A0A0S2Z6F0;A0A3B3IT72;A0A0C4DGU3	A0A3B3IUB5;Q8TCT9;A0A075B6F6;A0A0S2Z6F0;A0A3B3IT72	Minor histocompatibility antigen H13	HM13	3.01314	2.0667	2.26818	2.63838	1.97458	2.22005	2.31099	1.74014	1.67264	2.30234	1.66216	1.62714
A0A3B3IUC4;P06280;V9GYN5;A0A669KAY7;A0A669KB83;A0A3B3IRU3	A0A3B3IUC4;P06280	Alpha-galactosidase A	GLA	2.62752	1.28922	0.98873	2.35973	1.2571	1.21432	2.41994	0.740231	0.376518	2.05484	0.57376	0.47381
A0A494BZV2;Q6WCQ1;J3KSW8;H0Y2S9;H0Y7E2;H7C3G6;J3QRL2;A0A1W2PPU9	A0A494BZV2;Q6WCQ1;J3KSW8;H0Y2S9	Myosin phosphatase Rho-interacting protein	MPRIP	1.9669	1.98797	2.40098	0.567621	0.251021	0.32518	1.76367	1.86998	1.94944	1.65932	1.45898	1.2495
A0A494C0X2;A0A494C167;A0A494C148;A0A494C045;Q9UHD2;A0A494C0R4;A0A494C0A8;A0A494C1M6;A0A494C079	A0A494C0X2;A0A494C167;A0A494C148;A0A494C045;Q9UHD2;A0A494C0R4;A0A494C0A8;A0A494C1M6;A0A494C079	Serine/threonine-protein kinase TBK1	TBK1	1.37127	0.439589	0.241876	0.645338	0.229453	0.288336	0.789247	0.102781	0.27376	1.10236	0.333785	-0.410906
A0A494C0B4;P54725	A0A494C0B4;P54725	UV excision repair protein RAD23 homolog A	RAD23A	-1.89382	-3.10372	-3.22727	-2.78408	-3.25389	-3.08659	-1.51299	-2.36875	-2.47788	-2.53338	-2.60165	-2.39389
A0A494C0X0;Q99426;K7EP07;K7EK42;K7EL99;K7EQH0	A0A494C0X0;Q99426;K7EP07;K7EK42	Tubulin-folding cofactor B	TBCB	-0.823938	-1.04602	-1.33025	-0.0689449	-0.226012	-0.0779018	0.135535	0.193287	0.232128	0.103258	-0.227744	0.040287
A0A494C128;O00567;H0Y653;H0YDU4;Q5JXT2	A0A494C128;O00567;H0Y653;H0YDU4	Nucleolar protein 56	NOP56	-2.59723	-2.69409	-0.990338	-3.50089	-3.58768	-3.06428	-4.0132	-4.33332	-3.70557	NaN	NaN	NaN
A0A494C164;P52630;B4DLC8;A0A494C0B5;B4DHE0;A0A494C1L3	A0A494C164;P52630;B4DLC8	Signal transducer and activator of transcription 2	STAT2	-1.03695	-2.58192	-2.29449	-1.92033	-4.54835	-4.9647	-1.16679	-5.41618	-4.81903	-0.501011	-6.18714	-6.55728
K7ES25;A0A494C165;P12955;A0A494C194;V9GYE4	K7ES25;A0A494C165;P12955;A0A494C194	Xaa-Pro dipeptidase	PEPD	1.29068	1.42566	0.660203	1.91341	1.36639	1.30756	2.00793	1.66861	1.14086	1.78898	1.24901	0.754986
A0A494C169;Q9NVE7;E9PHT6;H0YA26;H0Y9E4;H0YA31;D6RJF3;H0YA02	A0A494C169;Q9NVE7;E9PHT6;H0YA26	Pantothenate kinase 4	PANK4	1.75773	2.70849	2.63621	1.78593	2.61993	2.4037	1.54344	2.26435	1.99891	1.8802	2.51786	2.26614
A0A494C1Q4;A0A494C1E2;O95394;A0A087WT27;J3KN95;A0A494C0G1;H0Y987;H0Y8I3;D6RIS6;A0A494C163;A0A494C099;D6RCQ8;D6RF77	A0A494C1Q4;A0A494C1E2;O95394;A0A087WT27;J3KN95;A0A494C0G1;H0Y987;H0Y8I3	Phosphoacetylglucosamine mutase	PGM3	-1.29018	-0.938042	-1.43775	-0.47612	-0.670581	-0.978701	-1.01401	-1.90728	-2.39665	-1.23289	0.332433	-1.19277
A0A494C1K3;P78347;A0A494C0Q7;A0A087WW90;A0A0D9SF80;A0A494C0I1;A0A494C1N8;Q86UP8;Q6EKJ0	A0A494C1K3;P78347	General transcription factor II-I	GTF2I	2.66541	2.45845	2.60538	2.40232	2.01488	2.21112	2.78821	2.49575	2.38264	2.8037	2.32703	2.38772
A0A494C1L1;Q14739	A0A494C1L1;Q14739	Lamin-B receptor	LBR	-1.19346	-3.33952	-3.31272	-1.16239	-4.9414	-5.52608	-0.685725	-1.81304	-2.05583	-1.72429	-3.84617	-3.87006
E9PEM5;A0A494C1L5;P50851;H0YAC6;A0A494C0R9;A0A494BZW2;H0Y9N9	E9PEM5;A0A494C1L5;P50851;H0YAC6;A0A494C0R9;A0A494BZW2	Lipopolysaccharide-responsive and beige-like anchor protein	LRBA	-3.83597	-4.84181	-5.1003	-4.35732	-4.14286	-4.58655	-5.30713	-4.84514	-5.18258	-2.75614	-2.91828	-2.92249
A0A494C1N0;P26885	A0A494C1N0;P26885	Peptidyl-prolyl cis-trans isomerase FKBP2	FKBP2	1.95223	1.34375	1.45756	2.03495	1.02588	1.28868	1.92624	1.2385	1.26942	1.68977	1.07001	1.23301
A0A499FI31;Q15020;F8VVK9;H0YHU8;F8VZM2;A0A494C0L2;F8W667	A0A499FI31;Q15020	Squamous cell carcinoma antigen recognized by T-cells 3	SART3	-3.57972	-2.56957	-2.55892	-1.2687	-0.596585	-1.06766	-1.61913	-1.10131	-1.03672	-1.18626	-0.595738	-1.06478
Q9H7D7;A0A499FIZ0;H0Y9R3	Q9H7D7;A0A499FIZ0;H0Y9R3	WD repeat-containing protein 26	WDR26	-1.11428	-1.09719	-0.892529	-0.777	-0.466483	-1.05661	-3.11712	-0.93465	-2.33332	-1.71409	-0.846288	-2.09886
A0A499FJI4;O75592;H7C3U4;A0A0C4DGY7;A0A087WY34	A0A499FJI4;O75592	E3 ubiquitin-protein ligase MYCBP2	MYCBP2	2.09853	2.41801	2.46368	1.57967	1.90229	1.85064	1.90094	1.95684	1.93117	1.68678	1.52663	1.43678
K7EKN5;A0A590UJ23;A0A590UJ36;A6NDB9	K7EKN5;A0A590UJ23;A0A590UJ36;A6NDB9	Paralemmin-3	PALM3	-1.37489	-1.32409	-1.24678	-1.54338	-1.78195	-1.79752	-1.22705	-1.27265	-1.42465	-0.946589	-0.779241	-0.650118
C9JE12;C9JCW7;A0A590UJA9;Q9BVT8	C9JE12;C9JCW7;A0A590UJA9;Q9BVT8	Transmembrane and ubiquitin-like domain-containing protein 1	TMUB1	-1.44729	NaN	-3.21971	0.091938	-1.11169	-1.08521	-1.86467	-3.56886	-3.35884	-2.02543	-2.57774	-2.87422
K7EMV3;A0A590UJJ6;B4DEB1;K7EK07;K7ES00;Q71DI3;Q16695;P84243;P68431;K7EP01;Q6NXT2	K7EMV3;A0A590UJJ6;B4DEB1;K7EK07;K7ES00;Q71DI3;Q16695;P84243;P68431;K7EP01;Q6NXT2	Histone H3;Histone H3.2;Histone H3.1t;Histone H3.3;Histone H3.1;Histone H3.3C	H3F3B;H3F3A;HIST2H3A;HIST3H3;HIST1H3A;H3F3C	2.88757	3.03647	4.19705	3.13569	2.84622	4.13173	2.51964	0.861216	2.43165	0.849228	0.621776	2.8703
A0A590UJK3;Q14BN4;A0A5F9VB99;H7BZK0;A0A590UJS6;H7C3M8;B7Z964;A0A590UJU9;H7BZW9;A0A590UJT5;A0A590UJ16;A0A590UJP6;H7C5G9;A0A590UJG7	A0A590UJK3;Q14BN4;A0A5F9VB99;H7BZK0;A0A590UJS6;H7C3M8;B7Z964;A0A590UJU9	Sarcolemmal membrane-associated protein	SLMAP	-0.89386	-0.572721	-0.487573	-0.881124	-0.660623	-0.628439	-0.989188	-1.36902	-1.39972	-0.532812	-0.937314	-0.745325
P0DP25;P0DP24;P0DP23;A0A590UK56;E7EMB3;F8WBR5;M0QZ52;G3V479;G3V361;A0A590UJI2;Q96HY3	P0DP25;P0DP24;P0DP23;A0A590UK56;E7EMB3;F8WBR5;M0QZ52;G3V479;G3V361;A0A590UJI2;Q96HY3		CALM2;CALM3;CALM1	-1.99838	-3.82415	-3.26286	-0.878103	-1.38101	-1.34288	1.6705	1.34286	1.40388	-0.187632	-0.552325	-0.440468
A0A5F9UK94;H0Y360;Q01433;A0A590UK85;A0A590UJY6;E9PJF6;E9PIJ1;A0A590UJX5;H0YF16	A0A5F9UK94;H0Y360;Q01433;A0A590UK85;A0A590UJY6	AMP deaminase 2	AMPD2	0.548256	0.156797	0.439605	0.704575	0.311248	0.64887	1.02624	-0.169186	0.373713	0.904682	0.587146	0.839148
A0A5H1ZRP2;A0A5F9UY30;O43493	A0A5H1ZRP2;A0A5F9UY30;O43493	Trans-Golgi network integral membrane protein 2	TGOLN2	0.477619	0.26919	-0.0235491	-0.539598	-0.564551	-0.740532	-0.30532	-0.847816	-1.46465	-0.00217247	-1.19148	-1.4149
C9JBL1;A0A5F9YFS9;Q9Y6A9	C9JBL1;A0A5F9YFS9;Q9Y6A9	Signal peptidase complex subunit 1	SPCS1	-0.330713	-0.107893	-0.164849	0.936604	0.409255	0.290768	-1.06624	-0.747494	-2.5189	-2.90327	NaN	NaN
B4DGL8;A0A5F9ZA98;O75027;A0A590UJS8;A0A087WW65;A0A2R8Y473;E9PJR8;A0A2R8YF35;E9PNQ5;A0A2R8Y3N2	B4DGL8;A0A5F9ZA98;O75027;A0A590UJS8;A0A087WW65;A0A2R8Y473	ATP-binding cassette sub-family B member 7, mitochondrial	ABCB7	1.22612	1.50624	1.86432	0.938246	1.08659	1.38959	-0.250892	0.37948	0.077879	0.297083	0.592875	0.604757
Q01484;A0A5F9ZHS1;A0A5F9ZGX3;A0A5F9ZHD2;A0A5F9ZGY4;A0A5F9ZI30;A0A5F9ZH30;A0A5F9ZHN5;A0A5F9ZI40;A0A5F9ZGY3;I6L894;A0A5F9ZGZ5;A0A5F9ZHR8;D6RHE1;A0A5F9ZHE4;A0A5F9ZI65;A0A5F9ZH19;A0A5F9ZHT4;A0A5F9ZI46;A0A5F9ZHT8;A0A5F9ZHF7;A0A5F9ZHQ5;A0A5F9ZHJ6;A0A5F9ZI56;A0A5F9ZH39;A0A5F9ZGY1;A0A5F9ZGS7;A0A5F9ZI15;A0A5F9ZI81;A0A5F9ZGZ1;E9PHW9;A0A5F9ZHG3;A0A5F9ZH70;A0A5F9ZI18;A0A5F9ZHL5;A0A5F9ZHA1;A0A5F9ZHC9;A0A5F9ZI…	Q01484;A0A5F9ZHS1;A0A5F9ZGX3;A0A5F9ZHD2;A0A5F9ZGY4;A0A5F9ZI30;A0A5F9ZH30;A0A5F9ZHN5;A0A5F9ZI40;A0A5F9ZGY3;I6L894;A0A5F9ZGZ5;A0A5F9ZHR8;D6RHE1;A0A5F9ZHE4;A0A5F9ZI65;A0A5F9ZH19;A0A5F9ZHT4;A0A5F9ZI46;A0A5F9ZHT8;A0A5F9ZHF7;A0A5F9ZHQ5;A0A5F9ZHJ6;A0A5F9ZI56;A0A5F9ZH39;A0A5F9ZGY1;A0A5F9ZGS7;A0A5F9ZI15;A0A5F9ZI81;A0A5F9ZGZ1;E9PHW9;A0A5F9ZHG3;A0A5F9ZH70;A0A5F9ZI18;A0A5F9ZHL5;A0A5F9ZHA1;A0A5F9ZHC9;A0A5F9ZI…	Ankyrin-2	ANK2	3.96358	3.75621	3.93894	3.56903	3.20469	3.30613	3.5348	3.45173	3.31008	3.82652	3.49687	3.70774
P51648;A0A5F9ZHI5;J3QRD1;A0A5F9ZHN9;A0A5F9ZI12;A0A5F9ZGX4;A0A5K1VW72;A0A5F9ZHZ9;I3L1M4;I3L0X1;J3QKK9;J3KTG1;J3QS00;K7EN73;A0A5F9ZHP6;E9PJV0;C9JKT2;C9JMC5;I3L2W1;I3L3I9;A8MYB8;A0A0D9SGC3;P48448;E9PNN6;P30838;P43353	P51648;A0A5F9ZHI5;J3QRD1;A0A5F9ZHN9;A0A5F9ZI12;A0A5F9ZGX4;A0A5K1VW72;A0A5F9ZHZ9	Fatty aldehyde dehydrogenase	ALDH3A2	2.59207	2.19166	2.33879	2.44684	1.99958	2.15658	2.02691	1.7212	1.84173	1.89159	1.68972	1.70201
A0A5F9ZHN7;Q9NTJ5;E9PGZ4;F8WDN7;C9JV50;F8WCQ2	A0A5F9ZHN7;Q9NTJ5;E9PGZ4	Phosphatidylinositide phosphatase SAC1	SACM1L	3.87579	3.32001	3.52427	3.64958	3.10522	3.19465	3.56814	2.8029	2.89534	3.17192	2.8402	2.91503
A0A5F9ZHN8;A0A5F9ZI39;P23458;A0A5F9ZH32;A0A5F9ZH07;A0A5F9ZHK2;A0A5F9ZHI1;A0A5F9ZI01;A0A5F9ZHW0;A0A5F9ZH73	A0A5F9ZHN8;A0A5F9ZI39;P23458;A0A5F9ZH32;A0A5F9ZH07	Tyrosine-protein kinase JAK1	JAK1	0.0830936	-1.3859	-1.85661	-0.220568	-2.53405	-3.10255	0.823554	-1.19642	-1.54996	0.911108	-0.811538	-0.869724
A0A5F9ZHR7;P11117;E9PHY0;E9PQY3;A0A5F9ZH82;B7Z7D2;A0A5F9ZI20;A0A5F9ZH40;B7Z6U3	A0A5F9ZHR7;P11117;E9PHY0;E9PQY3;A0A5F9ZH82;B7Z7D2	Lysosomal acid phosphatase	ACP2	3.60176	2.66949	2.17993	3.1691	2.38359	2.17828	3.45155	2.35375	2.16123	3.3251	2.12208	2.00304
A0A5F9ZHV5;Q7RTP6	A0A5F9ZHV5;Q7RTP6	Protein-methionine sulfoxide oxidase MICAL3	MICAL3	-3.94623	-3.08713	-3.33521	-2.72868	-2.56336	-2.84718	-5.32287	-4.83151	-4.9762	-5.23522	-3.94873	-4.54809
V9GYM8;A0A5F9ZI21;Q92974;V9GZ14;V9GYG5;Q5VY93;V9GYF5	V9GYM8;A0A5F9ZI21;Q92974	Rho guanine nucleotide exchange factor 2	ARHGEF2	1.72224	1.44931	1.13809	1.06769	0.90961	0.460938	1.30851	1.05758	0.906075	1.41734	1.31079	0.994268
A0A5H1ZRP4;Q8WX92	A0A5H1ZRP4;Q8WX92	Negative elongation factor B	NELFB	-0.800505	-0.411417	-0.784266	-0.828796	-0.719827	-1.0976	-0.334397	-1.06078	-1.23669	-1.22915	-1.51342	-1.8401
A0A669KAX3;O76024;H0Y9G5;A0A669KBF0;A0A669KB26	A0A669KAX3;O76024;H0Y9G5	Wolframin	WFS1	2.126	0.806568	1.05547	1.0808	0.153789	0.195721	1.23631	0.29422	0.47851	1.24827	0.361535	0.596222
A0A669KAX9;Q5T653;C9IY40;C9JZW2;C9JZG7	A0A669KAX9;Q5T653;C9IY40	39S ribosomal protein L2, mitochondrial	MRPL2	0.0638599	0.327999	0.808518	0.103367	0.551166	0.818735	-0.724011	-1.07178	-1.13974	-0.737467	-0.251161	0.295677
A0A669KBG8;A0A669KB10;Q92538	A0A669KBG8;A0A669KB10;Q92538	Golgi-specific brefeldin A-resistance guanine nucleotide exchange factor 1	GBF1	-0.022707	-0.689779	-0.553275	-0.0420723	-1.75177	-1.70261	-0.041091	-0.624094	-0.771172	0.478203	-0.145967	-0.423103
A0A669KB68;A0A669KB56;A0A669KBA4;A0A669KB53;P42224;J3KPM9;A0A669KBI6;A0A669KB52;A0A669KB75;E7EPD2;D2KFR9;A0A669KB17;E7ENM1	A0A669KB68;A0A669KB56;A0A669KBA4;A0A669KB53;P42224;J3KPM9;A0A669KBI6;A0A669KB52;A0A669KB75	Signal transducer and activator of transcription 1-alpha/beta;Signal transducer and activator of transcription	STAT1	0.996271	0.498762	0.506474	0.189745	0.169143	-0.0771694	0.526185	0.528866	-0.115025	0.814629	-0.20947	0.105616
P11137;A0A669KB77;E7EV03	P11137;A0A669KB77	Microtubule-associated protein 2	MAP2	2.05313	2.53465	2.60075	1.80569	2.43215	2.48189	2.38534	2.49882	2.29739	2.68297	3.06866	2.91026
H3BND8;A0A669KBL1;Q93009;F5H2X1;I3L2D8	H3BND8;A0A669KBL1;Q93009	Ubiquitin carboxyl-terminal hydrolase;Ubiquitin carboxyl-terminal hydrolase 7	USP7	-0.101221	0.346485	0.144986	-0.618248	1.77334	1.25189	-0.523015	0.340405	-0.466017	-0.0439434	-0.0919237	-0.56568
B7Z2T3;B7Z6R6;A0AVF1	B7Z2T3;B7Z6R6;A0AVF1	Intraflagellar transport protein 56	TTC26	-2.74331	-2.89226	-3.07424	-3.56217	-3.54058	-3.67221	-6.0959	-5.94714	-6.56034	NaN	-5.24756	NaN
A0AVT1;H0Y8S8	A0AVT1	Ubiquitin-like modifier-activating enzyme 6	UBA6	1.9235	2.37789	2.40943	1.70096	2.1175	1.87897	2.13416	2.46674	2.47336	2.05131	2.5801	2.70523
A1L020;M9T4I7;Q6ZN04;Q5U5Q3	A1L020	RNA-binding protein MEX3A	MEX3A	1.03224	1.54066	0.926581	1.14483	1.5763	1.01926	1.24597	1.77933	1.0948	1.5836	2.02895	1.06014
A1L0T0;M0R026;E9PJS0;M0R1B5;M0QZX5;E9PL44;E9PNL1	A1L0T0;M0R026;E9PJS0	Acetolactate synthase-like protein	ILVBL	3.48068	3.11259	3.00457	3.11042	2.6256	2.79521	2.82354	2.46299	2.39182	2.76724	2.52706	2.48009
A1X283;G3V144;A0A1B0GUF2	A1X283;G3V144;A0A1B0GUF2	SH3 and PX domain-containing protein 2B	SH3PXD2B	-3.45766	-2.29976	-1.72616	-3.66368	NaN	NaN	-5.38662	-3.65068	-3.72907	-1.99642	-2.15706	-3.36858
A2A274;Q99798	A2A274;Q99798	Aconitate hydratase, mitochondrial	ACO2	5.45408	5.33975	5.59421	5.16728	5.17772	5.38984	4.92442	5.05768	5.28415	5.11461	5.26743	5.4132
A2A2Q9;Q9Y312	A2A2Q9;Q9Y312	Protein AAR2 homolog	AAR2	-4.34001	-3.68766	-4.48118	-6.41313	-4.03884	-4.46388	NaN	NaN	NaN	-4.2809	-3.40353	-3.83224
A2IDC6;Q13084;A2IDC7;Q4TT37	A2IDC6;Q13084;A2IDC7;Q4TT37	39S ribosomal protein L28, mitochondrial	MRPL28	0.0221672	0.0493279	0.125863	0.886513	0.0368242	0.274477	-0.111779	-0.172417	-0.185497	-1.42914	-1.08663	-1.21573
A2RRP1;H0Y5G7;H7C1Y9;H7BZR3;H7BZU5;C9JCM7;H7C1U4;H7C007	A2RRP1;H0Y5G7	Neuroblastoma-amplified sequence	NBAS	2.59345	1.77272	2.02163	1.62226	1.0959	1.44272	2.82729	1.95741	1.96689	2.61857	1.82443	1.88371
A3KMH1	A3KMH1	von Willebrand factor A domain-containing protein 8	VWA8	2.45377	2.60287	2.77351	2.59396	2.2573	2.483	2.12651	2.24626	2.37503	2.59497	2.61907	2.76652
A5PLN9	A5PLN9	Trafficking protein particle complex subunit 13	TRAPPC13	-2.26525	-1.96802	-2.08102	-3.27958	-3.22281	-2.89207	-3.46763	-4.11645	-4.84664	-4.28596	-4.425	-3.94746
A5YKK6;H3BMZ2;H3BVC9;H3BNB1;H3BTH2;H3BR89;H3BMH0;H3BT18;H3BU44	A5YKK6	CCR4-NOT transcription complex subunit 1	CNOT1	3.50283	3.56787	3.44569	3.38037	3.51355	3.33854	3.37476	3.61156	3.46279	3.53759	3.62839	3.46715
H7BY33;A6NC98	H7BY33;A6NC98	Coiled-coil domain-containing protein 88B	CCDC88B	-1.97346	-2.00384	-2.14035	-1.10122	-0.959859	-1.20559	-0.110675	-0.233789	-0.266081	-1.21694	-1.12033	-1.04618
A6NCS6	A6NCS6	Uncharacterized protein C2orf72	C2orf72	0.792894	0.932138	1.00048	0.548475	0.507079	0.677383	-0.439551	-0.0946102	0.08955	0.516058	0.694427	0.919523
A6NEM2;P51610;H7C1C4;Q9Y5Z7	A6NEM2;P51610;H7C1C4	Host cell factor 1;HCF N-terminal chain 1;HCF N-terminal chain 2;HCF N-terminal chain 3;HCF N-terminal chain 4;HCF N-terminal chain 5;HCF N-terminal chain 6;HCF C-terminal chain 1;HCF C-terminal chain 2;HCF C-terminal chain 3;HCF C-terminal chain 4;HCF C-terminal chain 5;HCF C-terminal chain 6	HCFC1	-0.732613	0.653416	0.373681	-0.829851	0.541333	0.566685	-0.548949	0.58931	0.263374	-0.841429	0.203401	-0.123833
K7EIN1;K7ESN4;K7EIJ0;K7ENL2;A6NG10;K7EMC9;Q969T9	K7EIN1;K7ESN4;K7EIJ0;K7ENL2;A6NG10;K7EMC9;Q969T9	WW domain-binding protein 2	WBP2	-2.30287	-1.40728	-1.50314	-1.72652	-1.81946	-1.58512	-1.16547	-1.82107	-1.10925	-3.70706	-1.63813	-1.82564
A6NGN9	A6NGN9	IgLON family member 5	IGLON5	1.43539	0.399111	0.599357	2.06769	1.68645	1.27108	2.22009	1.54163	1.5033	2.14677	1.45939	1.26993
A6NHL2	A6NHL2	Tubulin alpha chain-like 3	TUBAL3	0.783331	1.79994	1.5644	0.655579	1.54293	1.70686	-0.108834	0.69845	1.1993	0.907652	1.70463	1.59237
A6NHV6;B4DZM6;Q99640;I3L1H7;I3L4K3;I3L3P0;I3L136	A6NHV6;B4DZM6;Q99640;I3L1H7;I3L4K3;I3L3P0;I3L136	Membrane-associated tyrosine- and threonine-specific cdc2-inhibitory kinase	PKMYT1	-1.89805	-2.55584	-2.53137	-1.99252	-3.7352	-4.73499	-1.94234	-4.73502	-5.68563	-2.13288	-4.79257	-4.50576
A6NIT2;A6NMN0;P46020	A6NIT2;A6NMN0;P46020	Phosphorylase b kinase regulatory subunit alpha, skeletal muscle isoform	PHKA1	-1.36009	-1.2689	-1.01462	-2.34145	-1.13496	-2.02383	-4.40273	-1.46716	-3.27865	-2.53499	-2.085	-1.43665
Q5JSL3;A6NIW2;A0A0J9YW64	Q5JSL3;A6NIW2;A0A0J9YW64	Dedicator of cytokinesis protein 11	DOCK11	-1.65983	-2.35005	-2.2965	-3.00098	NaN	NaN	-2.58041	-4.04692	-4.17688	-2.29522	-3.36952	-4.22526
A6NKG5	A6NKG5	Retrotransposon-like protein 1	RTL1	5.06676	3.39536	3.75564	5.07803	3.5746	3.62468	5.22851	3.74553	3.99457	5.33298	3.80403	4.04345
E9PJK1;E9PRJ8;H0YDL9;H0YDJ9;E9PIF1;A6NMH8;P60033;E9PM31;H0YEE2	E9PJK1;E9PRJ8;H0YDL9;H0YDJ9;E9PIF1;A6NMH8;P60033	Tetraspanin;CD81 antigen	CD81	1.44444	0.802042	0.871762	2.34721	1.9154	1.73085	2.13015	1.68921	1.5837	1.54305	1.12651	0.878954
B4DHI3;A6NMU8;Q8NFZ3;Q8N0W4	B4DHI3;A6NMU8;Q8NFZ3;Q8N0W4	Neuroligin-4, Y-linked;Neuroligin-4, X-linked	NLGN4Y;NLGN4X	-1.22808	-1.39076	-2.01128	-3.13382	-3.37794	-2.95181	-2.29346	-2.2226	-2.78841	NaN	NaN	NaN
P55145;A8K878;H7C2D6	P55145;A8K878;H7C2D6	Mesencephalic astrocyte-derived neurotrophic factor	MANF	-1.59616	NaN	NaN	-0.796898	-3.24866	-4.23501	-0.890521	-1.8834	-0.967859	-1.42345	-4.00552	-3.55605
Q5TIG5;A8MQ02;J3KN01;P55196;H0Y7R8;H0YA98;F8W9I4;E9PFY5	Q5TIG5;A8MQ02;J3KN01;P55196	Afadin	MLLT4	-0.161869	-1.29053	-1.00091	-1.06222	-2.6001	-1.60746	-0.76448	-2.28136	-3.85068	-1.04589	-1.55469	-0.945803
R9WNI0;A8MQB8;G3V0J0;Q06787;A0A087WXI3;Q8IXW7;A0A087WY29;A0A087WWR6	R9WNI0;A8MQB8;G3V0J0;Q06787;A0A087WXI3;Q8IXW7;A0A087WY29	Fragile X mental retardation protein 1	FMR1	0.632505	1.02946	1.07921	0.19647	0.391553	0.537045	-0.0838099	0.262136	-0.104179	-0.715061	-0.243026	-0.496742
O14972;A8MTY9;A8MY26	O14972;A8MTY9;A8MY26	Down syndrome critical region protein 3	DSCR3	-0.863651	-2.09392	-1.98452	-0.936493	-1.56245	-1.66941	-0.871413	-1.3989	-1.62786	-3.72637	-4.11266	-4.2327
A8MUA9;A8MU27;Q6EEV6;P61956;P55854	A8MUA9;A8MU27;Q6EEV6;P61956;P55854	Small ubiquitin-related modifier 4;Small ubiquitin-related modifier 2;Small ubiquitin-related modifier 3	SUMO3;SUMO4;SUMO2	-0.921745	-0.766407	-0.701238	-0.778639	-0.52527	-0.620235	-0.174905	0.0301723	-0.144714	-0.429237	-0.323951	-0.256819
A8MUM1;Q53HC9;F8WDS8;C9J0U9;D3YTH5;F8WDX0;F8WB12;C9JVR6	A8MUM1;Q53HC9;F8WDS8;C9J0U9;D3YTH5	Protein TSSC1	TSSC1	-0.296545	-0.38131	0.044982	-1.32563	-1.37274	-0.952059	-0.459758	-0.999483	-0.751148	-1.90967	-1.41555	-0.638435
K7EMA7;H7BY10;K7EJV9;K7ERT8;A8MUS3;P62750	K7EMA7;H7BY10;K7EJV9;K7ERT8;A8MUS3;P62750	60S ribosomal protein L23a	RPL23A	-1.37217	-2.24282	-2.43123	-1.54991	-0.00394726	-2.64295	0.299817	0.635656	0.5145	0.403313	-2.25451	-2.38917
A8MVZ6;Q96G01	A8MVZ6;Q96G01	Protein bicaudal D homolog 1	BICD1	-2.84884	-3.43215	-3.99963	-5.10229	-3.86758	-4.49853	-1.27816	-4.68108	-4.55021	-5.29442	NaN	NaN
A8MWY0;H7C2N5;C9JA41	A8MWY0;H7C2N5;C9JA41	UPF0577 protein KIAA1324-like	KIAA1324L	2.20731	1.35316	1.72572	1.97702	1.41655	1.43107	2.28296	1.26244	1.01915	2.69393	1.65418	2.07735
A8MZH8;A8MXQ1;P53801	A8MZH8;A8MXQ1;P53801	Pituitary tumor-transforming gene 1 protein-interacting protein	PTTG1IP	0.603458	-0.221714	-0.378802	0.806458	0.487134	0.00635529	1.35838	0.710524	0.143101	0.548763	-0.210914	-0.590475
A8MXV4	A8MXV4	Nucleoside diphosphate-linked moiety X motif 19, mitochondrial	NUDT19	0.411837	0.11273	0.425561	0.597488	0.460378	0.713135	-0.441279	-0.273026	0.52313	-1.68433	-1.41385	-0.850588
B0QY89;Q9Y262;B0QY90;C9JHP4;C9K0Q7;H7C3A0;H0Y7E6	B0QY89;Q9Y262;B0QY90	Eukaryotic translation initiation factor 3 subunit L	EIF3L	3.11449	3.31352	3.10836	2.67767	3.1287	2.84651	2.73152	2.94194	2.82987	2.58789	2.84393	2.51288
B0QYH5;B7ZLJ8;Q9BYH1;B0QYH4	B0QYH5;B7ZLJ8;Q9BYH1;B0QYH4	Seizure 6-like protein	SEZ6L	1.40619	0.216564	0.157378	0.70686	-0.132339	-0.636097	1.46427	-0.681684	-0.505995	1.04678	-0.510083	-0.78739
B0QYK0;Q01844;A0A0D9SFL3;C9JGE3;H7BY36	B0QYK0;Q01844;A0A0D9SFL3;C9JGE3;H7BY36	RNA-binding protein EWS	EWSR1	2.09319	2.65347	2.3058	2.03353	2.46395	2.21057	1.96262	2.78357	2.35669	2.4623	2.91276	2.70591
H3BPC4;H3BQQ9;B0QYN7;P63279	H3BPC4;H3BQQ9;B0QYN7;P63279	SUMO-conjugating enzyme UBC9	UBE2I	-1.01212	-0.771223	-0.887763	-0.751698	-0.472583	-0.647802	-0.32668	0.107321	0.0555134	-1.91085	-1.56748	-1.99204
Q99829;B0QZ18;F2Z2V0;A6PVH9;E7ENH5;Q5JX45;Q5JX44;Q5JX58;Q5JX59;Q5JX60;Q5JX52;Q5JX61;Q5JX56;H0Y524;Q5JX55;Q5JX54;Q5JX57;E7EV27	Q99829;B0QZ18;F2Z2V0;A6PVH9;E7ENH5;Q5JX45;Q5JX44;Q5JX58;Q5JX59;Q5JX60	Copine-1	CPNE1	2.41097	2.17463	2.144	2.48129	2.53528	2.33716	2.72105	2.54915	2.52252	2.31481	2.30676	2.24819
B0YIW6;P48444;Q6P1Q5;E9PK34	B0YIW6;P48444	Coatomer subunit delta	ARCN1	0.502426	0.562349	0.519418	0.63555	0.731692	0.76186	0.229154	0.407078	0.520802	0.239807	0.622514	0.438667
B1AJQ6;Q86Y82	B1AJQ6;Q86Y82	Syntaxin-12	STX12	0.57221	-0.73505	-1.00621	-0.41395	-0.726401	-0.466335	-0.120524	-0.586065	-0.656218	0.65873	-0.86638	-0.672482
B1AK87;B1AK88;P47756;B1AK85	B1AK87;B1AK88;P47756;B1AK85	F-actin-capping protein subunit beta	CAPZB	3.26894	3.40421	3.28828	3.39217	3.34122	3.31626	3.1063	2.9779	3.04964	3.0933	2.94016	2.81905
Q9NRA8;B1AKL4;B0QYZ7	Q9NRA8;B1AKL4	Eukaryotic translation initiation factor 4E transporter	EIF4ENIF1	-1.75145	-1.84994	-1.86353	-2.02567	-3.45266	-3.31374	-3.12107	-2.97546	-3.22379	-3.53305	-2.93483	-2.64286
B1AKV2;B1AKV6;B1AKV3;Q9NVA1	B1AKV2;B1AKV6;B1AKV3;Q9NVA1	Ubiquinol-cytochrome-c reductase complex assembly factor 1	UQCC1	-2.03691	-2.15294	-1.3868	-2.25713	-2.05187	-1.73362	-2.85716	-2.09084	-2.10081	-2.86573	-2.45569	-2.15735
B1ALA9;P60891;A0A2R8Y7H4;B1ALA7;A0A0B4J207;P21108;B7ZB02;Q15244	B1ALA9;P60891;A0A2R8Y7H4	Ribose-phosphate pyrophosphokinase 1	PRPS1	1.90982	2.04869	1.77304	1.89474	1.95685	1.82338	2.00247	1.87043	1.39428	0.780691	1.14746	1.17708
B1ALM7;B1ALM8;B1ALM4;B1ALM5;Q9P0T7;F2Z389	B1ALM7;B1ALM8;B1ALM4;B1ALM5;Q9P0T7;F2Z389	Transmembrane protein 9	TMEM9	-1.5734	-2.01256	-1.86569	-1.50086	-2.86883	-2.09461	-1.38446	-1.75912	-2.03505	-2.8826	-3.57352	NaN
B1ALU1;H0Y5C0;H0Y3V3	B1ALU1;H0Y5C0		ADGRL2	-2.28983	-2.59164	-2.06477	-2.21034	-2.79283	-2.50207	-1.35826	-1.84356	-1.25912	-1.67429	-2.42734	-1.89164
B1ALU3;O95490	B1ALU3;O95490	Latrophilin-2	ADGRL2;LPHN2	4.76085	4.47679	4.36298	5.0005	4.63193	4.6457	5.46033	5.12082	5.00512	5.48071	5.00615	4.99262
B1AMS2;Q14141	B1AMS2;Q14141	Septin-6	2006-09-01	5.67853	5.42281	5.33038	5.2284	4.93932	4.99417	5.29245	5.11848	5.02644	4.95947	4.45559	4.55759
B1ANR0;Q13310;H0Y5F5;H0YEU6;B1ANR1;H0YCC8;H0YEQ8;H0Y6X6;H0YER0;P0CB38	B1ANR0;Q13310;H0Y5F5	Polyadenylate-binding protein;Polyadenylate-binding protein 4	PABPC4	2.83342	3.01145	3.35987	2.68563	3.11354	3.14532	2.56229	3.16431	3.04506	2.61561	3.01977	2.99021
P49810;B1AP22;E5RHT1	P49810;B1AP22;E5RHT1	Presenilin-2;Presenilin-2 NTF subunit;Presenilin-2 CTF subunit;Presenilin	PSEN2	-2.22529	-3.43253	-3.82937	-2.32595	-1.95729	-3.51386	-3.90926	NaN	NaN	-2.40001	-3.58176	-3.26214
B4DG22;B1AXG1;B7ZB17;P51812;A0A2R8Y603;B7Z3B5;F2Z2J1;Q15349;B1AXG2;A0A2R8YGB7;D6R910;A0A2R8Y7S9;Q9UK32	B4DG22;B1AXG1;B7ZB17;P51812;A0A2R8Y603	Ribosomal protein S6 kinase alpha-3	RPS6KA3	-0.906796	-1.28808	-1.09668	-1.08329	-1.31316	-1.60238	-1.9079	-0.906452	-0.0240021	-1.99243	-1.77333	-2.20601
G3V4W0;G3V4C1;B2R5W2;B4DY08;P07910;G3V2Q1;G3V576;G3V5X6;G3V3K6;G3V251;A0A0G2JNQ3;A0A0G2JPF8;G3V4M8;G3V575;G3V2D6;G3V555;B4DSU6;P0DMR1;O60812;B7ZW38;B2RXH8;G3V5V7;G3V2H6	G3V4W0;G3V4C1;B2R5W2;B4DY08;P07910;G3V2Q1;G3V576;G3V5X6;G3V3K6;G3V251;A0A0G2JNQ3;A0A0G2JPF8;G3V4M8;G3V575;G3V2D6;G3V555;B4DSU6;P0DMR1;O60812;B7ZW38;B2RXH8	Heterogeneous nuclear ribonucleoproteins C1/C2;Heterogeneous nuclear ribonucleoprotein C-like 4;Heterogeneous nuclear ribonucleoprotein C-like 1;Heterogeneous nuclear ribonucleoprotein C-like 3;Heterogeneous nuclear ribonucleoprotein C-like 2	HNRNPC;HNRNPCL4;HNRNPCL1;HNRNPCL3;HNRNPCL2	-1.11544	-0.250063	0.0905886	-0.759701	-0.353536	0.811415	-1.5193	-0.761496	0.637253	-2.4554	-1.45513	-0.252306
B2RXF0	B2RXF0	Transmembrane protein 229A	TMEM229A	-0.74736	-1.91345	-1.96804	-1.0539	-2.69444	-2.24934	-1.3366	-2.06195	-2.1914	-1.5013	-2.08885	-2.45507
H7C1F8;B3KNS5;Q8WVR3	H7C1F8;B3KNS5;Q8WVR3	Uncharacterized protein C7orf43	C7orf43	-4.19181	-4.60288	-4.63109	-3.26014	-5.24706	-5.27188	-3.49005	-5.13185	-5.68107	-4.05807	-5.77538	-5.24271
E9PM17;B3KNX7;Q13153;H0YCG5;H0YCM0	E9PM17;B3KNX7;Q13153;H0YCG5	Non-specific serine/threonine protein kinase;Serine/threonine-protein kinase PAK 1	PAK1	-2.01067	-1.48534	-1.90127	-2.93447	-1.95931	-1.87084	NaN	NaN	-3.83842	NaN	-2.52454	-2.46395
B3KSI3;O15382;M0QZP4;M0QZ10;M0QXF9	B3KSI3;O15382;M0QZP4;M0QZ10;M0QXF9	Branched-chain-amino-acid aminotransferase;Branched-chain-amino-acid aminotransferase, mitochondrial	BCAT2	-0.0893917	-0.218784	0.0628881	0.312908	0.655017	0.724314	-0.394147	-0.31485	-0.054348	-1.8254	-0.735734	-1.48801
B3KUS5;Q70CQ3;F5H8D3;S4R3D1	B3KUS5;Q70CQ3;F5H8D3	Ubiquitin carboxyl-terminal hydrolase;Ubiquitin carboxyl-terminal hydrolase 30	USP30	-0.531321	-0.845503	-1.32193	0.289751	-0.591359	-0.281162	1.24396	0.224012	0.149803	0.0305443	-1.02844	-1.23999
B3KVK2	B3KVK2		GNB1	NaN	NaN	NaN	-1.79479	-2.24652	-2.19856	-1.83672	-2.07542	-1.89974	-1.83847	-1.58733	-1.88788
B3KY94;O14735	B3KY94;O14735	CDP-diacylglycerol--inositol 3-phosphatidyltransferase	CDIPT	-2.88238	-3.28621	-4.2817	-3.54685	-3.97107	-3.75301	-3.52285	NaN	-4.65108	-5.02178	-3.96434	NaN
B4DE60;Q9BRK0	B4DE60;Q9BRK0	Receptor expression-enhancing protein;Receptor expression-enhancing protein 2	REEP2	-4.39993	-4.39478	-5.00862	-3.44085	-3.74725	-4.03093	-5.15605	-4.82097	-4.9835	NaN	NaN	NaN
B4DEY6;Q9NZU5;C9IYS1;H7C3D2	B4DEY6;Q9NZU5;C9IYS1;H7C3D2	LIM and cysteine-rich domains protein 1	LMCD1	-2.89638	-4.3293	NaN	-2.75738	-3.91656	-3.84532	-2.73214	-2.44508	-2.89357	-2.93597	-2.33204	-2.45469
B4DHE8;Q96DH6;J3KTC1;B4DM51;J3QKT5;H0YHB7;O43347	B4DHE8;Q96DH6;J3KTC1;B4DM51	RNA-binding protein Musashi homolog 2	MSI2	-1.25067	0.159481	-0.981158	-1.23656	-1.55789	-1.35258	-2.25438	-2.07692	-2.06232	-2.0436	-1.18115	-1.35838
B4DIH5;P61201;H0YKU5;H0YM03	B4DIH5;P61201	COP9 signalosome complex subunit 2	COPS2	0.0147209	-0.139864	0.169341	0.133518	0.366443	0.00663757	0.0469007	-0.56843	-0.322437	0.531157	0.287566	0.34742
F8WEA3;F8WCC0;B4DQK9;B4DJ23;C9JSR1;Q8NCE2	F8WEA3;F8WCC0;B4DQK9;B4DJ23;C9JSR1;Q8NCE2	Myotubularin-related protein 14	MTMR14	0.83503	0.970293	1.16623	-3.63976	-3.94795	-4.58265	-3.2736	-3.24346	-3.49228	-3.85032	-4.66188	-4.64878
O75390;B4DJV2;A0A0C4DGI3;F8VPA1;F8VTT8;F8VRP1;F8VX68;F8W4S1;F8VRI6;F8VPF9;F8W1S4;F8W642;F8VR34;F8VX07;F8VZK9;F8VWQ5;F8W0J2;F8VU34	O75390;B4DJV2;A0A0C4DGI3	Citrate synthase, mitochondrial;Citrate synthase	CS	5.34998	5.45192	5.68743	5.32003	5.43149	5.64965	4.77446	5.03687	5.24567	4.5526	4.94285	5.18353
B4DK25;B4E107;F5GXE4;H0Y5C2;O95260	B4DK25;B4E107;F5GXE4;H0Y5C2;O95260	Arginyl-tRNA--protein transferase 1	ATE1	-2.71979	-3.27271	-3.41279	-2.51441	-2.78079	-2.41126	-3.83497	NaN	NaN	-5.94514	-6.43036	-5.79533
B4DKA4;Q9H9T3	B4DKA4;Q9H9T3	Elongator complex protein 3	ELP3	-2.27798	-4.8936	-3.111	-2.29321	-3.38565	-2.82053	-2.84111	-4.94167	-5.03661	-3.13451	-3.66173	-3.54163
B4DKY1;P49589;C9JLN0;E9PRS8	B4DKY1;P49589	Cysteine--tRNA ligase, cytoplasmic	CARS	0.450281	0.91083	0.368266	0.679483	0.668628	0.851343	1.25881	1.18719	1.23689	0.985514	0.913148	1.29478
B4DR61;P61619;H7C1Q9;C9JXC6;H7C069	B4DR61;P61619	Protein transport protein Sec61 subunit alpha isoform 1	SEC61A1	3.54572	2.70829	2.65293	3.68487	3.10738	2.50119	3.43736	2.60013	2.18007	2.51619	1.8408	1.98788
H0Y630;B4DR80;Q9Y6E0;Q5JV98;Q5JV99;C9JJV0	H0Y630;B4DR80;Q9Y6E0;Q5JV98	Serine/threonine-protein kinase 24;Serine/threonine-protein kinase 24 36 kDa subunit;Serine/threonine-protein kinase 24 12 kDa subunit	STK24	-0.210194	0.203205	-0.0505476	-0.184647	-0.131183	-0.23374	-0.107244	0.375153	0.0884552	0.162222	0.215297	0.156963
B4DUR8;P49368;Q5SZX6;E9PRC8;E9PQ35;Q5SZW8;E9PM09;Q5SZX9	B4DUR8;P49368	T-complex protein 1 subunit gamma	CCT3	5.98651	5.92301	5.87765	5.80209	5.63918	5.61336	5.81872	5.79561	5.698	5.671	5.42454	5.36929
B4DXZ6;P51114;E9PFF5;E7EU85;C9JAJ4;H7C4S4;C9JZE0;C9JY20;C9J5B4;C9IZ22	B4DXZ6;P51114;E9PFF5;E7EU85	Fragile X mental retardation syndrome-related protein 1	FXR1	3.53761	3.55998	3.76704	2.91899	3.04109	2.98888	2.52713	2.83848	2.67988	2.796	2.79834	2.98582
B4DY09;Q12905;X6R6Z1;A0A0A0MRL0	B4DY09;Q12905	Interleukin enhancer-binding factor 2	ILF2	3.02702	3.25488	3.15084	3.2063	3.43972	3.23724	2.92017	2.95863	2.68543	2.20515	2.68327	2.46057
B4E0T2;P50542;F5H3X7;J3KPV0;F5GZ41;F5H0L9;F5GYB4;F5H5C0	B4E0T2;P50542	Peroxisomal targeting signal 1 receptor	PEX5	-0.254147	-0.928118	-1.19734	-0.851063	-0.814651	-1.24286	-1.87376	-2.1322	-2.40333	-0.67012	-0.533118	-0.986362
B4E2I4;P48506;A0A0C4DGB2;A0A2R8YEL6;E1CEI4;A0A2R8Y648	B4E2I4;P48506;A0A0C4DGB2;A0A2R8YEL6;E1CEI4	Glutamate--cysteine ligase catalytic subunit	GCLC	-5.09159	-5.33149	-5.75368	-2.76852	NaN	-3.76487	-2.43438	-2.69008	-5.28555	NaN	NaN	-4.6533
B4E2Q0;P98194;H0Y9S7;H0Y8X9;D6RGE9;D6REJ1;D6RHV9	B4E2Q0;P98194	Calcium-transporting ATPase;Calcium-transporting ATPase type 2C member 1	ATP2C1	1.28963	0.0257568	0.823466	0.928303	-0.488254	0.213896	1.12046	-0.39448	0.0340748	1.16061	-1.33582	-0.410446
B5MCD7;O43759;A2A283;F8WCE4	B5MCD7;O43759;A2A283;F8WCE4	Synaptogyrin-1	SYNGR1	-4.19056	NaN	NaN	-1.47839	-2.95276	-2.31712	-1.88858	-2.69602	-2.75345	-4.80486	-4.61998	-4.41468
P62081;B5MCP9;A0A2R8Y623	P62081;B5MCP9;A0A2R8Y623	40S ribosomal protein S7	RPS7	-0.917881	-1.16379	-1.23594	-0.644337	-0.873647	-1.00374	-0.416921	-0.373207	-0.61401	-1.1379	-1.43468	-1.64243
B5MDF5;J3KQE5;P62826;F5H018;H0YFC6;B4DV51	B5MDF5;J3KQE5;P62826;F5H018;H0YFC6	GTP-binding nuclear protein Ran	RAN	3.01939	3.5705	3.22295	3.62515	3.82554	3.71938	3.58519	3.7358	3.70716	3.49276	3.85029	3.56649
B5MDU6;Q9H6V9;B5MCU4;A0A0A0MSH6;C9JHU6;C9JUM0;B5MCE2;B4DRG3;D3YTH1	B5MDU6;Q9H6V9;B5MCU4;A0A0A0MSH6	UPF0554 protein C2orf43	LDAH;C2orf43	2.27254	1.62275	1.6258	2.16954	1.63676	1.85702	2.09017	1.69954	1.71168	2.03193	1.25758	1.74868
E7EW69;E7EX04;B5ME97;Q9P0V9;F5GYV2;F5H1F2	E7EW69;E7EX04;B5ME97;Q9P0V9	Septin-10	2010-09-01	-0.0230942	0.263313	0.00644398	-0.504011	-0.141952	-0.517406	-0.373008	-0.234486	-0.500776	-0.465229	-0.447436	-0.888477
H7C355;G3V195;B7WPE2;Q32P44	H7C355;G3V195;B7WPE2;Q32P44	Echinoderm microtubule-associated protein-like 3	EML3	-2.71039	-3.97857	-4.24925	-2.49885	-2.891	NaN	-2.03659	-3.01701	-3.99656	-2.58643	NaN	NaN
B7Z2R7;Q5T8D3;X6RDD7;Q5T8E0	B7Z2R7;Q5T8D3;X6RDD7;Q5T8E0	Acyl-CoA-binding domain-containing protein 5	ACBD5	-0.732027	-1.94156	-1.33213	-1.27503	-1.02708	-1.04701	-1.7047	-3.3132	-3.07562	-1.62265	-2.21026	-2.15242
Q14746;B7Z2Y2;V9GY21	Q14746;B7Z2Y2;V9GY21	Conserved oligomeric Golgi complex subunit 2	COG2	-2.0593	-1.61566	-3.20595	-2.29641	-1.66879	-1.36988	-3.66509	-1.71013	-2.9214	-2.60189	-2.19604	-1.94128
H7C2W9;C9JU56;B7Z4E3;B7Z4C8;P62899;B8ZZK4	H7C2W9;C9JU56;B7Z4E3;B7Z4C8;P62899;B8ZZK4	60S ribosomal protein L31	RPL31	-2.28053	-1.07235	-2.59865	0.108454	0.258218	0.157274	0.197	0.470806	0.42836	-0.399397	-0.105899	-0.512716
B7Z4M1	B7Z4M1	Reticulon	RTN3	0.418922	-0.0910835	-0.116282	0.877537	0.309318	0.280899	0.494918	-2.09937	-0.578445	-0.78968	-1.44206	-1.52558
Q15796;B7Z5N5;O15198;P84022;K7EJX0;H3BVD1;D6RD62;K7ERC7;D6RBB4;H0YNV1;H0YMP2;D6RIZ9;H0YKE2;D6RDN7;D6REQ3;D6RAY1;H0YL71;H3BP09	Q15796;B7Z5N5;O15198;P84022;K7EJX0;H3BVD1	Mothers against decapentaplegic homolog 2;Mothers against decapentaplegic homolog;Mothers against decapentaplegic homolog 9;Mothers against decapentaplegic homolog 3	SMAD2;SMAD9;SMAD3	0.457876	0.692106	0.276073	0.433815	0.375802	0.236658	0.00425625	0.246508	0.226791	0.0507278	0.214612	-0.18861
G5E9V7;G5E9V6;B7Z637;Q8IUR7;C9J2I1;C9J8P8;C9JAA7;C9JBY2	G5E9V7;G5E9V6;B7Z637;Q8IUR7;C9J2I1	Armadillo repeat-containing protein 8	ARMC8	-1.57533	-1.46645	-2.02291	-1.6881	-1.44318	-1.53894	-1.70322	-1.39279	-1.80128	-1.80108	-1.47771	-1.85663
F8W1R7;J3KND3;G8JLA2;G3V1V0;B7Z6Z4;P60660;F8VPF3;G3V1Y7;F8VZU9;F8W180;H0YI43;F8W1I5;F8VXL3	F8W1R7;J3KND3;G8JLA2;G3V1V0;B7Z6Z4;P60660;F8VPF3;G3V1Y7;F8VZU9;F8W180	Myosin light polypeptide 6	MYL6	2.54273	2.48787	1.98584	2.11091	1.79244	1.71206	2.91306	2.70663	2.43677	2.8404	2.60325	2.39164
B7Z7P8;P62495;I3L492;D6RJE8;D6RCB3	B7Z7P8;P62495	Eukaryotic peptide chain release factor subunit 1	ETF1	1.83762	1.92928	1.19372	1.70882	1.66938	1.12882	1.04205	1.42052	0.634819	1.16897	1.39146	1.06962
P0CG08;B7ZAQ6;A0A087WW82;U3KPV2;E9PKY3;A0A087WW78	P0CG08;B7ZAQ6;A0A087WW82;U3KPV2;E9PKY3	Golgi pH regulator B;Golgi pH regulator A	GPR89B;GPR89A	-1.82041	-2.47645	-2.57681	-1.60685	-2.23534	-2.43885	-2.24337	-2.61512	-2.60737	-2.2589	-3.23022	-3.46882
B7ZC39;B7ZC38;Q9NR46;F8WFB9;G5E9J1	B7ZC39;B7ZC38;Q9NR46;F8WFB9	Endophilin-B2	SH3GLB2	-1.50239	-0.1754	-1.17585	-2.20057	-1.59631	-2.34123	-0.78505	-1.3303	-1.19973	-2.35243	-0.686471	-2.21927
E5RJM0;B7ZLQ8;Q17RY0;A0A590UJI5;E5RFP2;H0Y9D9;A0A5K1VW61;A0A5K1VW79;A0A5K1VW71;A0A5K1VW93;Q7Z5Q1;Q8NE35;A0A590UJN2;H0YBG1	E5RJM0;B7ZLQ8;Q17RY0;A0A590UJI5;E5RFP2;H0Y9D9;A0A5K1VW61;A0A5K1VW79;A0A5K1VW71;A0A5K1VW93;Q7Z5Q1;Q8NE35	Cytoplasmic polyadenylation element-binding protein 4;Cytoplasmic polyadenylation element-binding protein 2;Cytoplasmic polyadenylation element-binding protein 3	CPEB4;CPEB2;CPEB3	-3.40767	-3.80548	-4.0984	-3.80256	-4.23188	-4.37046	-3.5607	NaN	NaN	-2.94509	-3.56342	-2.87038
B7ZM87;O75044;A0A075B7B5;Q5VZB4;A0A286YEY3;P0DMP2;P0DJJ0	B7ZM87;O75044;A0A075B7B5;Q5VZB4;A0A286YEY3;P0DMP2;P0DJJ0	SLIT-ROBO Rho GTPase-activating protein 2;SLIT-ROBO Rho GTPase-activating protein 2B;SLIT-ROBO Rho GTPase-activating protein 2C	SRGAP2;SRGAP2B;SRGAP2C	-0.993752	-2.30953	-2.28457	-1.43381	-1.81252	-2.18865	-1.65898	-2.66004	-2.94889	-0.944267	-1.96142	-2.98993
B8ZZA8;B8ZZC5;C9JIJ6;H7C201	B8ZZA8;B8ZZC5;C9JIJ6		GLS	1.17905	0.966192	1.01644	0.888653	0.585338	0.760941	0.507682	0.0389824	0.209909	0.991217	0.0216684	0.560675
B8ZZB8;Q96F85	B8ZZB8;Q96F85	CB1 cannabinoid receptor-interacting protein 1	CNRIP1	-3.79313	-4.90149	-3.90053	-2.65273	-2.69161	-2.45576	-2.10118	-2.09931	-2.14781	-3.27666	-4.71519	NaN
B8ZZW5;Q8NBF6;H7C0I1;A0A1W2PRP5	B8ZZW5;Q8NBF6;H7C0I1;A0A1W2PRP5	Late secretory pathway protein AVL9 homolog	AVL9	-2.05529	-2.62945	-2.0623	-2.91387	-2.13704	-2.68976	-2.50391	-3.06957	-2.85811	-3.63078	-2.04961	-2.22973
C4B7M2;Q96JI7;H0YLK0;H0YN34	C4B7M2;Q96JI7	Spatacsin	SPG11	0.668446	0.286772	0.356246	-3.76981	-3.32658	-3.25378	2.06108	1.56351	1.57577	1.0841	0.968358	0.953276
C9IYF5;F5GZK1;C9JEG3;Q9UBQ6	C9IYF5;F5GZK1;C9JEG3;Q9UBQ6	Exostosin-like 2;Processed exostosin-like 2	EXTL2	-0.749542	-1.97889	-1.58925	-1.60763	-3.11889	-3.06003	-1.24854	-3.51722	-3.37017	-2.36987	-4.79239	-5.63932
C9IYN3;V9GYK2;Q8WVV9;H7BXH8;B7WPG3;C9JJZ7;H7C464	C9IYN3;V9GYK2;Q8WVV9;H7BXH8;B7WPG3;C9JJZ7	Heterogeneous nuclear ribonucleoprotein L-like	HNRNPLL	-3.47136	-3.22401	-3.90058	-2.8077	-1.9609	-3.82976	-4.05711	-2.87177	-5.7353	-5.44654	-3.42971	-4.9862
C9IZ32;C9JAM5;Q9NUY8	C9IZ32;C9JAM5;Q9NUY8	TBC1 domain family member 23	TBC1D23	-3.85132	-3.64966	-4.35357	-2.49885	-2.53895	-2.88808	-3.23607	-3.47724	-4.73879	NaN	-3.54784	-3.38143
C9J712;C9J0J7;C9JQ45;G5E9Q6;P35080;C9J2N0	C9J712;C9J0J7;C9JQ45;G5E9Q6;P35080;C9J2N0	Profilin;Profilin-2	PFN2	NaN	-0.533691	0.0144739	NaN	-0.77122	0.525488	NaN	-1.39345	0.715004	-1.27564	-0.0280504	-0.0365391
C9J0K6;P30626;B4DHQ6	C9J0K6;P30626;B4DHQ6	Sorcin	SRI	-3.94015	-2.65729	-3.43834	-0.643353	-0.361381	-0.186136	-0.282334	-0.31222	-0.197275	-1.74759	-1.76074	-2.08314
H0YAL7;D6RBD7;C9J1V9;O43324;D6RCQ0;H0YAH9	H0YAL7;D6RBD7;C9J1V9;O43324;D6RCQ0	Eukaryotic translation elongation factor 1 epsilon-1	EEF1E1;EEF1E1-BLOC1S5	-2.21484	-2.33964	-1.01564	-1.94205	-1.12769	-1.29019	-2.07179	-2.28973	-2.16187	NaN	NaN	-3.96043
C9J2Y9;P30876;C9J4M6;A0A1W2PPT5	C9J2Y9;P30876;C9J4M6;A0A1W2PPT5	DNA-directed RNA polymerase;DNA-directed RNA polymerase II subunit RPB2	POLR2B	1.9376	1.09119	0.64268	1.52762	1.06104	0.546864	1.88675	1.01143	0.524042	1.69207	0.981521	0.830872
C9J3D7;Q9UKG9	C9J3D7;Q9UKG9	Peroxisomal carnitine O-octanoyltransferase	CROT	-2.32212	-2.75076	-2.50167	NaN	-3.68961	-3.64602	-5.87454	-4.06147	-3.71622	-5.75062	-4.39499	-6.3416
C9J3L8;C9J5W0;A0A3B3IRT8;E9PAL7;C9IZQ1;P43307	C9J3L8;C9J5W0;A0A3B3IRT8;E9PAL7;C9IZQ1;P43307	Translocon-associated protein subunit alpha	SSR1	0.338236	-0.662529	0.123759	0.534872	-0.539355	-0.344986	0.896974	-0.151134	0.0492001	0.340204	-0.755904	-0.5303
C9J406;H7C463	C9J406;H7C463		IMMT	1.54741	1.48864	1.67751	1.24961	1.32979	1.31804	0.16705	0.316488	0.168306	1.25776	1.31636	1.31067
C9J4Z3;P61513	C9J4Z3;P61513	60S ribosomal protein L37a	RPL37A	-0.296429	-0.592197	-0.944549	-0.00560188	-0.213098	-0.316118	0.476659	-0.154095	-0.510672	-0.916933	-0.860311	-1.55077
C9J5X1;P08069;H0YNR0;H0YMJ5;H3BSZ8	C9J5X1;P08069	Tyrosine-protein kinase receptor;Insulin-like growth factor 1 receptor;Insulin-like growth factor 1 receptor alpha chain;Insulin-like growth factor 1 receptor beta chain	IGF1R	1.25625	-1.313	-0.660409	1.5159	-0.31363	0.0849228	2.36263	0.11458	0.60939	1.93484	0.42706	0.920376
C9J6B1;P11234	C9J6B1;P11234	Ras-related protein Ral-B	RALB	NaN	NaN	NaN	-3.83104	-3.70609	-3.23701	-1.207	-1.76398	-1.23542	-2.70941	-3.09811	-2.93304
F5GXT2;O43374;C9J798;F8W6L0;E7ERK1;H0YB35;H0Y980	F5GXT2;O43374;C9J798;F8W6L0;E7ERK1	Ras GTPase-activating protein 4;Putative Ras GTPase-activating protein 4B	RASA4B;RASA4	-0.0351734	-1.87253	-0.905269	0.414019	-1.30545	-1.179	0.315333	-2.09153	-1.76701	-0.639887	-1.1386	-0.506214
C9J8T0;P57772	C9J8T0;P57772	Selenocysteine-specific elongation factor	EEFSEC	-1.02263	-1.05816	-1.46232	-1.57225	-1.42924	-1.64061	-1.65643	-3.55992	-2.39382	-0.732895	-2.13147	-2.70745
C9J9V0;Q5THK1	C9J9V0;Q5THK1	Protein PRR14L	PRR14L	0.244169	-0.206846	-0.251	-0.919209	-0.756259	-0.878267	-1.07756	-1.06137	-1.25491	-0.539133	-1.06962	-0.933899
C9J9W2;Q14847	C9J9W2;Q14847	LIM and SH3 domain protein 1	LASP1	-2.4458	-1.7842	-2.37692	-1.3203	-1.07796	-1.55199	-3.78094	-2.79933	-3.64366	-1.31572	-0.951026	-1.51545
C9JA08;Q96D46	C9JA08;Q96D46	60S ribosomal export protein NMD3	NMD3	-1.84702	-2.63034	-2.16601	-1.82497	-1.601	-2.33916	-2.1629	-1.98714	-4.10189	-0.980558	-2.35601	-1.87894
C9JAL9;J3QR50;J3QRW3;J3KRG1;Q9BZE9	C9JAL9;J3QR50;J3QRW3;J3KRG1;Q9BZE9	Tether containing UBX domain for GLUT4	ASPSCR1	-5.65622	-5.07596	-6.42285	-5.24637	-5.65148	-5.16083	-4.49199	-5.37557	NaN	NaN	-4.79182	NaN
C9JE82	C9JE82		CACNA2D2	5.0552	4.18694	4.56324	5.44334	4.30373	4.90297	5.92183	5.1469	5.54881	6.00377	5.10515	5.54489
C9JEX3;Q13614	C9JEX3;Q13614	Myotubularin-related protein 2	MTMR2	-2.60018	-3.88043	-3.20205	-2.86536	-5.80417	-4.66338	-2.62837	-3.56676	-2.97783	-3.12228	-5.18067	-4.43634
C9JFE4;Q13098;A0A096LP07;A0A096LPJ3;A8K070;J3QLT0;J3KSA5;J3KRJ4;J3QS88;J3KTB0;J3QS84;J3QLE8;J3QL53;J3KRE8	C9JFE4;Q13098;A0A096LP07;A0A096LPJ3;A8K070	COP9 signalosome complex subunit 1	GPS1	0.423912	0.394108	0.316087	0.662365	0.754397	0.714428	0.28058	0.506964	0.694294	0.555595	0.7473	0.740421
C9JFM5;Q12846;H3BMK2;A0A087WWW0	C9JFM5;Q12846;H3BMK2;A0A087WWW0	Syntaxin-4	STX4	-4.23554	-2.90154	-4.31474	-2.18841	-1.90316	-3.0255	-1.19069	-1.58303	-1.61791	-1.59739	-2.14406	-1.67786
C9JFR7;P99999;CON__P62894	C9JFR7;P99999	Cytochrome c	CYCS	0.120543	0.312943	0.553128	0.835663	0.926963	1.24612	0.518115	0.941517	0.920444	-0.422335	-0.276776	0.263216
C9JFV4;Q8IZL8;E7EV54;I3L4P1;I3L1P4;I3L4M7;I3L445	C9JFV4;Q8IZL8;E7EV54	Proline-, glutamic acid- and leucine-rich protein 1	PELP1	1.1854	1.73191	1.94654	-2.34204	-2.3213	-1.41915	1.21772	1.44109	1.47113	1.35583	1.7699	1.9247
C9JH25;C9JVX5	C9JH25	Proline-rich transmembrane protein 4	PRRT4	-0.906706	-1.63049	-2.04461	-1.01336	-2.11266	-2.23108	-0.199227	-1.39407	-1.29038	0.260677	-0.8627	-0.881023
C9JIF9;P13798;H7C393;H7C1U0;C9JLK2;F8WEH5	C9JIF9;P13798;H7C393	Acylamino-acid-releasing enzyme	APEH	2.52466	1.95274	1.76801	2.85431	2.01338	1.78976	2.79345	2.08193	1.8245	2.38663	1.52742	1.21026
C9JJ19;P82930	C9JJ19;P82930	28S ribosomal protein S34, mitochondrial	MRPS34	-0.680889	-1.02104	-0.805987	0.339479	-0.189136	0.0107174	-0.826749	-1.20033	-0.947794	-1.20598	-1.73785	-1.66098
C9JJN9;Q8N3P4	C9JJN9;Q8N3P4	Vacuolar protein sorting-associated protein 8 homolog	VPS8	-2.37037	-2.50941	-3.93299	-2.91036	-3.17944	-4.8031	-1.83336	-4.44814	-4.65841	-1.44102	-2.58358	-2.76019
C9JUE0;C9JJP5;Q92734;C9JTY3	C9JUE0;C9JJP5;Q92734	Protein TFG	TFG	-0.718281	-0.49449	0.304795	-0.738636	-0.621791	-0.326889	-0.173366	0.0311279	0.487358	-0.725086	-0.515622	-0.0726929
C9JJX6;E9PDC3;O00192	C9JJX6;E9PDC3;O00192	Armadillo repeat protein deleted in velo-cardio-facial syndrome	ARVCF	2.15518	0.761499	0.769256	2.33247	0.761056	1.08278	2.57866	1.21129	1.3919	2.0862	0.562325	0.774267
C9JL85;P58546	C9JL85;P58546	Myotrophin	MTPN	-4.50181	-3.44344	-3.29236	-1.88179	-1.46466	-1.37939	-0.986146	-0.882935	-1.22063	-2.21672	-1.04507	-0.957359
C9JNK6;O75431;C9JAZ1	C9JNK6;O75431;C9JAZ1	Metaxin-2	MTX2	1.93471	2.07673	2.17718	2.27054	2.52829	2.77805	1.55814	2.06944	2.04152	0.948887	1.53237	1.32566
C9JXB8;C9JNW5;P83731	C9JXB8;C9JNW5;P83731	60S ribosomal protein L24	RPL24	1.0862	1.4581	1.05449	1.38367	1.51113	1.47261	0.54157	1.21671	0.836327	0.534618	1.26336	0.754028
C9JQV0;Q9BRJ6;H7C0T1;H7C2R9	C9JQV0;Q9BRJ6;H7C0T1;H7C2R9	Uncharacterized protein C7orf50	C7orf50	-2.80382	-2.57663	-3.00749	-4.0873	-1.61464	-3.97477	-3.14228	-3.094	-3.05444	-4.17883	-4.321	-4.55648
C9JRZ6;Q9NX63;F8WAR4;A0A286YEX5	C9JRZ6;Q9NX63;F8WAR4	MICOS complex subunit MIC19	CHCHD3	1.29629	0.986946	1.28462	1.4831	1.35559	1.92822	0.706708	0.760719	0.900007	1.2298	1.01492	1.11602
C9JVC9	C9JVC9		CACNA2D2	-1.01108	-1.55923	-1.0498	-1.21091	-2.3912	-2.11519	0.828555	-0.139778	0.486216	0.767347	-1.1795	-0.732965
H7C4K8;C9JWG1;Q6Y1H2	H7C4K8;C9JWG1;Q6Y1H2	Very-long-chain (3R)-3-hydroxyacyl-CoA dehydratase 2	HACD2	-2.54093	-2.93834	-3.01518	-1.08255	-0.840352	-1.33769	-2.28485	-1.5305	-2.20623	-2.86249	-2.99609	-3.27902
H7C0G7;C9JWV4;G5E9Q8;Q9H9Q4	H7C0G7;C9JWV4;G5E9Q8;Q9H9Q4	Non-homologous end-joining factor 1	NHEJ1	-3.97597	-2.70553	-3.10435	-3.46007	-1.86801	-3.26599	-3.75666	-2.07785	-3.98228	-5.26895	-2.37684	-4.69512
C9JYY6;Q92823;F8W775;A0A087X2B3;C9JH43;C9JF43;C9J8B6;C9JUR7;H7C132	C9JYY6;Q92823;F8W775;A0A087X2B3;C9JH43	Neuronal cell adhesion molecule	NRCAM	3.7066	2.78341	3.03063	3.65301	2.81378	2.96783	4.22262	3.68298	3.7662	4.25924	3.59891	3.70018
F8WBS5;F8WB72;C9K025;P18077	F8WBS5;F8WB72;C9K025;P18077	60S ribosomal protein L35a	RPL35A	1.23876	1.31338	1.30157	1.99819	2.03789	1.60054	1.52607	1.67501	1.71554	1.12312	1.12609	1.49752
D3DQV9;P78344;H0Y3P2;H0YCH5;E9PKF8;H0YEC5;H0YD77;H0YE22;H0YE44	D3DQV9;P78344;H0Y3P2	Eukaryotic translation initiation factor 4 gamma 2	EIF4G2	1.75071	1.96818	1.85997	1.23057	1.78939	1.22865	1.19039	1.98735	1.6123	1.68798	1.87102	1.61672
D3YTB1;F8W727;P62910;D3YTI8	D3YTB1;F8W727;P62910	60S ribosomal protein L32	RPL32	0.672344	-0.232649	-1.88134	1.38951	0.653943	0.802839	1.60361	1.18433	0.940292	1.45687	0.338962	0.885338
D6R9M0	D6R9M0		KIF2A	-3.37155	-3.37499	-3.0142	-2.92055	-3.15354	-2.60862	-3.85569	-3.31655	-3.21485	-2.49847	-2.68113	-1.64156
D6RB13;D6RAY7;D6R9P4;D6RFF8;P46926;D6R917	D6RB13;D6RAY7;D6R9P4;D6RFF8;P46926;D6R917	Glucosamine-6-phosphate isomerase;Glucosamine-6-phosphate isomerase 1	GNPDA1	-2.71276	-3.3993	-2.45056	-2.2055	-2.51759	-2.35703	-2.69392	-3.02867	-3.37031	NaN	NaN	NaN
D6R9S7;D6RHE3;D6RDB0;Q96GZ6;D6RDM3;D6R925;D6RJC0;D6RC02;D6RF72;D6R9M9;D6R9X6	D6R9S7;D6RHE3;D6RDB0;Q96GZ6;D6RDM3;D6R925;D6RJC0;D6RC02;D6RF72;D6R9M9;D6R9X6	Solute carrier family 41 member 3	SLC41A3	-1.59487	-1.97384	-1.77924	NaN	NaN	NaN	-3.45063	-2.76062	-4.10154	-2.60369	-3.43074	-3.70345
D6RIZ4;D6RA47;D6RE79;Q14728	D6RIZ4;D6RA47;D6RE79;Q14728	Major facilitator superfamily domain-containing protein 10	MFSD10	-2.73515	-3.67802	-3.66788	-2.17467	-2.62342	-2.40158	-2.7944	-4.18772	-4.20655	NaN	NaN	NaN
D6RAX7;Q9BT78;D6RFN0;D6RD63	D6RAX7;Q9BT78;D6RFN0;D6RD63	COP9 signalosome complex subunit 4	COPS4	-0.0593395	-0.394962	-0.0159616	0.635698	0.562074	0.683477	0.11028	0.0949059	0.163898	0.0248127	-0.379611	0.0794144
D6RB85	D6RB85		CANX	1.01628	0.41186	0.520934	0.693525	0.103583	0.227379	0.580848	-0.118937	0.113955	1.15737	0.199927	0.36755
P06730;D6RBW1;H0Y8J7	P06730;D6RBW1;H0Y8J7	Eukaryotic translation initiation factor 4E	EIF4E	-2.05902	-0.896448	-1.77655	-1.24035	-0.978097	-1.44643	-3.86975	-1.72948	-3.70171	-2.75865	NaN	NaN
D6RCD0;Q8NBQ5	D6RCD0;Q8NBQ5	Estradiol 17-beta-dehydrogenase 11	HSD17B11	2.88719	2.02379	1.96401	3.09674	2.60708	2.73881	2.59606	2.27105	2.47401	1.51962	1.02678	1.40942
D6RD18;D6R9P3;D6RBZ0;Q99729	D6RD18;D6R9P3;D6RBZ0;Q99729	Heterogeneous nuclear ribonucleoprotein A/B	HNRNPAB	-2.60494	0.0139446	-1.93102	-2.68803	-0.629937	-1.90045	-2.80033	-2.07224	-2.15544	-2.89069	-2.22961	-2.41773
D6RDH9;Q9Y5W7;D6RJG9;H0Y926;E2QRM8;D6REK1;D6RBA7;D6RDA6	D6RDH9;Q9Y5W7;D6RJG9	Sorting nexin-14	SNX14	-2.31512	-3.85782	-3.59997	-2.90302	-3.47531	-3.42822	0.569253	-0.0271645	0.488707	-0.897175	-1.40109	-1.2782
Q9H074;D6REB4;D6RJF2	Q9H074;D6REB4;D6RJF2	Polyadenylate-binding protein-interacting protein 1	PAIP1	-0.692829	-0.792784	-1.56198	-0.409132	-0.18867	-0.170218	-0.608171	0.43722	-0.756596	-0.214308	0.248057	-0.0878868
D6RGI3;D6RER5;Q9NVA2;D6RDU5;H0Y961;D6RDP1;D6R9Y6;H0Y9G8	D6RGI3;D6RER5;Q9NVA2;D6RDU5;H0Y961	Septin-11	2011-09-01	3.81733	4.13116	3.78825	3.4497	4.0079	3.43251	3.33983	4.00415	3.55974	2.83965	3.233	2.74191
D6REX3;O94979;D6RHZ5;H7BXG7;H0YAB3;H0Y8V7;H0Y9T9;H0Y9K1;D6RE64;D6RCQ9;H0Y8W8;H0YAF5;D6RBT0;D6RHE8;H0Y9V3	D6REX3;O94979;D6RHZ5;H7BXG7	Protein transport protein Sec31A	SEC31A	4.27072	4.77383	4.6997	3.97388	4.64155	4.41523	4.35435	4.88118	4.51036	4.41849	4.90563	4.89675
E7EM50;D6RFE8;E7EWV1;Q5H8A4;D6R9J9	E7EM50;D6RFE8;E7EWV1;Q5H8A4	GPI ethanolamine phosphate transferase 2	PIGG	-0.514723	-0.907751	-1.23012	-1.0143	-2.05532	-2.91526	-1.58839	-3.39772	-3.02643	-1.43284	-2.02983	-1.84531
D6RFG8;P27707;D6RCP9;D6RG38	D6RFG8;P27707;D6RCP9	Deoxycytidine kinase	DCK	0.224041	1.28097	0.774838	0.511612	1.53455	1.17079	0.524369	1.30773	0.893991	0.293047	1.56472	0.991022
D6RHF5;Q8NBW4;D6RER8;E7ESU6;D6RG31;B3KVK8;D6R9Q7	D6RHF5;Q8NBW4;D6RER8;E7ESU6;D6RG31;B3KVK8;D6R9Q7	Sodium-coupled neutral amino acid transporter 9	SLC38A9	0.985224	-1.4607	-1.56002	0.552769	-1.87073	-1.37318	0.545779	-2.81705	-1.34514	0.626526	-1.3719	-1.41177
E2QRB3;P32322;J3QKT4;J3KQ22;J3QLK9;J3QL23;J3QL32;J3QL24;J3QRZ0;J3QR88;J3KTA8;J3QKT3;J3KSA9	E2QRB3;P32322;J3QKT4;J3KQ22	Pyrroline-5-carboxylate reductase 1, mitochondrial;Pyrroline-5-carboxylate reductase	PYCR1	3.59948	3.9208	4.27917	3.61776	3.98586	4.28174	3.16056	3.67246	4.02509	3.04745	3.74273	3.85144
E5RFP6	E5RFP6		VDAC3	0.582701	0.20705	0.733981	0.741617	0.846824	0.982271	-0.340571	-0.208988	0.1626	-0.149805	-0.0813665	0.244604
E5RFU2;P34913;E5RI53;H0YAW7;E5RFH6	E5RFU2;P34913;E5RI53;H0YAW7	Bifunctional epoxide hydrolase 2;Cytosolic epoxide hydrolase 2;Lipid-phosphate phosphatase	EPHX2	-3.54767	-2.80004	-3.07485	-4.38449	NaN	NaN	-3.92112	-4.47254	-3.75976	-3.909	-4.08803	-3.45383
E5RK75;E5RJ74;E5RGE5;E5RI74;Q8TCF1	E5RK75;E5RJ74;E5RGE5;E5RI74;Q8TCF1	AN1-type zinc finger protein 1	ZFAND1	0.0713291	-0.366041	0.727508	0.559265	0.548087	0.946217	0.152299	0.436781	0.573374	NaN	-1.03313	-1.08441
E5RGS2;Q9H6H4	E5RGS2;Q9H6H4	Receptor expression-enhancing protein;Receptor expression-enhancing protein 4	REEP4	-2.28043	-1.7856	-2.01386	-1.24559	-0.838262	-2.77827	-1.88753	-1.41226	-1.69623	-1.93214	-3.34843	-3.19958
E5RI99;P62888;A0A0B4J213;E5RJH3;A0A0C4DH44	E5RI99;P62888;A0A0B4J213	60S ribosomal protein L30	RPL30	2.84755	2.83499	2.65833	3.24318	3.30565	3.19918	2.62966	2.87362	2.60021	1.89194	2.10272	2.04473
E5RIA4;E7ETB3;Q9ULA0;E7EMB6;C9JBE1;B9ZVU2;F8WAN0;E7EPX3;C9JRG3;C9J1E2;E5RJ35	E5RIA4;E7ETB3;Q9ULA0;E7EMB6;C9JBE1;B9ZVU2;F8WAN0	Aspartyl aminopeptidase	DNPEP	0.531248	0.863562	0.180463	-0.0536327	0.401284	-1.1193	-0.252109	0.262877	-0.2668	-0.513882	0.496591	-0.268805
E5RIP4;Q15043;E5RFZ8;E5RGA7;E5RJ40;E5RJG5	E5RIP4;Q15043;E5RFZ8;E5RGA7;E5RJ40;E5RJG5	Zinc transporter ZIP14	SLC39A14	-0.0989704	-2.30496	-2.32416	0.0274601	-1.6258	-2.17427	0.548347	-2.63805	-2.88226	-0.0326462	-2.18909	-2.06884
E5RJN7;E7EPX0;E7EVJ4;Q9NUL3;E7EVI1;E5RJ67;H0YBY0;E5RFK1	E5RJN7;E7EPX0;E7EVJ4;Q9NUL3;E7EVI1	Double-stranded RNA-binding protein Staufen homolog 2	STAU2	-0.0367393	-0.156321	0.0562868	0.133411	0.181607	0.144909	-0.276816	-0.162615	-0.570602	-1.12996	-0.162789	-0.494532
E5RJR5;P63208;E5RGM3;E7ERH2;F8W8N3	E5RJR5;P63208;E5RGM3;E7ERH2;F8W8N3	S-phase kinase-associated protein 1	SKP1	-2.52293	-2.23851	-2.53956	NaN	NaN	NaN	-1.24358	-1.01818	-0.63842	-1.79251	-1.68421	-1.47026
E5RK69;H0YC77	E5RK69	Annexin	ANXA6	-2.95854	-2.57335	-2.57092	-1.8126	-1.3058	-1.57467	-1.05012	-1.39524	-1.17784	-1.80925	-1.59101	-1.46956
E7EM64;Q7L5N1	E7EM64;Q7L5N1	COP9 signalosome complex subunit 6	COPS6	-2.60878	-1.45406	-1.90362	-0.535202	-0.674754	-0.528898	-3.76379	-2.92134	-2.4478	-1.77101	-1.65133	-1.62453
G3V2V8;J3KMY5;H0YIZ1;G3V3E8;E7EMS2;G3V3D1;P61916	G3V2V8;J3KMY5;H0YIZ1;G3V3E8;E7EMS2;G3V3D1;P61916	Epididymal secretory protein E1	NPC2	0.0791225	-0.249065	-0.721934	1.11336	0.241647	-0.0761242	1.26009	0.150612	-0.0176392	0.702705	-0.394778	-0.531233
E7EN19;G3XAA2;A0A0D9SEY1;O95819;G5E948;H7C360;E7ENQ1;A0A0D9SG62;C9J840;E7EX83;H7C0P6;Q9UKE5;Q8N4C8;A0A590UJE1;C9J338;I3L2I2;H7C3Z6;E7ETN6	E7EN19;G3XAA2;A0A0D9SEY1;O95819;G5E948;H7C360;E7ENQ1;A0A0D9SG62;C9J840;E7EX83;H7C0P6	Mitogen-activated protein kinase kinase kinase kinase 4	MAP4K4	0.801519	0.922819	0.771094	0.789036	0.693385	0.468117	0.582822	0.384024	0.229277	0.665411	0.358104	0.515121
E7EU94;E7ESX0;E7EN72;E7EVX8;Q8WWY3	E7EU94;E7ESX0;E7EN72;E7EVX8;Q8WWY3	U4/U6 small nuclear ribonucleoprotein Prp31	PRPF31	-3.28173	-2.67156	-2.86393	-3.99921	-3.42566	-3.72379	-4.4616	-5.00706	-3.54146	NaN	NaN	NaN
E7EN73;Q8IZA0;C9J519;H0Y4S8;B1AN15	E7EN73;Q8IZA0;C9J519	Dyslexia-associated protein KIAA0319-like protein	KIAA0319L	-0.359695	-0.259638	-0.480329	-0.851273	-1.02198	-1.23008	0.0120516	-0.63031	-0.880974	-0.66267	-0.816045	-0.781826
E7EV99;E7ENY0;P35611;A0A0A0MSR2;H0Y9H2;D6RF25;D6RJE2;D6RAH3	E7EV99;E7ENY0;P35611;A0A0A0MSR2;H0Y9H2	Alpha-adducin	ADD1	2.94064	2.73236	2.64278	2.54453	2.26215	2.45537	3.03308	2.66714	2.68274	2.8181	2.49534	2.63885
E7EPB3;P50914	E7EPB3;P50914	60S ribosomal protein L14	RPL14	3.08397	3.29887	3.25162	3.693	3.6429	3.59219	3.52851	3.66385	3.47422	3.37364	3.49897	3.31671
E9PDK7;E7ERB5;E7EPJ9;P05120	E9PDK7;E7ERB5;E7EPJ9;P05120	Plasminogen activator inhibitor 2	SERPINB2	NaN	NaN	NaN	-1.34187	-0.450854	-0.37439	-4.59119	-3.95075	-3.61696	-2.42211	-1.89129	-1.70761
E7ES33;E7EPK1;Q16181;G3V1Q4;A0A0U1RRE1;A0A0U1RRM2;A0A0U1RRH9;A0A5F9ZGZ7;Q5JXL7;A0A0U1RRD1;Q6ZU15	E7ES33;E7EPK1;Q16181;G3V1Q4	Septin-7	2007-09-01	6.14797	6.12726	5.94597	5.94134	5.81222	5.65275	5.93997	5.89263	5.67793	5.51491	5.32047	5.22032
E7EPN9;Q9Y520;A0A2R8Y7F4;A0A2R8YET2;H7C5N8;A0A0A0MS30	E7EPN9;Q9Y520	Protein PRRC2C	PRRC2C	0.105448	-1.03904	-0.980372	-1.35188	-1.0282	-1.48181	0.251378	0.226164	-0.235186	0.360937	-0.0676737	-0.0322151
E7EPT4;P19404	E7EPT4;P19404	NADH dehydrogenase [ubiquinone] flavoprotein 2, mitochondrial	NDUFV2	-1.23812	-0.327374	-1.21842	0.115353	0.32401	0.131922	-1.14834	-0.768131	-1.00829	-0.952715	-0.42493	-0.36898
Q9H0R1;E7EQ45;H0YIY0	Q9H0R1;E7EQ45;H0YIY0	AP-5 complex subunit mu-1	AP5M1	1.4472	0.805128	1.00512	-0.103817	-2.2884	-0.2808	2.48975	1.89772	2.05439	2.52288	2.11744	2.22336
E7EQ61;Q9GZZ9	E7EQ61;Q9GZZ9	Ubiquitin-like modifier-activating enzyme 5	UBA5	-4.34436	-3.34779	-3.39439	-5.27747	-3.38467	-4.96236	-3.92186	-3.39908	-3.41657	-4.44811	-3.40063	-3.34039
E7EQR4;P15311	E7EQR4;P15311	Ezrin	EZR	3.76028	3.30458	3.02409	3.43179	3.02134	2.73543	3.64191	3.13278	2.77613	3.11093	2.50716	2.16015
H0YBP1;E7ESA6;Q05397;E9PEI4;H0YB16;H0YBZ1;E5RG86;E5RHD8;E5RI03;E5RGA6;B4DWJ1;Q14289	H0YBP1;E7ESA6;Q05397;E9PEI4;H0YB16;H0YBZ1	Focal adhesion kinase 1	PTK2	NaN	-3.21241	-3.64884	NaN	NaN	-0.944357	-1.6856	-0.908588	-1.92218	-1.5092	-2.08548	-0.438715
E7ESC6;Q9UIA9;E5RIW1;H0YBE1	E7ESC6;Q9UIA9	Exportin-7	XPO7	1.10283	1.44549	1.34412	0.9951	0.930438	0.901152	1.22152	1.31458	1.27629	1.61984	1.6492	1.65854
F8W7U3;E7ESD2;Q641Q2;A0A087WYF6	F8W7U3;E7ESD2;Q641Q2;A0A087WYF6	WASH complex subunit FAM21A	FAM21A	0.302767	-0.515841	-0.308665	-1.35268	-2.65056	-4.26531	0.429763	-0.902132	-0.657341	0.56666	0.088912	0.347691
J3KQY1;E7ESL0;Q9NWU5	J3KQY1;E7ESL0;Q9NWU5	39S ribosomal protein L22, mitochondrial	MRPL22	-1.65192	-2.68914	-2.30036	-1.5173	-1.9521	-1.26065	-2.77568	-2.40277	-2.43886	-2.3083	-1.26495	-1.67175
E7ESP4;E7EMF1;E9PB77;D6RG08	E7ESP4;E7EMF1;E9PB77		ITGA2	1.9204	1.9231	1.98943	1.97052	2.28405	2.2275	2.87734	2.82209	2.84985	2.62944	2.59264	2.61058
P07197;E7ESP9;E7EMV2	P07197;E7ESP9;E7EMV2	Neurofilament medium polypeptide	NEFM	0.888142	2.19567	1.8994	-0.329226	1.19415	0.937819	-0.101623	1.18557	1.11268	0.119026	1.70991	1.29459
O94966;E7ESU0;A0A0A0MR08	O94966;E7ESU0	Ubiquitin carboxyl-terminal hydrolase 19;Ubiquitin carboxyl-terminal hydrolase	USP19	-1.24604	-1.47312	-3.64331	-2.36334	-2.39889	NaN	-1.45339	-3.0969	NaN	-0.992912	-2.28052	-3.68862
E7ET49;Q8NCG7	E7ET49;Q8NCG7	Sn1-specific diacylglycerol lipase beta	DAGLB	0.461555	-0.482628	-0.415185	0.312252	0.217761	-0.0734863	0.73709	-0.498524	0.218061	-1.19142	-2.02207	-1.94918
E9PPC8;E9PK68;E7ETC2;Q5F2F8;Q08209;P16298;H0YB02;G3V111	E9PPC8;E9PK68;E7ETC2;Q5F2F8;Q08209;P16298;H0YB02;G3V111	Serine/threonine-protein phosphatase;Serine/threonine-protein phosphatase 2B catalytic subunit alpha isoform;Serine/threonine-protein phosphatase 2B catalytic subunit beta isoform	PPP3CA;PPP3CB;PPP3CC	-1.70961	-3.60073	-4.14259	-1.27867	-1.32909	-1.15615	-2.36782	-1.74764	-1.04438	NaN	NaN	NaN
E7ETU5;F6Y5H0;P29558	E7ETU5;F6Y5H0;P29558	RNA-binding motif, single-stranded-interacting protein 1	RBMS1	-1.54714	-1.20158	-0.839465	-0.705074	-0.464326	-0.251677	-0.771815	0.0791683	-0.613676	-0.201878	0.694427	0.0515728
H0Y9G6;E7ETU7;P09001;E9PF06;D6RC14;D6RBQ5	H0Y9G6;E7ETU7;P09001;E9PF06	39S ribosomal protein L3, mitochondrial	MRPL3	0.523964	0.902397	1.07411	0.992527	0.976945	0.953251	-0.301953	-0.125216	0.324718	-0.653334	-0.0891924	-0.0944729
E7ETY4;E9PC69;Q7KZI7;F5H4F6;B4DIB3;A0A087X0I6;Q9P0L2;F5H6N2;H0YNV4;Q96L34;K7EN95;K7EK17;K7EKG8;F5H4J8;Q6IPE9;H0YKJ3	E7ETY4;E9PC69;Q7KZI7	Serine/threonine-protein kinase MARK2	MARK2	0.765753	0.387804	0.0918341	-0.861523	-0.492505	-1.14602	0.00968456	-0.153584	-0.601263	0.238991	0.0119562	-0.0784054
E7ETZ4;Q9Y6E2;B5MCE7;B5MCH7;E9PFE3;C9JF98;F8WDX8;E7EMS9;Q75MG1	E7ETZ4;Q9Y6E2;B5MCE7;B5MCH7	Basic leucine zipper and W2 domain-containing protein 2	BZW2	-1.84716	-2.17851	-3.45572	-2.21126	-2.64835	-3.38934	-2.03714	-1.87953	-3.25429	-2.76469	-4.49727	-4.22565
Q04637;E7EUU4;E9PGM1;E7EX73;C9JF13;C9J6B6;C9K073;C9J2Z7;H7C0V6;H7C044;REV__J3KQX6;F8WCF2;C9JWH7;REV__Q8NEG2;C9JWW9;C9JSU8;C9JHW9;REV__F5H7J8;C9J556;REV__C9JQZ6	Q04637;E7EUU4;E9PGM1;E7EX73;C9JF13	Eukaryotic translation initiation factor 4 gamma 1	EIF4G1	3.49023	3.82221	3.89353	3.25139	3.57696	3.61847	3.39045	3.79583	3.80398	3.5268	3.95008	3.92073
E7EV01;O15484;A0A3B3IRX8;E9PS73	E7EV01;O15484;A0A3B3IRX8	Calpain-5	CAPN5	3.29407	2.7595	3.29174	3.44885	2.99119	3.37132	3.62856	3.08904	3.55653	3.46491	2.76236	3.14869
P32418;E7EV41;E9PCL8	P32418;E7EV41	Sodium/calcium exchanger 1	SLC8A1	-0.834505	-2.08276	-1.64083	-0.695234	-2.37468	-1.64574	-0.0693102	-0.817831	-0.757406	-0.842295	-1.41349	-1.54503
G3V2E7;F8W6L3;G3V3H3;G3V5R9;E7EVH7;Q07866;G5E9S8;G3V2P7;H0YJU9;H0YJL0;H0YJT3;H0YG16;H0YGB8;K7EL76;Q6P597	G3V2E7;F8W6L3;G3V3H3;G3V5R9;E7EVH7;Q07866;G5E9S8	Kinesin light chain 1	KLC1	4.25331	4.20984	4.08607	4.00047	4.04444	3.64688	3.94869	4.13831	3.94885	4.26812	4.23484	4.07047
E7EVJ5;Q96F07;H7C229;E7EW33;A0A087WVE1;A0A087WTQ3;A0A087WWZ1;A0A0G2JRX2;A0A087WU52;A0A0G2JRV9;A0A087WWL1;A0A087WV63;A0A0G2JRF5;A0A087WWY5;A0A087WZL7	E7EVJ5;Q96F07;H7C229;E7EW33	Cytoplasmic FMR1-interacting protein 2	CYFIP2	3.8658	3.8434	3.61564	3.49555	3.67851	3.49209	4.03821	4.02802	3.76288	4.34106	4.12908	3.93168
E7EVQ6;Q14534;H0YBN7;E5RJH9	E7EVQ6;Q14534	Squalene monooxygenase	SQLE	-1.08258	-3.19608	-3.67571	-2.68645	-3.37366	-4.13424	-3.92081	NaN	NaN	-4.04839	-4.88364	-5.43719
E7EW39;Q7Z2H8;E5RHG5;H0YB60	E7EW39;Q7Z2H8;E5RHG5;H0YB60	Proton-coupled amino acid transporter 1	SLC36A1	-1.50496	-2.30745	-2.51127	-1.64528	-3.6766	-3.52496	-2.67174	-4.12249	-4.35802	-2.36451	-4.32686	-3.95943
E7EWC2;F5H7S7;Q13576	E7EWC2;F5H7S7;Q13576	Ras GTPase-activating-like protein IQGAP2	IQGAP2	-0.866659	-1.35601	-1.23242	-0.684805	-0.987863	-1.07608	-0.383895	-2.02139	-2.00642	-0.663876	-0.440459	-1.22995
F5H7K1;E7EWW0;Q7Z3J2;H3BVG8;C9J7I2;H3BV68;H3BNX2;F6S1J4;H3BTI5	F5H7K1;E7EWW0;Q7Z3J2;H3BVG8;C9J7I2;H3BV68	UPF0505 protein C16orf62	C16orf62	0.63232	0.163656	0.225038	-0.0223007	-0.11469	-0.220503	0.566262	-0.164436	-0.535931	-0.0634861	-0.339028	0.0815315
P23588;E7EX17;F8VX11	P23588;E7EX17	Eukaryotic translation initiation factor 4B	EIF4B	-0.914583	-0.52553	-0.653651	-1.96002	-1.53637	-2.18581	-1.66095	-0.842979	-1.21505	-1.40354	-1.18853	-1.27994
E9PGZ1;E7EX44;Q05682;C9J813;C9JEK3	E9PGZ1;E7EX44;Q05682;C9J813	Caldesmon	CALD1	-0.539068	-2.09387	-1.88692	-2.46836	-2.5559	-2.3503	-1.83737	NaN	NaN	-1.89372	-2.5105	-0.853628
E7EX90;Q6AWB1;E7EWF7;C9JJD0;C9JKG6;E9PCY0;C9JZA4;C9JTE5;C9JJN7;C9J1B7	E7EX90;Q6AWB1		DCTN1;DKFZp686E0752	-2.41147	-2.20997	-2.28787	-2.49786	-2.10683	-2.167	-2.67529	-2.58871	-2.72923	-2.48854	-2.25722	-2.25759
F8VZJ2;F8W0W4;H0YHX9;Q13765;E9PAV3;F8W1N5;F8VNW4;F8VZ58;Q9BZK3	F8VZJ2;F8W0W4;H0YHX9;Q13765;E9PAV3;F8W1N5;F8VNW4	Nascent polypeptide-associated complex subunit alpha;Nascent polypeptide-associated complex subunit alpha, muscle-specific form	NACA	1.75357	2.13684	1.82292	1.51353	1.79069	1.297	1.82695	1.83757	1.30907	1.76052	2.30386	1.75232
E9PB18;Q6UXG2	E9PB18;Q6UXG2	UPF0577 protein KIAA1324	KIAA1324	-2.07414	-1.47992	-2.6644	-2.50704	NaN	-3.70857	-1.95506	-3.34108	-2.79485	-2.12162	NaN	-2.29175
E9PB61;Q86V81	E9PB61;Q86V81	THO complex subunit 4	ALYREF	-1.13045	-0.862692	NaN	-1.41074	-0.778203	-1.05146	-1.83542	-1.49612	-1.30084	-0.982391	-0.680602	-0.923841
E9PB90;P52789;P52790	E9PB90;P52789	Hexokinase;Hexokinase-2	HK2	-1.33393	-1.43733	-1.6069	-0.15711	-0.903165	-0.822035	-2.72491	-2.97966	-3.772	-4.046	-2.86343	-4.33588
E9PBG7;Q13557;E9PF82;D6R938;H0Y9C2;H0Y9J2;A0A5F9ZH21;Q9UQM7;A0A5F9ZH50;D6RFJ0;A0A5F9ZHY2;A0A5F9ZHR5;A0A5K1VW76;A0A5F9ZHM9;H7BXS4;A0A5F9ZH90;E9PBE8;E7EQE4;H7BZC6;E7ETC9;E7ERS6	E9PBG7;Q13557;E9PF82;D6R938;H0Y9C2	Calcium/calmodulin-dependent protein kinase type II subunit delta	CAMK2D	3.20195	4.23027	3.81165	3.37622	4.02762	3.72056	3.34934	4.14159	3.8487	3.31316	3.95829	3.77288
E9PDG8;O60641;E5RGY9;E5RFU0;E5RHK9;E5RFC6;E5RK51;E5RIJ5;E5RK53;E5RGP8;E5RJY3;H0YBT2	E9PDG8;O60641;E5RGY9;E5RFU0;E5RHK9;E5RFC6;E5RK51;E5RIJ5	Clathrin coat assembly protein AP180	SNAP91	0.440748	0.0186825	0.695441	0.318617	-0.119178	0.548122	0.606151	0.215883	0.734373	0.345427	0.412623	0.503355
E9PDR0;P05166;C9JQS9;E7EX59;E7ETT1;E7ETT4;E7EUY3;F8WBI9;E9PEC3;E7ENC1;H7C5C9;C9JVW9;C9JAW3;C9JVY9	E9PDR0;P05166;C9JQS9;E7EX59;E7ETT1;E7ETT4;E7EUY3;F8WBI9;E9PEC3;E7ENC1	Propionyl-CoA carboxylase beta chain, mitochondrial	PCCB	2.68441	2.80451	3.02768	2.69647	2.76479	3.00083	2.2175	2.46347	2.63725	1.95287	2.28866	2.41899
E9PE17;I3L0E3;Q9Y2R5	E9PE17;I3L0E3;Q9Y2R5	28S ribosomal protein S17, mitochondrial	MRPS17;hCG_1984214	-2.44009	0.0729771	-0.717244	0.0134487	-0.19328	-0.380255	-1.41817	-0.651672	-1.08307	-1.65821	-1.73528	-1.29418
Q96AE4;E9PEB5;C9JSZ1	Q96AE4;E9PEB5	Far upstream element-binding protein 1	FUBP1	1.23726	1.7722	1.66478	0.832985	1.71378	1.36765	1.4769	1.8478	1.69726	1.14769	2.00489	1.88409
Q96CM8;E9PF16;D6RF87	Q96CM8;E9PF16	Acyl-CoA synthetase family member 2, mitochondrial	ACSF2	-0.586443	-0.609068	-0.14429	-0.454794	-0.505773	-0.38147	-1.16198	-1.10163	-1.3628	-1.78968	-2.1715	-2.41896
E9PF19;Q9Y4P3;Q96E41;A0A087WXC6;F8WCR3;F8WDI9	E9PF19;Q9Y4P3;Q96E41	Transducin beta-like protein 2	TBL2	3.95462	3.38783	3.486	3.76699	3.2988	3.49071	3.76128	3.13048	3.14139	3.31305	2.87142	3.03764
Q504U8;E9PFD7;P00533;A0A1W2PRR9	Q504U8;E9PFD7;P00533;A0A1W2PRR9	Receptor protein-tyrosine kinase;Epidermal growth factor receptor	EGFR	-3.5966	-4.55477	-4.38234	-2.15084	-3.71936	-3.50024	-2.55175	NaN	NaN	-2.76646	NaN	-3.31967
E9PFK9;Q9UJ41;A0A0A0MSJ3;Q3HKR1	E9PFK9;Q9UJ41;A0A0A0MSJ3;Q3HKR1	Rab5 GDP/GTP exchange factor	RABGEF1	-1.67496	-3.78466	-5.29731	-2.54576	-2.56937	NaN	-2.63055	-3.3864	-3.47524	-2.81407	-3.07751	NaN
Q9Y2Q3;E9PFN5;C9JNT3	Q9Y2Q3;E9PFN5	Glutathione S-transferase kappa 1	GSTK1	0.698168	-0.801275	-0.0679045	-0.109085	-0.617877	0.183683	0.708098	0.402719	0.3801	0.343029	0.073617	-0.61302
J3QT27;E9PFP8;P57721	J3QT27;E9PFP8;P57721	Poly(rC)-binding protein 3	PCBP3	-1.74805	-0.880068	-1.45258	-0.464998	0.551068	-0.949596	-0.842374	-1.10869	-1.20791	-1.19214	0.538693	-0.576441
E9PG22;Q8IW35;F8WF91;H7C4Y5	E9PG22;Q8IW35	Centrosomal protein of 97 kDa	CEP97	0.895653	1.24317	0.734563	-0.0888748	0.244975	-0.425159	0.581683	0.898438	0.571024	0.458897	0.977262	0.588373
E9PGC8;P78559	E9PGC8;P78559	Microtubule-associated protein 1A;MAP1A heavy chain;MAP1 light chain LC2	MAP1A	-2.34857	-3.47825	-3.15926	-2.0021	-2.94298	-2.61234	-3.42795	-3.87252	-4.2191	-1.93151	-3.08829	-2.2442
Q15631;E9PGT1;H7C1D4	Q15631;E9PGT1;H7C1D4	Translin	TSN	-1.48958	-0.271805	-1.10422	-1.30505	-0.857183	-0.61639	-0.943736	-0.390963	-2.12421	-0.588518	-0.348475	-0.367521
E9PGT3;Q15418;E9PAN7;E9PMM7	E9PGT3;Q15418	Ribosomal protein S6 kinase;Ribosomal protein S6 kinase alpha-1	RPS6KA1	0.589062	0.980164	0.569896	0.326628	-0.015708	-0.090414	0.406203	0.357941	0.0623569	-0.123295	0.226552	-0.0992088
E9PH64;Q9Y6M9;A0A3B3IT57;E7EWZ0;E9PF49	E9PH64;Q9Y6M9;A0A3B3IT57;E7EWZ0;E9PF49	NADH dehydrogenase [ubiquinone] 1 beta subcomplex subunit 9	NDUFB9	-1.01707	-1.06594	-0.265874	-0.151018	0.327491	0.272488	-0.734033	-0.460651	-0.423931	-1.54378	-1.71182	-1.86392
Q8NCA5;E9PH82;C9J3G8	Q8NCA5;E9PH82	Protein FAM98A	FAM98A	-2.30216	-2.15389	-3.20962	NaN	-3.26264	NaN	-4.04373	-2.53628	NaN	-3.99025	-3.24792	-2.18362
F5GYT8;E9PHF7;Q96RQ3;E9PG35;G5E9X5	F5GYT8;E9PHF7;Q96RQ3;E9PG35	Methylcrotonoyl-CoA carboxylase subunit alpha, mitochondrial	MCCC1	0.652199	0.675329	0.835286	0.529476	0.359548	0.627316	-0.487388	-0.458069	-0.204952	0.273012	0.249986	0.612186
E9PHG5;Q6UW02;Q8WZ13;F8WBE2;C9J8K7	E9PHG5;Q6UW02;Q8WZ13	Cytochrome P450 20A1	CYP20A1	-1.42154	-2.35979	-2.09787	-1.41387	-2.54526	-2.21976	-2.35312	-2.96745	-2.41873	NaN	NaN	NaN
E9PHN6;F6XZQ7;P28161;E9PLF1;E9PHN7;E9PGV1	E9PHN6;F6XZQ7;P28161;E9PLF1;E9PHN7	Glutathione S-transferase Mu 2	GSTM2	-3.52046	-3.42467	-4.14513	-2.6531	-2.99679	-2.9383	-2.68746	-2.58738	-2.71617	NaN	NaN	NaN
E9PIM6;E9PNQ8;P04216;J3QRJ3	E9PIM6;E9PNQ8;P04216;J3QRJ3	Thy-1 membrane glycoprotein	THY1	2.05821	1.75725	1.76692	2.27018	1.74938	2.19727	3.26851	2.78803	2.97222	2.33946	2.00354	2.11783
E9PJ55;Q9NUJ3;R4GNF5;E9PP52;E9PMB0	E9PJ55;Q9NUJ3	T-complex protein 11-like protein 1	TCP11L1	-2.65848	-2.9762	-2.97315	-3.03466	-2.77992	-3.98171	-4.58575	-2.9922	-3.87259	-3.32388	-5.15457	-4.27893
E9PJB2;E9PPG8;Q53FT3	E9PJB2;E9PPG8;Q53FT3	Protein Hikeshi	C11orf73	-3.41763	-2.67638	-3.07567	-4.06241	-2.78894	-4.02991	-3.94784	-3.11256	-2.59791	-3.3438	-2.40085	-4.0664
Q9H936;E9PJH7;A0A0D9SFE1;A0A0D9SEI9;K4DIA8;E9PS95;K4DIB8;E9PQ36;K4DIB3;K4DIB6;E9PI74;A0A0D9SG84;K4DIA2;K4DIB0;A0A0D9SFA8;Q9H1K4;E9PJY0;A0A0A6YYN8;K4DIB4	Q9H936;E9PJH7;A0A0D9SFE1;A0A0D9SEI9;K4DIA8;E9PS95;K4DIB8	Mitochondrial glutamate carrier 1	SLC25A22	2.61703	2.57595	2.89493	2.90653	3.13504	3.29637	2.15756	2.17673	2.41309	1.75756	2.07605	2.19985
E9PJP2;Q5TF21;H3BRB8;H3BSE6;J3QL92;Q9Y4B5	E9PJP2;Q5TF21	Protein SOGA3	SOGA3	3.23223	3.06114	3.16625	2.68395	2.47143	2.58069	2.93141	2.71393	2.62768	3.18917	2.94167	3.1022
G3V1A4;E9PK25;P23528;E9PP50;E9PQB7;E9PLJ3;E9PS23	G3V1A4;E9PK25;P23528;E9PP50;E9PQB7;E9PLJ3	Cofilin-1	CFL1	5.56527	5.42569	5.40675	5.80503	5.45668	5.38842	6.25207	5.93709	5.91088	5.65651	5.32189	5.24383
E9PS17;E9PK59;Q96KG9;E9PPN3;H0YCI6;A0A0A0MQX4	E9PS17;E9PK59;Q96KG9;E9PPN3	N-terminal kinase-like protein	SCYL1	-1.1841	-0.650692	-1.08501	-0.387913	-0.636727	-0.734678	0.179748	0.353432	-0.446198	-1.26312	-0.347753	-1.06199
H7BXH2;E9PKF6;Q5H9R7;E9PQP7;H0YEN2;H0YDW1;E9PK08;H0YDK9;E9PNN8	H7BXH2;E9PKF6;Q5H9R7;E9PQP7;H0YEN2	Serine/threonine-protein phosphatase 6 regulatory subunit 3	PPP6R3	0.435604	0.560158	0.65216	0.600641	0.8003	0.0825176	0.34936	-0.00872612	0.262039	-0.0673103	0.599916	0.198486
E9PKG1;Q99873;E9PQ98;E9PIX6;E9PNR9;H0YDE4;E9PMW9;Q9NR22	E9PKG1;Q99873;E9PQ98;E9PIX6;E9PNR9;H0YDE4	Protein arginine N-methyltransferase 1	PRMT1	0.949684	1.40156	1.36663	1.59441	1.83492	1.79511	1.41667	1.94732	1.40619	1.0791	1.52805	1.41272
E9PKH6;E9PPW7;O00217;E9PN51;F8W9K7	E9PKH6;E9PPW7;O00217;E9PN51;F8W9K7	NADH dehydrogenase [ubiquinone] iron-sulfur protein 8, mitochondrial	NDUFS8	-1.68752	-1.53379	NaN	-1.68822	-0.825286	NaN	-2.17994	-1.59455	-1.56083	-1.932	-1.13158	-3.42639
E9PKU7;E9PNH1	E9PKU7		GANAB	-1.31455	-1.99737	-0.810596	-2.73123	-4.08718	-3.3736	-0.875535	-1.99367	-1.96317	-3.64865	-4.4314	-3.39671
E9PKV2;Q9NRX2	E9PKV2;Q9NRX2	39S ribosomal protein L17, mitochondrial	MRPL17	-2.8736	-2.44116	-1.90132	-2.01179	-1.83239	-1.45103	-2.80922	-2.44928	-1.26753	NaN	NaN	NaN
E9PLK3;P55786;A6NEC2;E9PP11;H0YDG0;H0YCQ5;E9PJY4;E9PPD4;E9PJ74;E9PI82;E9PJF9;E9PRQ5;E9PPZ2	E9PLK3;P55786	Puromycin-sensitive aminopeptidase	NPEPPS	4.44238	4.0835	4.10752	4.45332	4.24184	4.19012	4.94942	4.71059	4.52755	4.82056	4.59415	4.544
E9PLL2;E9PMH7;Q9BQC3	E9PLL2;E9PMH7;Q9BQC3	Diphthamide biosynthesis protein 2	DPH2	-4.62207	-4.41974	-6.99957	-4.87041	-3.85557	-5.65851	-5.23448	-3.81297	-5.90329	-4.68697	-4.46624	-5.01522
E9PPJ5;E9PLM6;P21741	E9PPJ5;E9PLM6;P21741	Midkine	MDK	-3.05251	-5.83585	-4.62309	-2.70464	-4.79809	-4.47508	-3.36524	NaN	NaN	-2.69	-4.78893	-4.8495
I3L3B4;F8W9H0;E9PLN8;Q9BQB6	I3L3B4;F8W9H0;E9PLN8;Q9BQB6	Vitamin K epoxide reductase complex subunit 1	VKORC1	1.29753	0.948614	0.691483	1.90364	1.44216	1.61087	0.979514	0.954401	1.02881	0.670433	0.363847	0.596039
E9PM69;R4GNH3;P17980;E9PMD8;E9PKD5;E9PN50;E9PLG2	E9PM69;R4GNH3;P17980;E9PMD8;E9PKD5;E9PN50	26S protease regulatory subunit 6A	PSMC3	1.34595	1.51007	1.62302	1.22121	1.40989	1.50294	1.33542	1.47651	1.38685	0.911798	1.14089	1.01485
E9PMQ9;E9PSI1;O15321;E9PQY7;E9PS99;E9PL78;E9PJM1;E9PJC4;G3V1B9;E9PNW2	E9PMQ9;E9PSI1;O15321;E9PQY7;E9PS99;E9PL78;E9PJM1;E9PJC4;G3V1B9	Transmembrane 9 superfamily member 1	TM9SF1	-1.20139	-2.68914	-3.41704	-1.92789	-2.22662	-3.15756	-0.996129	-1.92633	-3.73644	-2.51682	NaN	NaN
K4DIA7;E9PMR4;P48509;E9PRJ3	K4DIA7;E9PMR4;P48509;E9PRJ3	Tetraspanin;CD151 antigen	CD151	-1.26232	-1.69561	-1.88964	-0.911192	-2.10411	-1.37109	-0.184947	-0.359097	-0.683834	-0.461086	-1.76297	-0.398294
E9PMR6;Q9NZN5	E9PMR6;Q9NZN5	Rho guanine nucleotide exchange factor 12	ARHGEF12	-0.213511	-0.684534	-0.767011	-0.45639	-0.845933	-0.663836	-0.552077	-0.669491	-0.0695972	0.17095	0.281714	-0.404419
E9PN09;Q6YBV0	E9PN09;Q6YBV0	Proton-coupled amino acid transporter 4	SLC36A4	-1.76771	-1.64622	-2.0106	-1.92528	-2.38207	-2.44817	-2.06227	-3.52909	-3.03165	-2.28886	-2.8091	-2.56776
E9PNR2;Q13671	E9PNR2;Q13671	Ras and Rab interactor 1	RIN1	-4.58052	-5.27633	-5.53122	-4.97987	-4.52357	-5.81099	-4.82278	-6.05779	-6.63679	-5.35205	-6.03679	NaN
E9PQ47;E9PNY1;O95159;E9PJX1;E9PJ47;E9PMQ3;E9PQA5	E9PQ47;E9PNY1;O95159;E9PJX1;E9PJ47;E9PMQ3;E9PQA5	Zinc finger protein-like 1	ZFPL1	-3.26778	-3.89203	-3.52698	-2.80282	-2.88558	-2.77613	NaN	NaN	NaN	-4.88224	-5.15166	-4.30962
E9PPJ0;Q13435;E9PJ04;H0YCG1;E9PJT3;E9PIL8;H0YEX5	E9PPJ0;Q13435;E9PJ04;H0YCG1	Splicing factor 3B subunit 2	SF3B2	-1.03508	-0.952826	-0.870667	-1.11329	-0.629327	-0.936102	-1.21896	-0.920635	-0.423735	-1.26977	-0.885077	-1.06898
E9PPM8;Q9Y315;G3V158;E9PML7;E9PPK3;E9PMH9	E9PPM8;Q9Y315;G3V158	Deoxyribose-phosphate aldolase	DERA	-1.2171	-1.5323	-1.5416	-0.540293	-0.906566	-1.06974	-1.41589	-1.44722	-1.46895	-2.70154	-3.32634	-2.69533
E9PQ57;P78406;E9PPG9;B0QZ37;B0QZ36	E9PQ57;P78406;E9PPG9	mRNA export factor	RAE1	-1.86065	-1.86999	-1.72588	-2.57336	-2.31183	-2.71612	-2.40087	-1.88154	-3.44341	-3.7058	-3.76637	-3.73606
H0YDK8;E9PR38;H0YEH2;Q5T1Z4;Q5T1Z8;Q14671;H0YDC5;H0YC97;H0YDQ6	H0YDK8;E9PR38;H0YEH2;Q5T1Z4;Q5T1Z8;Q14671;H0YDC5;H0YC97	Pumilio homolog 1	PUM1	-0.985884	-1.72948	-1.50921	-0.531275	-0.724702	-0.537294	-1.0696	-0.711655	-0.678398	-1.04092	-0.455287	-0.877884
F2Z3A6;F8W8C2;Q9HBM0	F2Z3A6;F8W8C2;Q9HBM0	Vezatin	VEZT	-1.04686	-2.65978	-2.50626	-2.45164	-2.86852	-3.28545	-2.2403	-4.07069	-3.59666	-2.82559	-4.34354	-4.85616
F5GWE5;Q00169;I3L471;I3L4U7	F5GWE5;Q00169;I3L471;I3L4U7	Phosphatidylinositol transfer protein alpha isoform	PITPNA	-1.9347	-1.02396	-0.868857	-1.9251	-1.3986	-1.53873	-1.87622	-2.19044	-2.54185	-1.99879	-1.39195	-1.51499
F5GWT4;Q9H4A3;F6UYG0;A6PVV2;F8W9F9;H0Y7T5	F5GWT4;Q9H4A3;F6UYG0	Serine/threonine-protein kinase WNK1	WNK1	-1.96781	-1.2331	-1.21668	-0.843288	-0.954858	-1.64362	-1.95154	-3.06684	-1.40248	-1.33309	-0.951421	-0.872509
Q9UI30;F5GX77;F5GYQ2	Q9UI30;F5GX77;F5GYQ2	Multifunctional methyltransferase subunit TRM112-like protein	TRMT112	-3.00453	-2.53605	-4.08508	-1.19456	-2.03326	-2.35681	-1.34683	-2.2415	NaN	-1.31212	-2.24598	-2.86164
F5GXW6;O95415	F5GXW6;O95415	Brain protein I3	BRI3	-0.676001	-1.40525	-1.40484	-0.217449	-1.06813	-1.50095	-0.752389	-2.65463	-2.69453	-1.07926	-1.95155	-2.93467
F5GXX5;P61803;F5H895;A0A0B4J239	F5GXX5;P61803;F5H895;A0A0B4J239	Dolichyl-diphosphooligosaccharide--protein glycosyltransferase subunit DAD1	DAD1	-0.629345	-1.28134	-1.65646	1.32137	0.556437	0.410715	-0.585383	-1.82447	-2.7757	-0.846024	-2.86899	-3.35289
Q68DM5;F5GYA2;P13051	Q68DM5;F5GYA2;P13051	Uracil-DNA glycosylase	DKFZp781L1143;UNG	-2.21906	-3.23164	-2.90159	-2.02386	-2.7868	-2.40923	-4.057	-3.05856	-3.44598	NaN	NaN	NaN
F5GYN4;J3KR44;Q96FW1;F5H6Q1;F5GYJ8;F5H3F0	F5GYN4;J3KR44;Q96FW1;F5H6Q1;F5GYJ8	Ubiquitin thioesterase OTUB1	OTUB1	2.51262	3.27048	3.19145	2.80184	3.35188	3.177	2.7852	3.39969	3.19805	2.73578	3.43999	3.12705
F5GYQ1;P61421;R4GN72;J3QL14;H3BQJ1;H3BQB4;H3BSG7	F5GYQ1;P61421;R4GN72;J3QL14	V-type proton ATPase subunit d 1	ATP6V0D1	3.91599	3.52055	3.02953	3.8399	3.52179	3.12144	3.89133	3.57466	2.94192	3.67167	3.17315	2.66058
F5GZK9;Q8IZD4	F5GZK9;Q8IZD4	mRNA-decapping enzyme 1B	DCP1B	-2.03043	-2.39274	-3.37849	-1.38639	-2.71453	-2.98841	-2.82564	-2.52142	-3.46096	-3.95622	-2.87718	NaN
F5GZS6;J3KPF3;P08195;F5H0E2;H0YFS2;F5GZI0;F5H867;H0YFX4;F5GZR9	F5GZS6;J3KPF3;P08195	4F2 cell-surface antigen heavy chain	SLC3A2	5.20594	5.07975	5.27883	5.36425	5.31501	5.514	5.83669	5.70774	5.89466	5.52082	5.33533	5.64565
F5H039;Q9NQX3;G3V582;H0YJ30	F5H039;Q9NQX3;G3V582	Gephyrin;Molybdopterin adenylyltransferase;Molybdopterin molybdenumtransferase	GPHN	-1.42651	-2.57335	-3.10403	-0.141479	-0.20156	-0.99308	-1.13727	-1.38303	-2.31446	-0.936222	-2.13695	-1.94829
F5H365;Q15436;G3V4V1;G3V1W4;G3V3G5;G3V2R6;G3V5X8;G3V4Q2	F5H365;Q15436	Protein transport protein Sec23A	SEC23A	1.55448	2.07041	1.94773	1.39895	1.87519	1.68515	1.06412	1.28089	1.2731	0.156742	0.92084	0.967148
F5H442;Q99816;J3QRU6;J3QKS4	F5H442;Q99816	Tumor susceptibility gene 101 protein	TSG101	0.240376	0.587036	-0.252151	-0.100067	0.274135	-0.624004	0.726897	0.607388	-0.17119	0.589773	0.621922	-0.278425
Q9H9H4;F5H4M0;F5H1F6	Q9H9H4;F5H4M0;F5H1F6	Vacuolar protein sorting-associated protein 37B	VPS37B	NaN	NaN	NaN	-4.69128	-4.90354	-2.78742	-5.10491	-4.93591	-4.42561	-5.75081	-5.56072	-4.85236
F8W118;F8VY35;F8VV59;F5H4R6;H0YIV4;P55209;H0YH88;F8W543;F8VRJ2;H0YHC3;F8W020;B7Z9C2;F8W0J6;F8VXI6;F8VUX1;F8VVB5	F8W118;F8VY35;F8VV59;F5H4R6;H0YIV4;P55209;H0YH88;F8W543;F8VRJ2;H0YHC3;F8W020;B7Z9C2;F8W0J6;F8VXI6;F8VUX1	Nucleosome assembly protein 1-like 1	NAP1L1	1.20388	0.87085	1.30582	0.227444	0.240457	0.621992	1.68718	1.15878	1.24465	-0.456114	-0.462213	-0.0873966
F5H5G1;H3BLU2;Q13449;C9J5G3	F5H5G1;H3BLU2;Q13449;C9J5G3	Limbic system-associated membrane protein	LSAMP	3.21064	3.58893	3.38123	3.55017	3.70076	3.31938	4.19732	4.32519	3.94612	3.47972	3.63376	3.36598
H0Y8R1;F5H5I6;H0YAK1;Q12849;H0YAM1	H0Y8R1;F5H5I6;H0YAK1;Q12849	G-rich sequence factor 1	GRSF1	0.914158	1.06784	1.27073	0.418644	0.229333	0.692263	-0.140552	-0.154341	-0.266117	-0.317589	-0.191138	0.4077
F5H5P2;P12694;F5GXU9;H0YH31	F5H5P2;P12694;F5GXU9	2-oxoisovalerate dehydrogenase subunit alpha, mitochondrial	BCKDHA	0.73	0.71286	0.893758	0.840811	0.693212	0.868811	-0.0978479	-0.0909042	0.321346	0.0719032	-0.394809	-0.530167
F5H6E2;O00159;I3L501;I3L3Y6;I3L3F5	F5H6E2;O00159	Unconventional myosin-Ic	MYO1C	5.22969	4.66973	4.6522	4.95782	4.40792	4.34781	5.18338	4.5731	4.61903	5.24527	4.64655	4.6257
F5H6L7;Q9UPR5	F5H6L7;Q9UPR5	Sodium/calcium exchanger 2	SLC8A2	-1.08825	-2.12644	-1.95731	-0.84446	-2.3246	-1.25635	-0.0956602	-0.646336	-0.838156	0.303726	-0.885036	-0.816711
G3V1U5;F5H6U7;Q9Y3E0	G3V1U5;F5H6U7;Q9Y3E0	Vesicle transport protein GOT1B	GOLT1B	-0.361412	-0.533154	-0.469241	-0.633671	-0.803405	-0.830744	-1.25349	-1.42579	-1.4505	-1.46177	-1.68064	-1.80051
J3QS47;J3QRH5;J3KSL5;F5H757;P49447	J3QS47;J3QRH5;J3KSL5;F5H757;P49447	Cytochrome b561	CYB561	-0.302301	-2.00865	-1.83975	0.199314	-1.13203	-0.879827	-0.149474	-1.17429	-1.05459	-0.413313	-1.59588	-1.40387
O75581;F5H7J9;H0YGW5	O75581;F5H7J9;H0YGW5	Low-density lipoprotein receptor-related protein 6	LRP6	-4.21478	-5.64057	-5.36848	-3.8024	NaN	NaN	-4.78528	-5.49138	-5.13272	-1.90202	-3.27816	-3.29141
I3L0H8;F6QDS0;Q9NUU7;H3BQK0;Q9UMR2;I3L352;H3BMQ5;H3BN59;H3BTB3	I3L0H8;F6QDS0;Q9NUU7;H3BQK0;Q9UMR2;I3L352;H3BMQ5;H3BN59	ATP-dependent RNA helicase DDX19A;ATP-dependent RNA helicase DDX19B	DDX19A;DDX19B	-0.454096	0.527546	0.29016	0.16128	0.719264	0.347935	-0.0728922	0.346003	0.239294	-0.332111	0.380557	0.408327
F6QMI7;E9PHM6;F8W9J4;Q03001;A0A0U1RQJ2;A0A494C1D7;A0A494C073;E7ETB9;Q6P0N6;A0A494C1U5;Q5T0V7;H0YBX0;H0YC82	F6QMI7;E9PHM6;F8W9J4;Q03001;A0A0U1RQJ2	Dystonin	DST	2.30821	1.59713	1.36672	1.59271	1.33012	0.911272	2.47384	1.98705	1.7921	2.75467	2.09434	2.0572
F6T1Q0;Q6L8Q7	F6T1Q0;Q6L8Q7	2,5-phosphodiesterase 12	PDE12	0.980635	1.25204	1.13831	0.278175	0.935157	0.458364	0.363473	0.91116	0.966663	0.225948	0.858497	0.836695
Q5SZR4;F6TB26;Q9Y2W6;E9PKN8;B7ZAG4	Q5SZR4;F6TB26;Q9Y2W6	Tudor and KH domain-containing protein	TDRKH	1.25637	0.0875893	0.433539	0.906658	-0.0421019	0.282297	0.283103	-1.32199	-1.16764	0.356567	-1.21995	-1.42453
F6TLX2;Q9HC38;I3L3Q4;I3L1I0	F6TLX2;Q9HC38;I3L3Q4	Glyoxalase domain-containing protein 4	GLOD4	-1.05697	-1.7062	-1.81185	-0.176067	-0.793662	-1.56199	-0.0751638	-0.0731297	-0.394466	-1.24485	-0.823174	-1.2609
F6V107;Q9NRD5	F6V107;Q9NRD5	PRKCA-binding protein	PICK1	-0.959637	-1.1727	-1.26558	-1.31638	-1.86652	-2.11801	-1.07022	-0.414885	-1.26079	-1.61115	-0.868657	-1.70671
H7C3I1;F6VDH7;Q3KNR6;Q8IZP2;P50502;Q8NFI4	H7C3I1;F6VDH7;Q3KNR6;Q8IZP2;P50502;Q8NFI4	Putative protein FAM10A4;Hsc70-interacting protein;Putative protein FAM10A5	ST13;ST13P4;ST13P5	0.501617	0.122553	-1.24968	-0.59329	-0.0632544	-1.28028	1.28301	0.875154	0.120794	1.07136	0.295354	0.00545692
F6VX93;Q5VIR6;E7EVT8;I3L184	F6VX93;Q5VIR6;E7EVT8	Vacuolar protein sorting-associated protein 53 homolog	VPS53	0.961889	0.289909	0.574525	0.763191	0.312268	0.537336	0.561265	0.241386	0.282518	0.187693	0.344298	-0.000946045
F6WIT2;Q15257;A6PVN9;A6PVN5;Q5T949;Q5T948;A6PVN7;A6PVN8;C9IZ76;B7ZBQ0;Q68CR8;A6PVN6;B7ZBP9;B7ZBP7;B4DDQ6;H0Y6E5	F6WIT2;Q15257;A6PVN9;A6PVN5;Q5T949;Q5T948	Serine/threonine-protein phosphatase 2A activator	PPP2R4	-1.25303	-0.218924	-0.158772	-0.958733	-0.265141	-0.328791	-2.51757	-0.435946	-1.4865	-2.19243	-1.11826	-0.802197
F6WR09;Q9ULJ6;E7EWM3;A0A087X127;Q8NF64	F6WR09;Q9ULJ6;E7EWM3;A0A087X127;Q8NF64	Zinc finger MIZ domain-containing protein 1;Zinc finger MIZ domain-containing protein 2	ZMIZ1;ZMIZ2	-0.802685	-0.655701	-1.4223	-0.979759	-1.92823	-1.78527	-0.98824	-0.908033	-1.05637	-1.76867	-0.888309	-2.2965
F6XZD3;Q8N283	F6XZD3;Q8N283	Ankyrin repeat domain-containing protein 35	ANKRD35	-4.21375	-4.2804	-5.27101	0.909761	1.1682	1.11699	0.918838	1.08197	0.876028	-2.88164	-2.56654	-2.91802
F8VP47;Q9Y2J0	F8VP47;Q9Y2J0	Rabphilin-3A	RPH3A	0.446293	-0.408379	-0.144958	0.266409	-0.284022	-0.688213	0.499587	-1.09817	-0.961697	0.0264702	-0.837461	-0.304626
F8VQF4;F8VRS8;F8W145;F8VUB4;F8VV52;F8VP97;Q9NZN8	F8VQF4;F8VRS8;F8W145;F8VUB4;F8VV52;F8VP97;Q9NZN8	CCR4-NOT transcription complex subunit 2	CNOT2	-0.434225	-0.112417	NaN	-0.540903	-0.551455	-0.682703	-0.330533	-0.184336	-0.578119	-0.322939	-0.094779	-0.294235
F8VQE1;Q9UHB6;F8VS07;F8VRN8	F8VQE1;Q9UHB6;F8VS07	LIM domain and actin-binding protein 1	LIMA1	2.16764	1.35802	1.61761	1.88824	0.994288	1.28154	1.72184	0.739788	1.16461	1.79043	1.34924	1.43251
F8VQR7;F8VW96;Q16527	F8VQR7;F8VW96;Q16527	Cysteine and glycine-rich protein 2	CSRP2	-5.04191	-4.56716	-4.2837	-4.90845	-5.43332	-2.64543	NaN	NaN	NaN	-2.63885	-3.5105	-4.04557
F8VQX6;H0YI09;Q9H8H3	F8VQX6;H0YI09;Q9H8H3	Methyltransferase-like protein 7A	METTL7A	0.722151	-1.99131	NaN	-1.06404	-1.41592	-1.51318	-0.0630045	-0.525974	-1.96743	-1.32652	-0.528232	-3.02885
F8VS81;Q12792	F8VS81;Q12792	Twinfilin-1	TWF1	-3.46681	-2.31744	-3.28234	-1.92369	-1.49159	-2.40953	-0.826386	-1.00084	-1.96612	-1.54264	-2.36943	-2.58579
F8VVM2;F8VWQ0;F8VZL5;F8VWR4	F8VVM2		SLC25A3	1.05277	1.35588	1.38537	1.16216	1.70991	1.72893	0.320712	0.854113	0.792732	-0.607698	-0.485917	-0.376957
F8VXC8;Q8TAQ2;Q92922	F8VXC8;Q8TAQ2	SWI/SNF complex subunit SMARCC2	SMARCC2	-1.61099	-2.03437	-1.29974	-1.8296	-2.17626	-0.939383	-1.15134	-2.33948	-1.83467	-0.539968	-1.23104	-0.304171
Q9UBQ0;F8VXU5;Q05DG7	Q9UBQ0;F8VXU5	Vacuolar protein sorting-associated protein 29	VPS29	-1.2711	-0.629063	-1.20272	-0.881746	-0.421338	-0.375546	-0.96736	-0.786489	-1.1328	-1.56547	-1.41827	-1.00309
F8VYE8;F8W0W8;P36873;F8VR82;A0A087WYY5;H0Y3Y6;F8WE71;F8W1A0	F8VYE8;F8W0W8;P36873;F8VR82	Serine/threonine-protein phosphatase;Serine/threonine-protein phosphatase PP1-gamma catalytic subunit	PPP1CC	-1.35911	-0.499544	-1.00216	-0.959322	-0.196179	-0.321856	-1.58811	-0.257912	-1.95469	-0.205532	-0.594367	-0.784565
F8VYY9;P54619;H0YHF8;F8VZX1;H0YIC9;F8VPF5;F8VVA3;F8VSH3;F8VRY2;F8VSL2;A0A494C068;E9PGP6;A0A494C123;A0A494C1K7;Q9UGJ0	F8VYY9;P54619	5-AMP-activated protein kinase subunit gamma-1	PRKAG1	-0.361902	-0.509041	-0.321113	-0.0985699	-0.553395	-0.200409	-0.593041	-0.519938	-0.45808	-0.632879	-0.90067	-0.563599
F8VZX2;H3BRU6;F8W0G4;F8VXH9;F8W1G6;H3BND9;F8VRH0	F8VZX2;H3BRU6;F8W0G4;F8VXH9;F8W1G6		PCBP2	4.03298	4.57608	4.1166	4.14678	4.6735	4.38263	3.92994	4.62145	4.16118	4.04253	4.81855	4.14695
F8W031;F8VP03;F8VXJ7;Q9Y2B0;H0YIH9;F8W1U5;F8W1K5	F8W031;F8VP03;F8VXJ7;Q9Y2B0	Protein canopy homolog 2	CNPY2	-4.41628	-4.28829	-2.13281	-5.4109	-5.6148	-2.17057	-0.814626	-1.38018	-1.28679	-1.25677	-1.20994	-1.20421
F8W150;S4R3U2;H0YIN8;Q6ZTN6;Q8IZ07	F8W150;S4R3U2;H0YIN8;Q6ZTN6;Q8IZ07	Ankyrin repeat domain-containing protein 13D;Ankyrin repeat domain-containing protein 13A	ANKRD13A;ANKRD13D	-4.25964	-4.88816	-5.18064	-4.56396	-4.43019	-4.70216	-4.04485	-4.39807	-4.73054	-4.73893	NaN	NaN
F8W1A4;P54819;F8VY04;A0A5K1VW67;F8VZG5;A0A5F9ZHP2;G3V213;F8VPP1	F8W1A4;P54819;F8VY04;A0A5K1VW67;F8VZG5;A0A5F9ZHP2;G3V213	Adenylate kinase 2, mitochondrial;Adenylate kinase 2, mitochondrial;Adenylate kinase 2, mitochondrial, N-terminally processed	AK2	3.04448	3.40568	3.19409	3.00101	3.34511	3.39882	2.60886	3.19413	3.04762	2.21916	3.0203	2.75444
Q6JQN1;F8W1I9;D6RFF6	Q6JQN1;F8W1I9	Acyl-CoA dehydrogenase family member 10	ACAD10	-1.64644	-1.50421	-2.00018	-1.68938	-2.5978	-2.61294	-2.0216	-3.14582	-3.2077	-2.40167	-3.08192	-2.77646
Q9UHY1;F8W6G1;C9JHZ6	Q9UHY1;F8W6G1	Nuclear receptor-binding protein	NRBP1	0.108639	0.556744	0.348397	-0.162315	0.598598	0.343033	-0.0875483	-0.109632	-0.190319	-0.285488	0.0460978	-0.135342
F8W6I7;P09651;F8VZ49;Q32P51;F8VTQ5;F8W646;A0A2R8Y4L2;H0YH80;F8VYN5	F8W6I7;P09651;F8VZ49;Q32P51;F8VTQ5;F8W646;A0A2R8Y4L2	Heterogeneous nuclear ribonucleoprotein A1;Heterogeneous nuclear ribonucleoprotein A1, N-terminally processed;Heterogeneous nuclear ribonucleoprotein A1-like 2	HNRNPA1;HNRNPA1L2	3.11129	3.69057	3.67317	3.10461	3.67895	3.71324	3.14997	3.82754	3.77696	3.10476	3.69994	3.6533
F8W726;Q14157;Q5VU77;Q5VU79;Q5VU78;Q5VU81;Q5VU80;H0Y5H6;H7C2T8	F8W726;Q14157;Q5VU77	Ubiquitin-associated protein 2-like	UBAP2L	2.67351	2.84508	2.87057	2.34685	2.73518	2.58201	2.62407	2.92519	2.82288	2.7953	3.15586	2.99863
F8W776;Q9H9S3;Q8TC24;A6NK38;F2Z2C7;A6NIF9;C9JJV4;H7C1S8	F8W776;Q9H9S3;Q8TC24;A6NK38;F2Z2C7;A6NIF9;C9JJV4	Protein transport protein Sec61 subunit alpha isoform 2	SEC61A2	0.218309	-0.154987	0.018651	0.422213	0.0174875	-0.450989	-0.00255871	-1.57243	-1.52111	-0.370089	-0.417121	-0.220402
F8W7C6;A0A087WV22;H7C123;H7C2C5;Q96L21;H7C2U2	F8W7C6;A0A087WV22;H7C123;H7C2C5		RPL10	-3.29254	-3.33831	-2.35255	-3.01663	-3.01034	-3.45059	NaN	NaN	NaN	-2.76785	-3.00957	-3.13128
F8W7U8;P49959;F5GXT0;F5H742;F5H256	F8W7U8;P49959	Double-strand break repair protein MRE11A	MRE11A	-1.31246	0.770023	-0.0655031	-0.767492	0.456794	0.49015	-1.83348	0.331966	-0.516966	-2.5947	-0.197865	-0.587734
F8W881;Q9NX05	F8W881;Q9NX05	Constitutive coactivator of PPAR-gamma-like protein 2	FAM120C	-2.68899	-2.13826	-2.18647	-4.11701	-2.82688	-3.9852	-1.34164	-0.843616	-1.17009	-2.12113	-2.0483	-2.28757
F8W8D4;Q8TBC4	F8W8D4;Q8TBC4	NEDD8-activating enzyme E1 catalytic subunit	UBA3	-2.52975	-3.03006	-2.9638	-1.63226	-2.1184	-2.00031	-2.48254	-2.40574	-1.9544	-2.47786	-2.08914	-2.25936
F8W914;H7C106;A0A0U1RQR6	F8W914	Reticulon	RTN4	0.274239	0.0637245	0.135566	-0.133791	-0.529428	-0.277931	-0.505696	-1.26872	-1.1912	-1.91897	-2.35682	-1.66179
F8W9W2;P43250;D6RHX8;D6RHC7;D6RDA3	F8W9W2;P43250;D6RHX8	G protein-coupled receptor kinase 6	GRK6	-2.25633	-4.88388	-4.22129	-2.50737	-4.86071	-3.47236	-0.882201	-5.00084	-5.34705	-3.07361	-5.40404	-5.26055
F8W9X7;Q567U6	F8W9X7;Q567U6	Coiled-coil domain-containing protein 93	CCDC93	-1.27024	-1.97955	-3.65128	-2.65142	-4.02433	-1.21492	-1.97462	-3.51329	-2.71502	NaN	NaN	-4.38512
F8WA11;Q7Z460;H0Y5T1;C9J151;C9JP76	F8WA11;Q7Z460;H0Y5T1	CLIP-associating protein 1	CLASP1	1.74269	0.930002	0.906888	1.50231	0.608325	0.473122	0.291205	0.120853	-0.215321	1.22671	0.525338	0.178528
K7ENK9;K7EKX0;J3QRU4;F8WCA0;L7N2F9;Q15836;P63027	K7ENK9;K7EKX0;J3QRU4;F8WCA0;L7N2F9;Q15836;P63027	Vesicle-associated membrane protein 3;Vesicle-associated membrane protein 2	VAMP2;VAMP3	-1.03131	-2.70921	-1.18378	0.160446	-1.87393	-0.844479	-0.635997	-3.39554	-0.26729	-0.338453	-0.960048	-0.510019
F8WCF6;P59998;F8WDD7;H7C0A3;A0A0A6YYG9;F8WDW3;F8WE39	F8WCF6;P59998;F8WDD7;H7C0A3;A0A0A6YYG9	Actin-related protein 2/3 complex subunit 4	ARPC4-TTLL3;ARPC4	2.08377	1.90272	1.82952	2.2355	2.09837	1.83088	1.89395	1.77683	1.61429	1.33429	0.900924	0.688261
F8WEX7;F8WF14;P06276	F8WEX7;F8WF14;P06276	Carboxylic ester hydrolase;Cholinesterase	BCHE	-3.89071	NaN	-3.67311	-1.73514	-3.59261	-3.1922	-2.13792	-4.56504	-0.76713	-2.28569	-4.55799	-4.48784
G0XQ39;Q13586;E9PNJ4;H0YDB2;E9PIQ8;E9PRE4;E9PR07;E9PJ19;E9PMB4;E9PRZ7;E9PR09;E9PN27	G0XQ39;Q13586;E9PNJ4	Stromal interaction molecule 1	STIM1	1.87501	0.363062	0.456681	1.16814	-0.547418	-0.597956	0.467647	-1.07333	-1.61439	0.798506	0.46931	0.912922
G3V0G5;Q8IV38	G3V0G5;Q8IV38	Ankyrin repeat and MYND domain-containing protein 2	ANKMY2	-2.98831	-3.07871	-2.86165	-2.78272	-2.59508	-1.929	NaN	NaN	NaN	-4.35391	-3.92055	-1.86442
G3V0I5;P49821;B4DE93;E9PMX3;E9PLC6;E9PQP1;E9PPR0;E9PJL9;H0YE81;E9PPD6;E9PPS5;H0YD04	G3V0I5;P49821;B4DE93;E9PMX3	NADH dehydrogenase [ubiquinone] flavoprotein 1, mitochondrial	NDUFV1	3.51891	3.47302	3.5981	3.48893	3.44529	3.57673	2.74506	2.83176	3.00405	2.39889	2.68263	2.63422
O94766;G3V150;E9PNA1	O94766;G3V150;E9PNA1	Galactosylgalactosylxylosylprotein 3-beta-glucuronosyltransferase 3	B3GAT3	2.8413	2.8434	2.91007	2.38463	2.30114	2.21002	2.40187	2.17404	1.82942	2.14912	2.08319	2.26873
G3V1D3;G3V180;Q9NY33;E9PQ14;E9PNX5;E9PKK8;E9PPK9	G3V1D3;G3V180;Q9NY33	Dipeptidyl peptidase 3	DPP3	1.61429	1.77531	1.41975	1.89136	1.9498	1.81085	2.66548	1.35222	1.29473	1.75013	1.74371	1.56019
Q9BZZ5;G3V1C3;E9PQK6	Q9BZZ5;G3V1C3;E9PQK6	Apoptosis inhibitor 5	API5	-0.521011	0.100494	-0.469174	-1.13277	-0.302287	-0.852634	-1.20011	-1.10363	-1.30353	-0.84836	0.559663	-0.925856
G3V203;J3QQ67;Q07020;H0YHA7;F8VYV2;A0A075B7A0;F8VUA6;F8VXR6	G3V203;J3QQ67;Q07020;H0YHA7;F8VYV2;A0A075B7A0;F8VUA6	60S ribosomal protein L18	RPL18	3.95493	4.21416	4.05576	4.91545	4.93159	4.77244	4.53328	4.66712	4.59111	4.83409	4.71443	4.62102
G3V3J9;G3V2N0;P59768;G3V2C9;G3V415	G3V3J9;G3V2N0;P59768	Guanine nucleotide-binding protein subunit gamma;Guanine nucleotide-binding protein G(I)/G(S)/G(O) subunit gamma-2	GNG2	0.43927	-0.10828	0.253062	1.69046	1.0816	1.22193	1.26662	0.96596	1.11812	0.8557	0.497138	0.731419
G3V325;O75127;C9JJT5;C9JU26;C9JGL8;P56134;C9JWL7;C9JQN9	G3V325;O75127	Pentatricopeptide repeat-containing protein 1, mitochondrial	ATP5J2-PTCD1;PTCD1	0.51791	0.670523	0.943877	0.692301	0.710603	1.09834	-0.278882	0.0857353	0.161299	-0.565165	-0.201722	-0.152084
Q86TV6;G3V3H1;G3V3E4	Q86TV6;G3V3H1	Tetratricopeptide repeat protein 7B	TTC7B	-3.29282	-5.17676	-4.98423	-2.46457	-3.68604	-3.08311	-2.2963	-2.52414	-2.29483	-4.30037	-4.28724	-4.04439
Q9H9C1;G3V4K3;G3V549	Q9H9C1;G3V4K3	Spermatogenesis-defective protein 39 homolog	VIPAS39	-3.07929	-2.45725	-2.68894	-2.90294	-2.18353	-2.60776	-5.75582	-4.11614	-5.39498	-1.48387	-1.98809	-2.0189
G3V5V3;O60524;G3V4D9;G3V547	G3V5V3;O60524	Nuclear export mediator factor NEMF	NEMF	-1.41671	-2.9886	-2.36998	-1.9703	-2.65782	-5.0285	-1.8099	-2.67206	-1.38954	-1.08731	-1.96851	-1.0418
G3V5Z7;P60900;G3V295;G3V3U4;G3V3I1;H0YJC4	G3V5Z7;P60900;G3V295;G3V3U4;G3V3I1	Proteasome subunit alpha type;Proteasome subunit alpha type-6	PSMA6	0.81455	0.838932	0.616622	1.86704	1.94473	1.77606	0.95264	0.882317	0.930326	1.05046	1.13346	0.919035
G3XAI2;P07942;E7EPA6;E9PCS6;C9J296	G3XAI2;P07942	Laminin subunit beta-1	LAMB1	3.95012	1.99541	2.15388	3.48789	1.80723	1.8905	3.76763	1.78548	2.11436	3.95265	2.2778	2.6043
G5E9A6;P51784;Q9Y4E8	G5E9A6;P51784	Ubiquitin carboxyl-terminal hydrolase;Ubiquitin carboxyl-terminal hydrolase 11	USP11	-0.752562	-0.809605	-0.491368	-0.0758038	-0.352565	-0.808834	-0.681602	-0.619768	-1.01736	-0.34815	-0.129811	-0.154085
G5E9R5;P24666;F2Z2Q9;D3YTI2	G5E9R5;P24666;F2Z2Q9	Low molecular weight phosphotyrosine protein phosphatase	ACP1	NaN	NaN	NaN	-1.02759	-1.22418	-2.81146	-0.446767	-1.46728	-2.21708	-3.64429	-3.45671	-2.48123
G5E9W7;G5E9V5;P82650;H7C5L9;H7C5F2;H7C5H3	G5E9W7;G5E9V5;P82650	28S ribosomal protein S22, mitochondrial	MRPS22	0.382479	0.700459	1.00614	1.07783	0.547799	1.34699	-1.54284	-0.764282	0.395334	-0.0222092	0.609988	0.509089
G5E9W3;Q9UKF6	G5E9W3;Q9UKF6	Cleavage and polyadenylation specificity factor subunit 3	CPSF3	-1.16001	-1.99904	-2.23702	-2.0927	-2.26717	-2.29209	-1.6296	-2.4885	-2.85138	-2.24388	-2.25192	-2.8608
P53992;G5EA31;A0A0U1RR49	P53992;G5EA31	Protein transport protein Sec24C	SEC24C	2.90705	3.34686	2.99887	2.92114	3.18248	2.93715	3.00193	3.2617	3.08739	2.98554	3.42426	3.21916
P31943;G8JLB6;E9PCY7;H0YB39;D6RBM0;D6RIT2;D6RIU0;D6RIH9;D6RAM1;E5RGV0;D6R9T0;D6RFM3;D6RDU3;D6RJ04;H0YBD7;H0YBG7;E7EN40;E7EQJ0;E5RGH4;H0YAQ2;D6RDL0;D6RF17;D6R9D3	P31943;G8JLB6;E9PCY7;H0YB39;D6RBM0;D6RIT2;D6RIU0	Heterogeneous nuclear ribonucleoprotein H;Heterogeneous nuclear ribonucleoprotein H, N-terminally processed	HNRNPH1	3.45967	4.01884	3.85826	3.18083	3.87309	3.68017	3.36817	3.99768	3.68923	3.42456	4.02056	3.70428
G8JLD3;X6RLX0;Q8IUD2;X6RM00;K7EPP6;K7EP25;H7C4G9;O15083	G8JLD3;X6RLX0;Q8IUD2;X6RM00	ELKS/Rab6-interacting/CAST family member 1	ERC1	1.17106	0.248873	0.0909281	-0.211908	-0.884154	-0.275223	-0.0606318	-0.745583	-0.522827	0.757833	0.686269	0.483973
Q5QPK2;H0Y368;O60762;Q5QPJ9	Q5QPK2;H0Y368;O60762;Q5QPJ9	Dolichol-phosphate mannosyltransferase subunit 1	DPM1	1.1525	0.514275	0.67623	1.26394	1.16199	1.51681	1.01784	0.467064	0.513073	-0.193304	-0.896228	0.527355
H0Y3H2;Q99758	H0Y3H2;Q99758	ATP-binding cassette sub-family A member 3	ABCA3	1.5619	-0.554295	-0.762744	0.131817	-1.81153	-1.97834	1.367	-1.14989	-1.16878	0.969971	-1.32128	-1.4359
H0Y465;P21359;J3KSB5;J3KRT8;J3QQN8;J3QSG6	H0Y465;P21359;J3KSB5	Neurofibromin;Neurofibromin truncated	NF1	-0.196455	-0.906607	-0.531232	-1.13551	-1.86437	-1.50171	0.298615	-0.412718	-0.249037	0.430685	0.256612	-0.116812
H0Y599;Q8N1I0;F5GXW1;H0Y7H7;C9JDB3;C9J7D9;A0A590UJM5;C9J637;A0A590UJ51	H0Y599;Q8N1I0;F5GXW1;H0Y7H7	Dedicator of cytokinesis protein 4	DOCK4	-1.60007	-2.59106	-2.36755	-3.2789	NaN	NaN	-1.18046	-2.66266	-3.90292	-0.798592	-1.79262	-2.59636
H0Y5B4;H7BZ11;J3KQN4;Q969Q0;P83881;R4GN19	H0Y5B4;H7BZ11;J3KQN4;Q969Q0;P83881;R4GN19	60S ribosomal protein L36a-like;60S ribosomal protein L36a	RPL36A;RPL36A-HNRNPH2;RPL36AL	-0.750538	NaN	NaN	-0.0638218	0.134686	-0.0553112	-0.121264	0.201674	0.0144768	0.129221	0.487651	0.229927
H0Y621;H0Y5K5;Q9Y282;A0A1W2PPS8	H0Y621;H0Y5K5;Q9Y282;A0A1W2PPS8	Endoplasmic reticulum-Golgi intermediate compartment protein 3	ERGIC3	0.0388031	-0.219481	-0.288106	-0.254904	-1.00127	-1.0652	-2.33827	-2.54428	-1.61078	-1.24859	-2.03876	-2.3175
H0Y6E7;H3BT71;P38159;H3BR27;A0A1B0GUK8;Q96E39;H3BNC1;O75526;Q8N7X1	H0Y6E7;H3BT71;P38159;H3BR27;A0A1B0GUK8;Q96E39	RNA-binding motif protein, X chromosome;RNA-binding motif protein, X chromosome, N-terminally processed;RNA binding motif protein, X-linked-like-1	RBMX;RBMXL1	-0.883238	-0.604782	-0.416039	-1.56224	-0.925662	-1.09933	-1.47968	-0.816111	-1.01169	-0.750204	-0.49558	-0.600023
Q13439;H0Y6I0;C9JHJ5	Q13439;H0Y6I0	Golgin subfamily A member 4	GOLGA4	-2.66488	-2.6737	-1.71895	-2.83603	-2.70147	-1.88536	-2.3042	-1.947	-0.726768	-0.863638	-3.40063	-1.71972
H0YA96;H0Y8G5;Q14103;D6RAF8;D6RF44;D6RBQ9;D6RD83	H0YA96;H0Y8G5;Q14103;D6RAF8;D6RF44	Heterogeneous nuclear ribonucleoprotein D0	HNRNPD	1.55879	2.14634	1.89496	1.69259	2.18526	2.11169	1.94162	2.4638	2.24087	1.61009	2.12234	1.92646
H0Y9M8;O43181	H0Y9M8;O43181	NADH dehydrogenase [ubiquinone] iron-sulfur protein 4, mitochondrial	NDUFS4	NaN	NaN	NaN	-3.18629	-3.18072	-2.69452	-3.33775	-3.35877	-2.45992	-3.79031	-3.42453	-3.51533
H0Y9Y3;Q9UMS6	H0Y9Y3;Q9UMS6	Synaptopodin-2	SYNPO2	0.926165	0.349121	0.555512	0.791798	-0.198295	0.636995	1.09515	0.032589	0.245075	0.937115	0.532165	0.607107
H0YA68;Q9Y2E5;E9PCD7	H0YA68;Q9Y2E5;E9PCD7	Alpha-mannosidase;Epididymis-specific alpha-mannosidase	MAN2B2	0.0111256	-2.35316	-2.27982	-0.942345	-1.22471	-1.31938	-0.776208	-3.64922	-2.42622	-1.85254	-3.27614	-2.62382
H0YAV9;Q9UIV1;H0YBT3;E5RGH2	H0YAV9;Q9UIV1;H0YBT3;E5RGH2	CCR4-NOT transcription complex subunit 7	CNOT7	-2.08779	-2.06597	-1.82009	-1.74035	-1.14604	-1.96706	-1.54139	-1.45957	-1.40549	-4.03082	-3.8138	-4.44039
H0YC67;Q96DB5;H0YC27;H0YBD9;H0YB03;H0YB83;E5RH53	H0YC67;Q96DB5;H0YC27;H0YBD9	Regulator of microtubule dynamics protein 1	RMDN1	-0.935062	-2.0386	-2.37291	-3.35957	-3.00626	-1.47149	-1.27996	-0.720184	-1.94362	NaN	NaN	NaN
H0YDD3;Q9BVK2;H0YDQ1;H0YD42;E9PKA5;E9PK79;H0YEE0;E9PP96	H0YDD3;Q9BVK2;H0YDQ1;H0YD42;E9PKA5;E9PK79;H0YEE0;E9PP96	Probable dolichyl pyrophosphate Glc1Man9GlcNAc2 alpha-1,3-glucosyltransferase	ALG8	-0.095499	-0.487991	-0.464786	-1.90241	-2.18353	-2.39904	-1.28787	-2.98691	-2.93848	NaN	NaN	NaN
P53041;H0YDU8;A8MU39	P53041;H0YDU8;A8MU39	Serine/threonine-protein phosphatase 5;Serine/threonine-protein phosphatase	PPP5C	0.531183	0.777449	0.463788	0.83148	0.941766	0.379612	0.520572	0.412868	0.308245	0.123732	0.0357962	-0.436777
H0YFD6;P40939;A0A2R8Y4F5;A0A2R8YG21;A0A2R8Y688	H0YFD6;P40939;A0A2R8Y4F5;A0A2R8YG21	Trifunctional enzyme subunit alpha, mitochondrial;Long-chain enoyl-CoA hydratase;Long chain 3-hydroxyacyl-CoA dehydrogenase	HADHA	6.75241	6.79409	7.01053	6.61658	6.71953	6.85873	6.08128	6.26177	6.44663	6.20844	6.40413	6.61079
H0YJ75;Q13362;H0YN84;H0YJ49	H0YJ75;Q13362;H0YN84	Serine/threonine-protein phosphatase 2A 56 kDa regulatory subunit gamma isoform	PPP2R5C	-2.31664	-3.1906	-3.04645	NaN	NaN	-2.9649	-2.14063	NaN	-2.20656	-1.36399	-4.17157	-4.01172
S4R329;H0YK61;H0YNK0;H0YNK8;H0YLP8;Q5J8M3	S4R329;H0YK61;H0YNK0;H0YNK8;H0YLP8;Q5J8M3	ER membrane protein complex subunit 4	EMC4	0.114382	-0.754761	-0.815751	0.21866	-0.630328	-0.326818	-0.292598	-1.05195	-0.883709	-1.50503	-1.76822	-1.37331
H0YMF4;H0YKD8;P46779;H0YLP6	H0YMF4;H0YKD8;P46779;H0YLP6	60S ribosomal protein L28	RPL28	2.46189	2.52682	2.35719	3.09183	3.12631	3.05458	2.56555	2.80176	2.61944	2.87947	2.98026	2.86414
H0YKW9;P50440	H0YKW9;P50440	Glycine amidinotransferase, mitochondrial	GATM	-3.52551	-3.63175	-3.76903	-3.6644	-4.84368	-4.72961	-4.50453	-4.97009	-4.35055	-6.26259	-5.99133	-5.37949
H0YLA2;P37108	H0YLA2;P37108	Signal recognition particle 14 kDa protein	SRP14	-1.0887	-1.05137	-2.5249	-0.328026	0.148593	-0.83786	-1.13837	-1.13418	-1.90638	-1.58465	-1.77232	-1.74788
H0YLU7;P13804;H0YL12;H0YKF0;H0YNX6;H0YK49;J3KN60	H0YLU7;P13804;H0YL12;H0YKF0;H0YNX6;H0YK49	Electron transfer flavoprotein subunit alpha, mitochondrial	ETFA	1.78314	2.01113	2.43593	2.04492	2.4435	2.70156	1.16396	1.57751	1.86325	1.26889	1.70442	2.08525
H0YM23;O75179;H0YLQ3;A0A1W2PQ15	H0YM23;O75179;H0YLQ3	Ankyrin repeat domain-containing protein 17	ANKRD17	-0.212294	-0.158325	-0.81973	-0.869566	-0.490565	-1.26052	-0.690835	-0.0564651	-0.782438	0.15436	0.135213	-0.382841
Q68DA7;H0YM30;A0A5F9ZHS8	Q68DA7;H0YM30;A0A5F9ZHS8	Formin-1	FMN1	-1.88171	-2.12461	-2.94657	NaN	NaN	NaN	-2.1468	-2.55999	-2.4665	-4.24973	-4.25594	-4.20261
H0YMV8;Q71UM5;C9JLI6	H0YMV8;Q71UM5;C9JLI6	40S ribosomal protein S27;40S ribosomal protein S27-like	RPS27L	-0.354561	0.0318623	-0.0689173	0.447887	0.438941	0.335873	-0.193368	0.491682	0.0928268	-0.316063	-0.17837	-0.198318
H0YN18;P25789;H0YMZ1;H0YL69;H0YKT8;H0YMA1;H0YKS0;H0YLC2;H0YMI6;H0YLS6;H0YMV3	H0YN18;P25789;H0YMZ1;H0YL69;H0YKT8;H0YMA1	Proteasome subunit alpha type-4;Proteasome subunit alpha type;Proteasome subunit beta type	PSMA4	0.0540543	0.127275	-0.0162058	0.686811	0.568921	0.458879	0.041831	-0.00050354	-0.56321	0.310774	0.215512	-0.234201
H0YN26;P39687;O43423	H0YN26;P39687	Acidic leucine-rich nuclear phosphoprotein 32 family member A	ANP32A	-3.89851	NaN	-4.2853	-1.52946	-3.1255	-3.12473	-1.17729	-1.90125	-2.86552	-1.36705	NaN	-2.67029
H0YNH8;Q9BZF9;F5H2B9;H0YN48	H0YNH8;Q9BZF9;F5H2B9	Uveal autoantigen with coiled-coil domains and ankyrin repeats	UACA	-3.69393	-4.44333	-4.06474	-2.43296	-4.4392	-4.70242	-1.51358	-5.76717	-5.89072	-5.61442	NaN	NaN
H3BLU7;O43488;A0A499FJT0;Q8NHP1	H3BLU7;O43488	Aflatoxin B1 aldehyde reductase member 2	AKR7A2	0.41004	0.382578	-1.50691	0.252201	0.465383	-2.40938	0.0836115	-0.14502	-2.10224	-0.18928	-0.775739	-2.95713
Q96SB4;H3BLV9;H0Y932	Q96SB4;H3BLV9	SRSF protein kinase 1	SRPK1	0.0965481	-0.127514	0.30704	-0.572079	-0.710975	-0.335508	-0.32982	0.0204906	-0.184074	-0.0740318	-0.0162039	0
H3BM11;H3BRE9;P23975;H3BRS0;H3BML6;C9JPV1;F5H6S9;F5H2T6;F5GZA5;H3BMY5;P48065;Q01959;P48066	H3BM11;H3BRE9;P23975;H3BRS0;H3BML6	Transporter;Sodium-dependent noradrenaline transporter	SLC6A2	1.42056	-0.588015	-0.334949	0.869335	-0.501622	-0.285244	1.7168	0.450272	0.561691	1.81973	-0.705035	-0.407873
H3BMU1;H3BUI0;P53990;H3BQF7;J3KR23;F5GXM3;H3BPP6;H3BRE2	H3BMU1;H3BUI0;P53990;H3BQF7;J3KR23;F5GXM3	IST1 homolog	IST1	0.573172	0.115274	0.217998	0.175995	-0.298474	-0.353027	0.114696	-0.259203	-0.0131111	-0.447107	0.00036335	-0.474808
H3BNC9;P08708;H0YN88;A0A075B716;H0YN73;A0A0J9YXP0;A0A087X171;A0A087WVR7;A0A087WXG7;A0A024R214;Q9BZB8	H3BNC9;P08708;H0YN88;A0A075B716	40S ribosomal protein S17	RPS17	0.466885	0.661692	0.269578	1.01224	1.2017	1.11947	0.399241	0.447887	0.229525	0.19829	0.31643	0.20178
H3BND4;Q6P996;H3BNL6;J3KNK7;Q86XE2	H3BND4;Q6P996	Pyridoxal-dependent decarboxylase domain-containing protein 1	PDXDC1	NaN	-3.73309	NaN	-4.3356	-2.46016	-5.39965	-4.81626	-4.13466	-4.70747	-4.23323	-2.90522	-4.39474
H3BP20;P06865;H3BS10;H3BU85;H3BTD4;A0A087WUJ7	H3BP20;P06865;H3BS10;H3BU85;H3BTD4	Beta-hexosaminidase;Beta-hexosaminidase subunit alpha	HEXA	5.2973	4.2051	3.93437	4.85636	3.72524	3.71723	5.0468	3.94265	3.5108	4.87164	3.46889	3.33243
O96000;H3BPJ9;H3BV16	O96000;H3BPJ9	NADH dehydrogenase [ubiquinone] 1 beta subcomplex subunit 10	NDUFB10	-0.390898	-0.0442677	-0.509675	0.774742	0.684392	1.04932	0.336007	0.477303	0.704865	-0.290062	-0.143884	0.298288
P15170;H3BR35;H3BSV8	P15170;H3BR35	Eukaryotic peptide chain release factor GTP-binding subunit ERF3A	GSPT1	0.67432	1.03724	1.22338	0.573269	1.01491	1.1938	0.175124	0.628498	0.643507	0.157391	0.540271	1.01565
H3BRN4;P80404;H3BNQ7;H3BPW8;H3BMJ9	H3BRN4;P80404;H3BNQ7	4-aminobutyrate aminotransferase, mitochondrial	ABAT	2.64879	2.68711	3.15559	2.51182	2.63138	2.96802	1.90182	2.02654	2.56403	1.80574	2.05823	2.55384
H3BTL2;H3BS02;O14874;H3BNP3	H3BTL2;H3BS02;O14874	[3-methyl-2-oxobutanoate dehydrogenase [lipoamide]] kinase, mitochondrial	BCKDK	-0.878843	-1.07074	0.048255	-1.11445	-0.434955	-1.22448	-2.5237	-1.57265	-0.473593	-1.8949	-1.72699	-1.21054
H3BSM7;Q96GQ5;H3BR29;I3L2V0;H3BTA0;H3BS97	H3BSM7;Q96GQ5;H3BR29	RUS1 family protein C16orf58	C16orf58	1.40893	0.142654	-0.196729	-0.324011	-0.233953	-1.14659	0.0495386	-0.722086	-1.59734	-1.24493	-0.959254	-1.14837
H3BTB7;Q5JPH6	H3BTB7;Q5JPH6	Probable glutamate--tRNA ligase, mitochondrial	EARS2	0.249157	0.538305	0.386481	-0.680132	-0.745719	-0.898493	-1.39604	-0.877924	-0.368954	-1.24665	-1.25793	-1.77937
H3BTN5;H3BQ34;H3BUW1;H3BTJ2;H3BT25;H3BU13;H3BN34;H3BQZ3	H3BTN5;H3BQ34	Pyruvate kinase	PKM	-1.51402	-3.82439	-3.13551	-1.08087	-2.88143	-1.85192	-1.43583	NaN	-3.68161	-1.75865	-3.18395	NaN
H3BU86;O14662;Q96NX8;F8W9Z6;B7ZBM8;E9PND6;B7ZBM4;B7ZBM5;H0YEW0	H3BU86;O14662;Q96NX8;F8W9Z6;B7ZBM8	Syntaxin-16	STX16-NPEPL1;STX16	-2.23021	-1.47525	-3.27531	-1.98351	-0.32561	-2.17772	-1.90228	-3.19904	NaN	-3.35353	-1.48601	NaN
O43169;H3BUX2;D6RFH4	O43169;H3BUX2;D6RFH4	Cytochrome b5 type B	CYB5B	1.34483	0.384415	1.13946	1.44549	1.27268	0.943718	1.15597	0.646189	1.05018	0.896334	0.450583	0.81378
H3BVG0;Q8N1F7;H3BNN5;H3BV11;H3BRD9;H3BRI8;H3BM93;H3BPA9;H3BV15;H3BVE2	H3BVG0;Q8N1F7	Nuclear pore complex protein Nup93	NUP93	-0.387524	0.0489807	-0.31631	-1.02341	0.217519	-0.379721	-0.505422	-0.111677	-0.43502	-0.833242	0.314988	-0.380377
K7ERG2;H7BXP1;Q9NYR9	K7ERG2;H7BXP1;Q9NYR9	NF-kappa-B inhibitor-interacting Ras-like protein 2	NKIRAS2	-3.43487	-3.85949	-4.13929	-4.4538	-4.8828	-4.87883	-0.75974	-4.62051	-5.85651	-5.15828	-5.52423	-6.17813
H7BXZ5;O60229;C9IZQ6;E9PIH7;Q86VW2	H7BXZ5;O60229;C9IZQ6	Kalirin	KALRN	0.845533	0.320635	0.0216265	0.454447	0.24557	-0.293114	-0.547719	-1.91977	-1.49279	0.828901	0.129457	-0.123255
H7BY57;X6RKN2;O94856;H7C0L6;D6RBU5	H7BY57;X6RKN2;O94856	Neurofascin	NFASC	0.349667	-1.34706	-0.833882	-0.209616	-3.91344	-2.03191	0.706986	-1.53701	-0.585588	0.272274	-2.58467	-2.46764
H7BYJ3;O14578	H7BYJ3;O14578	Citron Rho-interacting kinase	CIT	-2.9415	-2.30763	-3.30244	-3.75128	NaN	NaN	-2.47715	-3.61835	-3.91253	0.94417	0.992513	0.712679
H7BYX6;A0A087WTE4;A0A087WVD0	H7BYX6;A0A087WTE4		NCAM1	-0.321379	-0.595812	-0.223821	1.41817	1.26139	1.59306	2.57258	2.42377	2.79107	0.572161	0.458285	0.763163
H7BZ81;Q6NUM9;H7BZ16;H7C3J0	H7BZ81;Q6NUM9;H7BZ16;H7C3J0	All-trans-retinol 13,14-reductase	RETSAT	-1.79683	-3.89237	-4.15008	-1.6066	-3.63855	-2.63414	-4.12166	-5.43155	-5.47115	-3.26316	-4.84184	-4.05026
H7BZJ3	H7BZJ3		PDIA3	5.031	4.48082	4.65277	4.50024	3.91755	4.09336	4.68058	4.09066	4.23914	4.64514	4.26017	4.42426
H7BZJ7;Q9BXW9	H7BZJ7;Q9BXW9	Fanconi anemia group D2 protein	FANCD2	1.79389	1.23454	1.41894	1.59263	0.927629	1.12415	2.5672	1.98241	1.97934	1.91529	1.30666	1.57188
H7BZK6;P62068;O75317	H7BZK6;P62068;O75317	Ubiquitin carboxyl-terminal hydrolase 46;Ubiquitin carboxyl-terminal hydrolase 12	USP46;USP12	-2.67022	-4.8111	-4.85326	-2.40561	-2.38383	-2.44262	-3.15954	-3.31846	-3.22257	-3.69084	-3.87286	-3.54518
H7C0E5;O75312;H7BZM7	H7C0E5;O75312;H7BZM7	Zinc finger protein ZPR1	ZPR1	-3.04147	-2.60025	-2.50393	NaN	NaN	NaN	-2.32842	-4.09021	-4.61894	-4.43141	-3.18277	-3.28517
H7C0Q6;Q9C037	H7C0Q6;Q9C037	E3 ubiquitin-protein ligase TRIM4	TRIM4	1.67934	1.5907	1.48015	1.46022	1.55265	1.35326	-0.193887	-0.115374	-0.347914	-0.0588989	-0.635694	0.0105267
H7C155;P04049;H7C4S5;A0A2R8Y492;H7C560;A0A2U3TZI2;A0A2R8Y8E0;P15056;A0A2R8Y679;A0A2R8YDP5;Q96II5;P10398	H7C155;P04049	RAF proto-oncogene serine/threonine-protein kinase	RAF1	-0.817951	-0.342539	-0.315469	0.188009	0.1491	0.143244	-0.364102	-0.368404	-0.0924664	-0.0958729	-0.296765	-0.429924
H7C1G6;Q7Z3C6;H7C152	H7C1G6;Q7Z3C6	Autophagy-related protein 9A	ATG9A	-0.820057	-1.33931	-0.997117	-3.93057	-4.36105	-4.89264	-2.1603	-2.72683	-2.92582	-2.16555	-3.01852	-2.58538
P18583;H7C1M2;J3QSZ5	P18583;H7C1M2;J3QSZ5	Protein SON	SON	-0.253576	0.529621	0.264462	0.08745	0.612473	0.772007	0.605628	1.47762	1.21881	0.867849	1.5578	1.37648
H7C1U8;Q9BUR5;G3V1B6;A0A0J9YWW6	H7C1U8;Q9BUR5;G3V1B6	Apolipoprotein O	APOO	4.04309	5.05492	4.78899	4.57643	5.39857	5.12424	4.22408	5.16111	4.7879	3.30147	4.12453	3.69875
H7C3H9	H7C3H9		METTL6	-0.553146	-0.385511	0.700353	0.922293	-0.243052	0.181688	-0.239041	-1.23011	0.0939178	0.794127	0.800651	1.1225
H7C3P7;P11233;C9JPE8;C9JYR1;C9JQB3	H7C3P7;P11233;C9JPE8;C9JYR1;C9JQB3	Ras-related protein Ral-A	RALA;RALB	1.82164	1.49698	1.56231	2.33159	2.11328	1.96069	2.72799	2.44153	2.42609	2.34568	2.11083	2.01525
H7C3P9;Q9UNS2;J3QKR0;K7ES36;C9JLV5	H7C3P9;Q9UNS2;J3QKR0;K7ES36;C9JLV5	COP9 signalosome complex subunit 3	COPS3	-2.31631	-1.58854	-1.00822	-1.26075	-0.702178	-0.00269127	-1.87564	NaN	NaN	-1.87299	-2.25441	-1.34725
H7C5A7;O14734;A0A494C0N6;E9PJN0;H0Y698;Q9BR14;E9PMC4;E9PIS4;E9PRD4	H7C5A7;O14734;A0A494C0N6;E9PJN0	Acyl-coenzyme A thioesterase 8	ACOT8	-0.27467	-0.572615	-0.501262	-1.43485	-2.87233	-2.97222	-0.472819	-2.28706	-2.61957	NaN	NaN	NaN
H7C5G1;Q2TAA2;C9JDY4;C9J5J2;C9JE02	H7C5G1;Q2TAA2	Isoamyl acetate-hydrolyzing esterase 1 homolog	IAH1	-1.34553	-1.10769	-0.896951	-1.05974	-1.05135	-1.26354	-2.67203	-1.90324	-2.24281	-1.66614	-2.73566	-2.67947
H9KV31;O15394	H9KV31;O15394	Neural cell adhesion molecule 2	NCAM2	3.79274	3.78378	3.57813	4.2151	4.4014	4.3062	4.68549	4.89929	4.70777	4.62603	4.81291	4.63928
I3L0A0;Q13404;A0A0A0MSL3;G3V2F7	I3L0A0;Q13404;A0A0A0MSL3;G3V2F7	Ubiquitin-conjugating enzyme E2 variant 1	TMEM189-UBE2V1;UBE2V1	-3.57005	-2.79671	-3.24753	-3.41353	-3.14256	-2.77934	-2.65289	-3.31411	-3.43318	-2.67263	-2.79061	-3.37228
I3L0L6;Q9H6Y7;I3L2Y3;K7EN24;I3L462	I3L0L6;Q9H6Y7;I3L2Y3	E3 ubiquitin-protein ligase RNF167	RNF167	0.17964	-2.52567	-2.49159	-0.495941	-3.13698	-3.86185	-0.191159	-3.07692	-3.49246	-1.42659	-2.76892	-4.30322
I3L0N3;P46459;I3L0L3;I3L338;I3L4Q9;I3L2G1;K7EQD6	I3L0N3;P46459	Vesicle-fusing ATPase	NSF	3.80898	3.90617	4.01461	3.93397	3.7449	3.65646	3.78809	3.743	3.67631	3.99131	3.8234	3.80288
I3L2Q1;I3L1L9;I3L1R7;Q99447;I3L3V9	I3L2Q1;I3L1L9;I3L1R7;Q99447;I3L3V9	Ethanolamine-phosphate cytidylyltransferase	PCYT2	-5.82427	-5.97153	-4.67026	-5.40083	-6.19839	-5.63272	-6.5299	-6.38889	-4.94172	NaN	NaN	NaN
I3L1P8;Q02978	I3L1P8;Q02978	Mitochondrial 2-oxoglutarate/malate carrier protein	SLC25A11	1.19885	1.51272	1.4665	2.6327	2.63712	3.0403	1.0107	1.80635	1.75951	1.06702	1.37686	1.74153
I3L213	I3L213		PHKB	-2.1262	-1.81775	-1.90987	-4.11468	-3.07826	-2.55615	-2.2335	-1.95472	-2.12218	-2.02506	-1.66106	-1.96495
J3QS48;I3L295;J3KTK8;J3QQZ4;J3KT75;J3QW43;J3QRD5;O75352;J3KSI4;I3L405;I3L261;I3L1D2;I3L4E0	J3QS48;I3L295;J3KTK8;J3QQZ4;J3KT75;J3QW43;J3QRD5;O75352;J3KSI4;I3L405;I3L261;I3L1D2;I3L4E0	Mannose-P-dolichol utilization defect 1 protein	MPDU1	-0.0594387	-0.445913	-0.505624	0.605473	0.293672	0.355808	-0.0909319	-0.363695	-0.323875	-0.820082	-0.855456	-0.78377
I3L2C7;P57678;I3L399;E7EN12;I3L4M4;I3L4A4;I3L1J7	I3L2C7;P57678	Gem-associated protein 4	GEMIN4	1.04344	1.43822	1.22756	0.267183	0.910657	0.588404	0.626683	0.5833	0.843561	0.686428	0.957997	0.871283
I3L2K5;Q8IWR0;I3L3S2;I3L3F9;I3L1Y3;I3L382	I3L2K5;Q8IWR0;I3L3S2;I3L3F9;I3L1Y3;I3L382	Zinc finger CCCH domain-containing protein 7A	ZC3H7A	-2.277	-3.86933	-4.38239	-4.39982	NaN	NaN	-3.2747	-2.70371	-4.82813	-3.29847	-3.88964	-5.04866
I3L397;I3L504;P63241;F8WCJ1;C9J7B5;C9J4W5;Q9GZV4;Q6IS14	I3L397;I3L504;P63241	Eukaryotic translation initiation factor 5A;Eukaryotic translation initiation factor 5A-1	EIF5A	0.185947	0.408436	-0.123496	0	-0.864903	-0.949951	0.931108	1.21728	0.806356	-1.73487	-1.49571	-1.95186
P62244;I3L3P7;H3BVC7	P62244;I3L3P7	40S ribosomal protein S15a	RPS15A	2.36815	2.36511	2.26589	2.6259	2.57531	2.67659	1.75184	2.29781	1.58491	1.37083	1.53307	1.47454
I3L3X5;Q9NRY6;I3L161;I3NI29	I3L3X5;Q9NRY6;I3L161;I3NI29	Phospholipid scramblase 3	TMEM256-PLSCR3;PLSCR3	-2.51189	-4.51283	NaN	-1.48359	-2.25792	-2.32909	-2.51153	-3.41758	-3.29583	-2.74056	-3.00488	-2.81391
I3L4G8;I3L4A1;Q96FZ7;I3L3E4	I3L4G8;I3L4A1;Q96FZ7;I3L3E4	Charged multivesicular body protein 6	CHMP6	-1.74491	-3.49868	-3.67263	-1.11175	-1.80577	-1.8577	-0.171573	-0.782259	-1.03392	-0.761135	-1.32179	-2.28263
J3KN16;Q5VYK3;R4GMY1;F6XAQ5	J3KN16;Q5VYK3	Proteasome-associated protein ECM29 homolog	KIAA0368;ECM29	-0.63393	-0.672421	-1.10549	-1.41102	-1.18279	-1.48272	1.0094	0.797785	0.217436	0.14905	0.0131693	0.0515938
J3KN67;A0A2R2Y2Q3;P06753;A0A494C0P6;H0YL80;H0YKX5;H0YKP3;A0A0S2Z4G6;Q6ZN40;P09493;A0A494C034	J3KN67;A0A2R2Y2Q3;P06753;A0A494C0P6	Tropomyosin alpha-3 chain	TPM3	-0.183496	-0.0848446	-0.35613	-1.09394	-0.514413	-1.20932	1.62624	1.39092	1.38802	0.879492	0.630408	0.508131
J3KNV4;G3V2C6;G3V2I4;H0YJ26	J3KNV4		ITGA7	-0.445101	-3.19388	-2.71923	-0.537077	-1.74761	-0.126099	1.12187	-2.2166	-0.294279	0.568413	-2.18982	-1.93192
J3KP58;P30622;F5H0N7;A0A3B3ITA2;F5H6A0	J3KP58;P30622;F5H0N7;A0A3B3ITA2;F5H6A0	CAP-Gly domain-containing linker protein 1	CLIP1	-2.26109	-2.32943	-2.48043	-3.88734	-3.59933	-3.74882	NaN	NaN	NaN	-2.27596	-3.13887	-4.07229
J3KPF0;F8VWT9;Q9Y4D8;A0A494C150;F8VU57	J3KPF0;F8VWT9;Q9Y4D8	Probable E3 ubiquitin-protein ligase HECTD4	HECTD4	0.327702	0.260817	-0.0727205	-0.145597	-0.583703	0.0175858	1.34945	1.07636	0.602509	0.612276	0.67352	0.137047
O95232;J3KPP4;D6RDI2	O95232;J3KPP4;D6RDI2	Luc7-like protein 3	LUC7L3	-3.0826	-3.81961	-3.31994	-2.8468	-3.20556	-3.50604	-2.26685	-3.05868	-2.15136	-2.70589	-3.35331	-2.96644
Q6V1X1;J3KPT0;H0YKA2	Q6V1X1;J3KPT0;H0YKA2	Dipeptidyl peptidase 8	DPP8	-0.382662	-0.209337	-0.0404577	-0.669607	0.0291204	0.66333	0.959085	1.50138	1.51016	0.814838	1.47254	1.53836
J3KPX7;Q99623;F5GY37;F5GWA7;F5H3X6;F5H0C5;F5H2D2	J3KPX7;Q99623;F5GY37;F5GWA7;F5H3X6	Prohibitin-2	PHB2	3.87077	4.06916	4.33251	3.91926	4.18347	4.3679	3.61295	3.6862	4.26108	3.75358	3.93028	4.22094
P58335;J3KPY9;A0A0C4DG84	P58335;J3KPY9	Anthrax toxin receptor 2	ANTXR2	-3.32393	-2.74682	-4.03479	-3.66644	-2.95723	-4.34403	-3.05451	-2.98211	-3.39435	-3.70519	-3.37573	-4.60125
Q9NTK5;J3KQ32;C9JTK6	Q9NTK5;J3KQ32	Obg-like ATPase 1	OLA1	1.36487	1.46276	1.25948	1.0165	1.09386	1.08399	1.13781	1.21123	1.15739	1.06649	1.0032	1.05048
J3KQ34;J3KQ41;Q9H9Q2	J3KQ34;J3KQ41;Q9H9Q2	COP9 signalosome complex subunit 7b	COPS7B	-2.60755	-2.28189	-2.49914	-2.09498	-1.77009	-1.70824	-1.96235	-1.68932	-1.66042	-2.0599	-1.61396	-1.60363
J3KQ48;Q9Y3E5	J3KQ48;Q9Y3E5	Peptidyl-tRNA hydrolase 2, mitochondrial	PTRH2	2.58828	1.84064	1.86203	2.93392	2.3659	2.44561	2.17852	1.67552	1.57923	1.42032	1.24135	1.18674
J3KQA0;P21579;K7EJS7;O00445	J3KQA0;P21579	Synaptotagmin-1	SYT1	1.47635	0.238049	0.55502	0.55118	-0.991244	-1.3559	0.94764	-0.516081	-0.616014	0.859079	-0.676608	-0.886686
J3KQI6;Q9BX79;I3NI08;I3L2B6;I3L0M6	J3KQI6;Q9BX79	Stimulated by retinoic acid gene 6 protein homolog	STRA6	3.45053	2.42296	2.51025	3.5794	2.24679	2.61918	3.74043	2.80138	2.69618	3.83734	2.51885	2.79668
J3KQJ1;Q8NBJ7;E9PBT8;A8MXB9;A0A494C1B1;J3QT17;C9JL30;C9J660;H7C3B2;F8WA42;F8WEX5;E9PG02;F8WEV7;F8WES7	J3KQJ1;Q8NBJ7;E9PBT8;A8MXB9;A0A494C1B1;J3QT17;C9JL30;C9J660;H7C3B2;F8WA42	Sulfatase-modifying factor 2	SUMF2	0.0565357	-1.2839	-2.71478	-3.31241	-3.94765	-4.24377	-0.478303	-1.64673	-1.53762	-0.594305	-4.44443	-4.2629
M0R0I0;J3KQS6;Q9NWV8;M0QXG9;M0R3F4;M0R2A4;M0R2K3;M0R193;M0R2I2	M0R0I0;J3KQS6;Q9NWV8;M0QXG9;M0R3F4;M0R2A4;M0R2K3;M0R193;M0R2I2	BRISC and BRCA1-A complex member 1	BABAM1	-3.02249	-2.20992	-2.14088	-3.04683	-1.92507	-1.56308	-1.97811	-1.88056	-1.98789	-2.72908	-3.62389	-4.20904
Q9BTW9;J3KR97;A0A0J9YVR1;A0A0J9YWI5;I3L439;I3L0V3;I3L163;I3L143;I3L131;I3L500;I3L3H4;I3L4D2;I3L120;A0A0J9YXU4;I3L1S3;A0A0J9YVU1;A0A0J9YYG2	Q9BTW9;J3KR97	Tubulin-specific chaperone D	TBCD	3.01396	2.82582	3.19777	2.91244	3.29622	3.33026	3.38534	3.43719	3.58312	3.3351	3.48114	3.55819
Q96IG2;J3KTA1;J3QKL3	Q96IG2;J3KTA1	F-box/LRR-repeat protein 20	FBXL20	-0.846058	-2.34213	-1.85753	-0.652443	-2.6948	-1.71125	-3.5273	-0.569614	-1.72783	-2.98869	-2.99654	-1.81269
J3KTA4;P17844;J3KRZ1;J3QSF1;J3QRQ7;X6RLV5;J3QR02;J3KRX8;J3KTQ4	J3KTA4;P17844;J3KRZ1	Probable ATP-dependent RNA helicase DDX5	DDX5	2.22375	2.13198	2.28182	2.26501	2.2793	2.20567	1.83631	1.66217	1.87619	2.17519	1.77422	1.87544
J3QR09;J3KTE4;P84098	J3QR09;J3KTE4;P84098	Ribosomal protein L19;60S ribosomal protein L19	RPL19	2.30551	1.94694	2.26758	2.92775	2.92698	2.98446	2.54782	2.86223	2.90966	2.87821	2.71952	2.78726
J3KTF8;J3QQX2;P52565;J3KRE2;J3KS60;J3KRY1	J3KTF8;J3QQX2;P52565;J3KRE2;J3KS60;J3KRY1	Rho GDP-dissociation inhibitor 1	ARHGDIA	2.78729	2.88491	2.55603	3.21661	3.28409	2.96149	3.07684	3.26244	2.97301	3.30269	3.05072	2.86734
J3QLR8;Q9Y3D9	J3QLR8;Q9Y3D9	28S ribosomal protein S23, mitochondrial	MRPS23	-1.18578	-1.22697	-0.859893	0.279808	-1.12735	-0.0264244	-1.15645	-1.07084	-1.24933	-1.89828	-1.81953	-1.51703
J3QLS3;Q9Y2R9;J3KSI8;J3QQS1;J3QKW2	J3QLS3;Q9Y2R9;J3KSI8;J3QQS1;J3QKW2	28S ribosomal protein S7, mitochondrial	MRPS7	-0.555809	-1.04284	0.0820608	-0.724401	-0.456367	0	-1.38844	-1.1218	0.0612431	-3.2118	-2.46832	-2.18048
J3QQJ5;Q9Y2L5;J3KSL8;J3QSA1;J3QQS5;J3QR00	J3QQJ5;Q9Y2L5;J3KSL8	Trafficking protein particle complex subunit 8	TRAPPC8	0.233978	0.22068	0.149346	-0.958824	-1.14941	-0.754671	0.444118	0.192251	0.573959	-0.716585	-1.03099	-0.685854
J3QRI7;J3QQQ9;J3QQV1;J3QRC4;P61254;E5RIT6;Q9UNX3;J3KS10;J3KSS0;E5RHH1	J3QRI7;J3QQQ9;J3QQV1;J3QRC4;P61254;E5RIT6;Q9UNX3;J3KS10;J3KSS0	60S ribosomal protein L26;60S ribosomal protein L26-like 1	RPL26;RPL26L1	0.180313	0.277908	0.184611	-0.437292	-0.0714998	-0.0790825	0.0793142	0.342039	0.684278	0.422403	0.426215	0.36499
J3QQY2;Q9UM00;J3KS45	J3QQY2;Q9UM00	Transmembrane and coiled-coil domain-containing protein 1	TMCO1	-1.98426	-2.97733	-2.0491	0.869207	-0.0876818	-0.199272	-0.96403	-2.15298	-1.3364	-1.24436	-2.63143	-4.20079
J3QRS3;P19105;O14950;J3KTJ1;P24844	J3QRS3;P19105;O14950;J3KTJ1;P24844	Myosin regulatory light chain 12A;Myosin regulatory light chain 12B;Myosin regulatory light polypeptide 9	MYL12A;MYL12B;MYL9	2.2035	1.96411	1.68455	2.12345	1.45392	1.71378	2.07487	1.81311	1.9577	1.69528	1.70414	1.65224
J3QRU8;Q9Y2X7;A0A0C4DGN6;J3QLH1;J3QL89;J3QQI0;K7EN79	J3QRU8;Q9Y2X7;A0A0C4DGN6	ARF GTPase-activating protein GIT1	GIT1	3.19509	3.40681	3.28197	3.14125	3.2111	3.07	3.48086	3.49187	3.18312	3.29568	3.33557	3.11138
P42694;J3QS41;A0A075B6R3	P42694;J3QS41	Probable helicase with zinc finger domain	HELZ	-2.08994	-1.98798	-2.22913	-3.03992	-2.62706	-3.11206	-2.86807	-2.8371	-2.68075	-2.48781	-2.81802	-2.61221
O43684;J3QT28;J3QSX4	O43684;J3QT28;J3QSX4	Mitotic checkpoint protein BUB3	BUB3	-0.701744	-0.394962	-0.0522985	-0.250185	-0.106681	-0.0834541	-0.711955	-0.213081	-0.254927	-1.07632	-0.564591	-0.302177
K7EM02;K7EIJ8;Q8IYT4	K7EM02;K7EIJ8;Q8IYT4	Katanin p60 ATPase-containing subunit A-like 2	KATNAL2	1.53751	1.30535	1.25605	1.71497	1.15588	1.36358	1.9254	0.644485	1.43822	1.5513	0.991828	1.01553
K7EKE6;K7EJE8;P36776;K7ER27;K7ERR6;K7EQF8;K7ER56	K7EKE6;K7EJE8;P36776	Lon protease homolog, mitochondrial	LONP1	5.35876	5.25676	5.64688	5.25112	5.29483	5.48825	4.92763	4.99597	5.35622	5.42528	5.52481	5.74432
K7ELG9;Q3MHD2	K7ELG9;Q3MHD2	Protein LSM12 homolog	LSM12	-0.722528	-0.546053	-0.787389	-0.852198	0.116754	-0.264286	-0.937779	-0.471666	-1.32882	-0.269747	-0.0248842	0.088686
K7ELL7;P14314;K7EPW7;K7EKX1;K7EJ70;A0A0C4DGP4;K7EIP3	K7ELL7;P14314;K7EPW7	Glucosidase 2 subunit beta	PRKCSH	6.4417	5.78134	5.90016	5.90367	5.19964	5.35405	5.58	4.86832	5.23899	5.77971	5.10574	5.31567
K7EM09;K7EPR0;K7ELQ9;Q6UW68	K7EM09;K7EPR0;K7ELQ9;Q6UW68	Transmembrane protein 205	TMEM205	0.976517	0.42646	0.419978	1.79824	1.1505	1.39104	0.697978	0.486307	0.633881	0.619902	0.434384	0.168011
K7EM13;K7EPB2;P10644	K7EM13;K7EPB2;P10644	cAMP-dependent protein kinase type I-alpha regulatory subunit;cAMP-dependent protein kinase type I-alpha regulatory subunit, N-terminally processed	PRKAR1A	-2.214	-2.59757	-3.33411	-1.47787	-5.11925	-3.75672	-2.17989	-4.84803	-4.45798	-2.17206	NaN	-3.20178
K7EN45;K7EMU7;Q13526	K7EN45;K7EMU7;Q13526	Peptidyl-prolyl cis-trans isomerase NIMA-interacting 1	PIN1	-4.7336	-3.88292	NaN	-4.63162	-3.27621	-3.72789	NaN	-3.98684	-4.29678	-4.3106	-2.88509	-4.08762
K7EMY7;K7ER15;Q9H0R4	K7EMY7;K7ER15;Q9H0R4	Haloacid dehalogenase-like hydrolase domain-containing protein 2	HDHD2	-3.56	-4.27663	-3.46942	-3.0824	-3.2504	-2.91026	-3.57012	-3.27906	-3.68464	-4.17819	-3.53895	-3.9921
K7ENG2;P26368	K7ENG2;P26368	Splicing factor U2AF 65 kDa subunit	U2AF2	-0.191868	-0.326906	-0.151513	-0.504276	-0.620406	-0.438351	-0.530858	-0.488796	-0.781263	-0.106958	-0.259368	-0.454687
K7ENI6;K7ERE1;Q8N2U0	K7ENI6;K7ERE1;Q8N2U0	Transmembrane protein 256	TMEM256	-1.92876	-3.09131	-2.45109	-0.195543	-0.177945	-0.158812	-1.99853	-1.46088	-1.20465	NaN	NaN	NaN
K7EP06;O43148	K7EP06;O43148	mRNA cap guanine-N7 methyltransferase	RNMT	-3.07631	-1.57527	-2.75423	-2.8377	-1.55755	-2.62145	-4.53068	-2.86712	-4.06763	NaN	NaN	NaN
K7ER00;Q9Y285;K7EPH2;K7ER16;K7ERS0;K7EK06	K7ER00;Q9Y285;K7EPH2	Phenylalanine--tRNA ligase alpha subunit	FARSA	-0.515816	-1.40912	-1.45668	-1.7766	-1.0804	-2.40442	-2.3038	-1.43089	-1.50686	-1.44577	-1.62141	-4.38521
Q06136;K7ERC8;K7EQS7	Q06136;K7ERC8;K7EQS7	3-ketodihydrosphingosine reductase	KDSR	0.721224	0.309563	0.0243578	1.17625	0.892575	0.49015	0.436582	0.260654	-0.260023	0.169153	0.410644	0.116062
K7ERF1;Q9UBQ5;K7ES31;K7EQM4;A0A087WVB9;B4DQ48;K7EK53	K7ERF1;Q9UBQ5;K7ES31	Eukaryotic translation initiation factor 3 subunit K	EIF3K	1.08057	0.952209	0.348968	1.36426	1.38311	0.704823	0.594081	0.661888	-0.623751	-0.371984	-0.446664	-1.57923
K7ERI7;P35268;K7ELC4;K7EMH1;K7EP65;K7EKS7;K7EJT5;C9JYQ9;H0Y8C2;Q6P5R6	K7ERI7;P35268;K7ELC4;K7EMH1;K7EP65;K7EKS7;K7EJT5	60S ribosomal protein L22	RPL22	1.18027	1.31009	1.85387	2.11949	2.66604	2.39863	1.73685	1.78805	1.77919	-0.24522	0.195277	0.556759
K7ES61;Q9BYD3;K7EKI4;K7ELF1;K7ELQ0;X6RAY8	K7ES61;Q9BYD3;K7EKI4;K7ELF1;K7ELQ0;X6RAY8	39S ribosomal protein L4, mitochondrial	MRPL4	1.00291	0.958755	1.33664	1.26	0.975657	1.23034	0.595737	0.549734	0.507149	0.145599	-0.0859118	0.263773
K7ESE6;Q9BUM1	K7ESE6;Q9BUM1	Glucose-6-phosphatase 3	G6PC3	0.685345	-0.264521	0.402276	0.237654	-0.457063	0.704561	0.239106	-0.63554	0.19537	-0.118574	-0.940753	-0.372681
K7ESN3;Q8N2G8;K7EJT7;K7EQ41;K7EL54	K7ESN3;Q8N2G8	GH3 domain-containing protein	GHDC	-1.17087	-2.11094	-1.39081	-1.97652	-2.99432	-2.99562	-1.98817	-3.22177	-2.08751	-2.68618	-5.47172	-5.59549
K7ESP4;Q8WVC6	K7ESP4;Q8WVC6	Dephospho-CoA kinase domain-containing protein	DCAKD	0.597414	-0.816845	-0.26267	0.970406	-0.0374289	-0.281471	-2.05682	-2.31262	-3.61485	-0.0796089	-1.33153	-0.505886
M0QWZ7;Q9NP81;M0R2C6;B4DJM9;M0R259;M0R2H5;M0QX29;M0R1C0	M0QWZ7;Q9NP81;M0R2C6;B4DJM9	Serine--tRNA ligase, mitochondrial	SARS2	1.31487	1.59851	1.81971	0.630743	1.38192	1.18698	0.357898	0.378571	0.82971	0.5996	0.906867	0.970919
O14579;M0QXB4;M0R061	O14579;M0QXB4;M0R061	Coatomer subunit epsilon	COPE	-1.42538	-1.99112	-1.80474	-0.771801	-1.43669	-1.95906	-0.679324	-1.38751	-1.16708	-2.44759	-4.92564	-4.4512
O95571;M0QXB5;M0QY80	O95571;M0QXB5	Persulfide dioxygenase ETHE1, mitochondrial	ETHE1	-1.70506	-1.80862	-0.840394	-1.09503	-0.942307	-0.160061	-1.71522	-1.3363	-1.18937	-1.62682	-1.08206	-0.759159
M0R2L9;M0QYF7;M0R140;P39019	M0R2L9;M0QYF7;M0R140;P39019	40S ribosomal protein S19	RPS19	-1.12372	-0.97806	-2.87921	-1.5389	-1.60335	NaN	-0.235291	-0.865553	-1.70892	NaN	-2.26604	NaN
M0QYS1;P40429;Q8J015;Q6NVV1	M0QYS1;P40429;Q8J015;Q6NVV1	60S ribosomal protein L13a;Putative 60S ribosomal protein L13a protein RPL13AP3	RPL13A;RPL13a;RPL13AP3	2.69057	2.71158	2.53854	3.06299	2.75191	3.10141	2.14872	2.20097	1.96409	2.32747	2.46733	2.60907
M0QZ12;Q96CP6;M0R0J9;S4R3I2	M0QZ12;Q96CP6	GRAM domain-containing protein 1A	GRAMD1A	2.0721	0.0872517	0.117543	1.32002	-0.460311	-0.592163	1.60365	-1.06942	-0.835764	1.6516	-0.391232	-0.448032
M0QZQ8;Q8IUR0	M0QZQ8;Q8IUR0	Trafficking protein particle complex subunit 5	TRAPPC5	-4.36611	-4.20436	-5.167	-3.41564	-3.67732	-3.93282	-3.54935	-3.892	-4.72334	-4.84503	NaN	NaN
M0QZR4;Q92888;M0QYC1;M0R2C7;M0QYS3;M0QZH8	M0QZR4;Q92888;M0QYC1	Rho guanine nucleotide exchange factor 1	ARHGEF1	-0.127258	0.588152	1.17881	0.0529461	0.749299	0.580284	0.104901	0.299038	0.498215	0.364357	0.674657	0.903088
M0QZR9;Q15717	M0QZR9;Q15717	ELAV-like protein 1	ELAVL1	-3.64069	-3.1757	-1.57117	-3.68238	-3.10878	-1.58707	-4.42243	-3.15041	-2.33186	NaN	NaN	NaN
M0R0F0;P46782;M0QZN2;M0R0R2	M0R0F0;P46782;M0QZN2;M0R0R2	40S ribosomal protein S5;40S ribosomal protein S5, N-terminally processed	RPS5	2.88344	2.67013	2.78788	2.81333	3.03921	2.79049	2.78589	2.82843	2.75767	2.01753	2.00359	1.92888
M0R2H7;M0R0F9;W4VSQ9;Q15642	M0R2H7;M0R0F9;W4VSQ9;Q15642	Cdc42-interacting protein 4	TRIP10	-4.40487	-4.51094	-4.67596	-5.61971	-5.90819	-5.93349	-6.04144	-6.07295	-6.51559	NaN	NaN	NaN
M0R300;M0R0P8;Q13459	M0R300;M0R0P8;Q13459	Unconventional myosin-IXb	MYO9B	-2.71866	-1.10905	-0.860045	-3.08299	-2.43802	-3.07629	-1.74629	-2.01911	-2.19766	-1.11152	-1.84124	-1.75316
M0R1X0;M0R0S9;Q969Y2	M0R1X0;M0R0S9;Q969Y2	tRNA modification GTPase GTPBP3, mitochondrial	GTPBP3	-3.63522	-3.14911	-2.81732	-3.3616	-3.55165	-2.90579	-3.87559	-3.37455	-2.49042	NaN	NaN	-2.99279
M0R116;P13637;A0A2R8YEY8;A0A0A0MT26;M0QXF2	M0R116;P13637;A0A2R8YEY8;A0A0A0MT26	Sodium/potassium-transporting ATPase subunit alpha-3	ATP1A3	6.07281	5.25237	5.4182	6.42884	5.61252	5.73814	6.76598	6.16567	6.22651	6.82682	6.11372	6.24708
M0R117;Q02543;M0R3D6;M0R1A7;M0R0P7	M0R117;Q02543;M0R3D6;M0R1A7;M0R0P7	60S ribosomal protein L18a	RPL18A	3.81428	3.84889	3.91546	4.326	4.37695	4.31888	4.0504	4.14886	4.16508	4.00697	4.09562	4.17302
M0R1E3;Q8WUY8	M0R1E3;Q8WUY8	N-acetyltransferase 14	NAT14	-1.22887	-2.00129	NaN	-0.759897	-1.2379	-1.25274	-1.54195	-2.23731	-3.47527	-2.11405	-0.682788	-4.73247
M0R210;P62249;M0R3H0;M0QX76;M0R1M5;Q6IPX4	M0R210;P62249;M0R3H0;M0QX76;M0R1M5	40S ribosomal protein S16	RPS16	3.20133	3.30191	3.12298	3.84566	3.74227	3.53948	3.34956	3.37024	3.29989	3.16463	3.1653	2.95354
M0R2A0;Q5UCC4	M0R2A0;Q5UCC4	ER membrane protein complex subunit 10	EMC10	-1.87581	-1.95236	-2.53047	-2.33703	-3.06996	-2.70454	-2.5237	-4.19115	-4.30621	-2.25004	-3.77169	-4.03717
M0R2B7;P28340;M0QZR8;A0A087WYJ2;A0A2R8Y7K6;A0A2R8Y705;M0QXE6;M0QXQ2	M0R2B7;P28340;M0QZR8;A0A087WYJ2;A0A2R8Y7K6	DNA polymerase;DNA polymerase delta catalytic subunit	POLD1	0.0591946	0.39283	-0.363814	-0.00899696	-0.0476484	-1.01557	0.994821	1.43175	0.622019	1.10374	0.740252	0.292856
O00115	O00115	Deoxyribonuclease-2-alpha	DNASE2	0.0569019	-0.794445	-1.20161	0.317308	-0.205888	-0.654291	0.141213	-1.91854	-2.08702	-0.616461	-2.31896	-2.82972
O00116;A0A1B0GWA2;A0A2R8YEL0;B8ZZ81	O00116;A0A1B0GWA2;A0A2R8YEL0	Alkyldihydroxyacetonephosphate synthase, peroxisomal	AGPS	5.27891	4.46881	4.41546	4.87823	4.29644	4.18484	4.86342	3.92387	4.06728	4.4847	3.83221	3.85373
O00139;H0Y8H2	O00139	Kinesin-like protein KIF2A	KIF2A	2.7207	2.32685	2.10354	2.80155	2.5279	2.11304	2.88466	2.57647	2.29499	2.93474	2.8362	2.39436
O00148;K7EQN7;K7EPJ3;A0A0D9SEM9	O00148	ATP-dependent RNA helicase DDX39A	DDX39A	-2.83046	-1.21508	-1.98052	-2.78754	-1.53788	-1.74529	-2.88896	-0.556784	-2.25693	-1.44113	-3.64471	NaN
O00154;K7EKP8	O00154;K7EKP8	Cytosolic acyl coenzyme A thioester hydrolase	ACOT7	3.25321	3.23645	3.43825	3.38059	3.41526	3.5148	3.23245	3.22477	3.29918	3.24837	3.09035	3.21558
O00170;E9PMH2	O00170;E9PMH2	AH receptor-interacting protein	AIP	-0.995882	-0.703054	-0.682265	-0.406166	0.280173	-0.559818	-0.512942	-0.0567265	-0.0145645	-0.879114	-0.534892	-0.833385
O00178	O00178	GTP-binding protein 1	GTPBP1	-0.371256	-0.99811	-1.08243	-0.382164	-1.09888	-0.700903	-0.952703	-1.00123	-1.15582	-0.46446	-1.67991	-1.7516
O00186	O00186	Syntaxin-binding protein 3	STXBP3	1.53211	0.277908	0.573064	1.93922	0.962644	1.25243	2.35989	1.40126	1.69542	2.22691	1.40344	1.38401
O00203;H0YBD0	O00203	AP-3 complex subunit beta-1	AP3B1	-1.40779	-1.20155	-1.49877	-0.638287	-0.505572	-1.05176	-0.178115	-0.291611	0.0327969	-0.757963	-0.00908375	-0.910814
O00231;J3QRY4;J3QS13;J3KSW3	O00231	26S proteasome non-ATPase regulatory subunit 11	PSMD11	1.92722	2.09638	2.35629	2.25635	2.13594	2.13215	1.95378	2.05854	1.93086	1.88704	1.86381	1.90955
O00232;J3KTJ5;J3KSK1	O00232	26S proteasome non-ATPase regulatory subunit 12	PSMD12	1.56439	1.88018	1.96598	1.24637	1.62831	1.64154	1.65478	2.01733	1.81754	1.45071	1.73215	1.7218
O00264	O00264	Membrane-associated progesterone receptor component 1	PGRMC1	0.57375	-0.402889	-0.0724669	2.26723	1.34044	1.31543	1.47101	0.30731	1.30454	1.55818	0.110473	0.613243
O00267;M0QYL9	O00267	Transcription elongation factor SPT5	SUPT5H	NaN	-2.17857	NaN	-6.69411	-2.55226	-4.99161	-6.28809	-2.17479	-5.73538	-6.59458	-2.50805	-5.75602
O00291;C9JMG5	O00291	Huntingtin-interacting protein 1	HIP1	1.27116	0.510075	1.0475	1.39532	0.6429	1.11399	1.27138	0.845411	1.14921	1.4233	1.05381	1.56472
O00299	O00299	Chloride intracellular channel protein 1	CLIC1	2.10897	2.48473	2.15854	2.41884	2.49247	2.47986	2.256	2.43801	2.07553	2.46247	2.38839	2.26605
O00303;H0YDT6;E9PQV8;A0A1W2PP79	O00303	Eukaryotic translation initiation factor 3 subunit F	EIF3F	1.41714	1.6957	1.51343	1.15098	1.39327	1.17462	1.09711	1.07363	0.714207	1.06161	1.1381	0.963247
O00330;H0YD97;E9PLU0;E9PRI6	O00330;H0YD97	Pyruvate dehydrogenase protein X component, mitochondrial	PDHX	-0.0894928	0.251492	0.509362	-0.270836	-0.00281811	0.233292	-1.28571	-0.663809	-0.657478	-2.12542	-1.71651	-1.73078
O00400;A0A2R8YEX5;A0A2R8Y359;H7C562;H7C532;A0A2R8Y5I5;A0A2R8Y6H1;A0A2R8YF57	O00400;A0A2R8YEX5;A0A2R8Y359;H7C562;H7C532;A0A2R8Y5I5;A0A2R8Y6H1;A0A2R8YF57	Acetyl-coenzyme A transporter 1	SLC33A1	2.02955	1.75101	1.81419	-1.21507	-4.06416	-2.29223	-0.953076	NaN	-1.00955	-3.47274	-3.52519	-3.23661
O00410;H0Y8C6;E7ETV3;E7EV12;E7EQT5;H0Y3V4;E7EWK4;E7EX05;C9J875;C9JQT6;C9JZD8;E7ETV8;E7ESZ1;C9JXE0	O00410;H0Y8C6	Importin-5	IPO5	4.50085	4.87582	4.84702	4.4108	4.57838	4.69199	4.61095	4.78787	4.74536	4.72594	4.90941	4.90417
O00411;K7EMH3	O00411	DNA-directed RNA polymerase, mitochondrial	POLRMT	1.54007	1.59938	2.09209	1.57538	1.41671	2.00258	1.49334	1.63184	1.62824	1.65077	1.92192	2.09576
O00425;F8WD15;Q9NZI8;F8W930;Q9Y6M1	O00425	Insulin-like growth factor 2 mRNA-binding protein 3	IGF2BP3	2.87071	3.59558	3.2272	2.87355	3.48919	3.08935	2.71279	3.38533	2.88659	2.60489	3.18442	2.95441
O00429;F8VZ52;B4DPZ9;F8W1W3;B4DDQ3;F8VUJ9;H0YHY4;F8VR28;F8VYL3;H0YI79	O00429	Dynamin-1-like protein	DNM1L	3.4829	3.81687	3.33819	3.22958	3.61709	3.10245	3.3848	3.45295	3.1631	3.3316	3.37952	3.11445
O00442;A6NIC1	O00442	RNA 3-terminal phosphate cyclase	RTCA	-1.13041	-0.53376	-0.398541	-0.25699	0.260451	0.331606	-0.73945	-0.168205	-0.0713387	-1.66249	-0.90067	-1.11646
O00443;A0A0C4DGF9	O00443	Phosphatidylinositol 4-phosphate 3-kinase C2 domain-containing subunit alpha	PIK3C2A	-2.60372	-3.09796	-3.50626	-4.4708	-2.94331	NaN	-2.7007	NaN	NaN	-1.28728	-2.3609	-3.63651
O00461;F8W785	O00461;F8W785	Golgi integral membrane protein 4	GOLIM4	1.96595	2.01353	1.82046	0.899307	0.674548	0.84024	1.85616	1.53878	1.34622	1.83088	1.73119	1.55243
O00462;A0A2R8YEC9;A0A2R8Y524;E9PFW2;A0A2R8Y4U7;A0A2R8YCE9;A0A2R8YE79;A0A2R8Y211;A0A2R8Y7A0;A0A2R8Y7A7;A0A2R8Y7N1	O00462;A0A2R8YEC9;A0A2R8Y524;E9PFW2;A0A2R8Y4U7;A0A2R8YCE9;A0A2R8YE79	Beta-mannosidase	MANBA	2.84848	1.49439	1.236	2.43726	1.66553	1.12888	2.9715	1.62385	0.992121	2.9639	1.54999	1.06676
O00478;C9JZT5;C9JNZ3;C9JVU4;C9J3Q8;C9J877;E9PJE9;C9JQT8;C9JUV8	O00478;C9JZT5	Butyrophilin subfamily 3 member A3	BTN3A3	-2.9493	-4.00883	-3.55537	-2.84831	-5.24764	-3.20507	-2.29012	-4.97567	-4.64848	-2.32782	NaN	NaN
O00483	O00483	Cytochrome c oxidase subunit NDUFA4	NDUFA4	1.4113	0.664036	1.37363	1.90849	1.37629	1.68409	1.25333	0.814705	1.3063	0.886633	0.30881	0.837341
O00487	O00487	26S proteasome non-ATPase regulatory subunit 14	PSMD14	-0.717638	0.233879	-0.148566	0.0887642	0.0461245	0.479734	0.0413904	0.0717278	0.535229	0.0690041	-0.0438948	0.0215015
O00505;H0Y4S9	O00505	Importin subunit alpha-4	KPNA3	-1.27536	-1.97065	-1.89772	-2.01165	-2.08936	-2.1677	-2.09282	-2.03976	-2.24888	-1.85986	-2.26418	-2.72369
O00592	O00592	Podocalyxin	PODXL	0.828701	0.357183	0.262551	0.967607	0.307385	0.381895	1.80553	0.720255	0.772604	1.6781	0.840358	0.869263
O00629;H7C4F6	O00629	Importin subunit alpha-3	KPNA4	-1.20301	-1.94746	-2.08486	-0.0658932	-0.710261	-0.539515	0.445621	-1.24139	-1.56022	-1.14412	-2.32213	-3.55583
O00743;Q5T1S7	O00743	Serine/threonine-protein phosphatase 6 catalytic subunit;Serine/threonine-protein phosphatase 6 catalytic subunit, N-terminally processed	PPP6C	-0.774603	-0.0173492	-0.45638	0.188929	0.394555	0.17255	-0.57108	-0.445322	-0.276318	-0.741369	-0.70696	-0.911985
O00754;M0R174;M0R2P5;M0QZG6;M0QZ24	O00754	Lysosomal alpha-mannosidase;Lysosomal alpha-mannosidase A peptide;Lysosomal alpha-mannosidase B peptide;Lysosomal alpha-mannosidase C peptide;Lysosomal alpha-mannosidase D peptide;Lysosomal alpha-mannosidase E peptide	MAN2B1	3.08352	1.89059	1.61587	2.55493	1.83207	1.34576	2.40999	0.626583	0.448225	1.62562	-0.0375223	-0.174561
O00764;F2Z2Y4;A8MV33	O00764;F2Z2Y4	Pyridoxal kinase	PDXK	-2.1535	-1.96797	-1.96455	-1.88846	-1.70284	-1.03774	-2.65869	-1.24584	-1.74841	-1.8571	-1.3056	-1.4545
O14523;E9PK05	O14523;E9PK05	C2 domain-containing protein 2-like	C2CD2L	0.0986881	0.197264	-0.113145	-0.86504	-2.66781	-0.391462	-0.793082	-1.11865	-1.94211	0.397127	-0.700824	-0.525875
O14531;Q5T0Q6	O14531;Q5T0Q6	Dihydropyrimidinase-related protein 4	DPYSL4	3.01621	3.76619	3.15383	2.99596	3.72055	3.28292	2.88521	3.54061	3.1118	2.96383	3.70873	3.05501
O14561;I3L505;H3BNK3	O14561;I3L505;H3BNK3	Acyl carrier protein, mitochondrial;Acyl carrier protein	NDUFAB1	-4.11575	-3.50139	-2.68894	-4.19832	-3.634	-3.15089	NaN	NaN	NaN	-4.10566	-3.3097	-2.86301
O14617;A0A2R8Y611;A0A2R8Y4J3;A0A087WYN6	O14617;A0A2R8Y611	AP-3 complex subunit delta-1	AP3D1	3.4061	3.41346	3.08252	3.1587	3.08498	2.89231	3.31424	3.36379	2.92694	3.50744	3.32564	3.04772
O14656;A0A494BZT7	O14656;A0A494BZT7	Torsin-1A	TOR1A	1.53481	0.920858	1.16057	1.53624	1.01115	0.923563	1.64067	1.28162	1.52252	1.23776	0.736579	1.11442
O14657;H0Y7C8	O14657	Torsin-1B	TOR1B	-2.79412	0.993879	-1.60389	-3.21445	0.353833	-4.94753	-2.72401	0.724916	-3.37228	-4.55412	1.80799	-2.6605
O14672;H0YNC5;B5MC71	O14672	Disintegrin and metalloproteinase domain-containing protein 10	ADAM10	2.18959	0.876993	0.904309	1.91171	1.11142	0.882156	2.17623	1.07903	1.29307	2.13554	0.618882	0.724455
O14681;E9PM05;E9PS58;E9PK61;E9PL33;B7ZB74;E9PQN7;A0A087WV44;E9PLB8	O14681;E9PM05;E9PS58;E9PK61;E9PL33	Etoposide-induced protein 2.4 homolog	EI24	-0.365587	-0.842751	-0.638013	-0.305971	-0.621511	-0.436434	-0.766818	-1.47138	-1.08433	-2.46582	-2.78827	-2.31923
O14744;G3V580;G3V5L5;H0YJX6;G3V2L6;G3V2X6;C9JSX3;H0YJ77;H0YJD3;G3V507;G3V2F5;G3V5T6	O14744;G3V580	Protein arginine N-methyltransferase 5;Protein arginine N-methyltransferase 5, N-terminally processed	PRMT5	1.00937	0.479649	1.28907	1.14673	1.17744	1.3734	1.36042	1.2162	1.40311	1.09647	0.908076	1.14239
O14763	O14763	Tumor necrosis factor receptor superfamily member 10B	TNFRSF10B	-2.65096	-4.66685	-4.45975	-2.57593	-3.40546	-3.86732	-4.37163	-4.77036	-5.32607	-4.74419	NaN	NaN
O14787;A0A075B780;K7ESC1;K7ENW1;K7ESG1	O14787;A0A075B780	Transportin-2	TNPO2	-0.289179	0.439236	0.434522	-0.263126	0.183343	0.105328	-0.487243	0.110338	0.316797	0.0135536	0.540303	0.276627
O14802	O14802	DNA-directed RNA polymerase III subunit RPC1	POLR3A	-3.45818	-2.99002	-3.73438	-3.6076	-3.41301	-3.92424	-4.08182	-3.69366	-4.35251	-4.31296	-4.21917	-4.41551
O14818;H0Y586;Q8TAA3;A0A087WYS6;F5GY34	O14818;H0Y586;Q8TAA3	Proteasome subunit alpha type-7;Proteasome subunit alpha type-7-like	PSMA7;PSMA8	-1.05527	-1.07394	-1.15751	0.990242	0.246163	0.451963	0.119201	-0.963871	-0.414612	0.250296	-0.351569	-0.199509
O14828	O14828	Secretory carrier-associated membrane protein 3	SCAMP3	3.71528	3.58863	3.53306	3.87716	3.82812	3.74642	3.47505	3.31267	3.00073	3.22827	3.06357	2.9113
O14829;C9JY08;F8WC69	O14829	Serine/threonine-protein phosphatase with EF-hands 1	PPEF1	0.989798	0.686237	0.887313	1.29546	0.843219	1.16398	1.50376	0.990515	1.42023	0.940502	0.187964	1.01827
O14880;Q5VV89;Q5VV87	O14880;Q5VV89;Q5VV87	Microsomal glutathione S-transferase 3	MGST3	2.00735	1.60931	2.03075	2.66001	2.47719	2.51272	1.22862	1.33906	1.36566	0.596413	0.348619	-0.0940781
O14929	O14929	Histone acetyltransferase type B catalytic subunit	HAT1	-1.57539	-1.1081	2.6962	-0.95586	-0.794858	2.38385	-0.801455	-0.803558	-0.266973	-0.66617	-0.456813	2.72176
O14936;A0A2U3TZM1;A0A2R8YE77	O14936;A0A2U3TZM1;A0A2R8YE77	Peripheral plasma membrane protein CASK	CASK	1.46581	1.12541	1.38005	1.62875	1.14465	1.38926	1.84873	1.31494	1.57308	1.63849	1.35795	1.59191
O14939;I3L1F3	O14939	Phospholipase D2	PLD2	-0.735868	-3.33142	-3.2473	-1.12475	-1.36116	-2.10219	-0.356996	-1.13867	-0.530624	-0.793793	NaN	-2.48497
O14964;I3L1P5;I3L1E3	O14964;I3L1P5	Hepatocyte growth factor-regulated tyrosine kinase substrate	HGS	0.446573	0.284807	0.670325	0.751822	0.750386	0.848753	0.57384	1.13325	0.792732	0.940985	0.907714	1.01553
O14967;D6RAZ4	O14967	Calmegin	CLGN	3.7184	2.85039	2.88849	2.98545	2.27154	2.33865	2.85139	1.68195	1.94215	2.68236	1.9221	2.19402
O14974;H0YIM2;H0YIS3;F8VZN8;A0A0U1RQZ1;H0YIS4;H0YHI8;A0A3B3ISH4;F8VW28;H0YIL7;H0YHL8	O14974;H0YIM2;H0YIS3	Protein phosphatase 1 regulatory subunit 12A	PPP1R12A	-2.62741	-1.07278	-1.83367	-2.7562	-0.920299	NaN	-3.94383	-2.75152	-1.90758	-3.92095	NaN	NaN
O14976;D6RAW3;D6RC24	O14976	Cyclin-G-associated kinase	GAK	-1.66186	-1.62442	-0.97557	-1.45998	-2.18225	-1.77992	-1.35532	-1.19687	-0.783689	-0.917318	-1.62491	-0.996544
O14980;C9JKM9;C9J673;C9IZS4;C9JQ02;C9JV99;C9JF49;C9IYM2;H7BZC5;F8WF71	O14980	Exportin-1	XPO1	2.6686	3.72077	3.39001	2.71634	4.29708	3.44764	2.93713	4.15742	3.36281	3.17533	4.04179	3.77587
O15020;A4QPE4;E9PJZ2;A0A494C1G7	O15020	Spectrin beta chain, non-erythrocytic 2	SPTBN2	3.28176	2.983	3.05848	3.05025	2.3639	2.32051	3.52871	3.07742	3.09143	3.82168	3.36062	3.2471
O15027;A0A3F2YNX0;A0A3F2YNZ0;F1T0I1;X6RGP5;A0A0C4DH09;Q8N9G1	O15027;A0A3F2YNX0;A0A3F2YNZ0;F1T0I1;X6RGP5;A0A0C4DH09	Protein transport protein Sec16A	SEC16A	1.21066	1.56162	1.32652	0.890978	0.743678	0.898649	1.21434	1.37641	1.46128	1.15762	1.26723	1.19573
O15031;E2PU09;A6QRG9;A0A087WU36;A6QRH1;H0Y6J7;H0YAM9;F5H3A2;B4DHQ7;O60486;Q9Y4D7	O15031	Plexin-B2	PLXNB2	4.76183	4.12101	4.31285	5.18157	4.4922	4.61622	5.52224	5.02193	4.98762	5.65849	4.95848	5.16475
O15066;H3BTL6;B7Z896;F5H3M2;Q9BVG8	O15066	Kinesin-like protein KIF3B;Kinesin-like protein KIF3B, N-terminally processed	KIF3B	0.35766	0.444086	0.388234	0.301517	0.299516	-0.261229	0.103103	0.513403	-0.176886	-0.0147858	-0.600961	-0.180405
O15067;J3QSG0;J3QSH6;H0YGH1;J3KTL4;J3KTQ5;J3QL39;J3KT98	O15067	Phosphoribosylformylglycinamidine synthase	PFAS	1.16737	0.635256	0.437467	1.82997	1.18334	1.05253	2.32627	1.8779	1.80094	2.34397	1.77057	1.54707
O15068;H7BYP9;H7C2S1;H0Y7A3;H7C275;A2A640;B7ZBR9;H0Y519;X6RE72;A2A3G7	O15068;H7BYP9	Guanine nucleotide exchange factor DBS	MCF2L	1.88907	1.14455	0.752227	1.48992	0.465688	0.107037	1.74887	1.05559	0.54324	2.12009	1.23307	0.529482
O15069	O15069	NAC-alpha domain-containing protein 1	NACAD	2.40289	1.76415	2.28246	1.66641	0.956275	1.61766	2.17628	1.75718	2.04466	2.46788	2.05818	2.52571
O15075;Q5VZY9	O15075;Q5VZY9	Serine/threonine-protein kinase DCLK1	DCLK1	1.29862	1.10801	0.910102	0.831087	0.751891	0.707251	0.657557	0.666555	0.37775	1.41247	1.14848	1.10308
O15084;B4DIW9	O15084;B4DIW9	Serine/threonine-protein phosphatase 6 regulatory ankyrin repeat subunit A	ANKRD28	0.587473	0.757467	0.53683	-0.0488052	-0.157063	0.0283127	0.299724	-0.307983	-0.692602	-0.200214	-0.00293064	-0.204897
O15085	O15085	Rho guanine nucleotide exchange factor 11	ARHGEF11	-0.0342922	0.301422	0.0868425	-0.0375233	-0.57907	-0.758234	0.25443	-0.496727	0.0985451	0.489082	-0.198958	-0.771904
O15091;A0A0A0MTQ0	O15091	Mitochondrial ribonuclease P protein 3	KIAA0391	0.178038	-0.101839	0.158027	-0.0789986	-0.379228	-0.287954	-0.636916	-0.666529	-0.670364	-0.981035	-1.03713	-0.877121
O15111	O15111	Inhibitor of nuclear factor kappa-B kinase subunit alpha	CHUK	-2.09246	-1.8124	-1.35993	-2.64711	-3.20764	-2.67459	-2.41498	-2.31896	-3.29141	-3.482	-3.19031	-2.82588
O15118;K7EQ23	O15118;K7EQ23	Niemann-Pick C1 protein	NPC1	3.28303	2.10707	1.77466	2.75581	1.53182	1.63822	3.45093	2.14998	1.82942	3.49312	2.23534	2.06742
O15126;A0A087WXB0;A0A087WZA6;A0A087WTX8;A0A087WU14	O15126;A0A087WXB0;A0A087WZA6	Secretory carrier-associated membrane protein 1	SCAMP1	0.43927	0.589983	0.616858	0.87303	0.83685	0.460011	0.512389	0.403391	0.254498	0.0203743	0.0827761	-0.0615501
O15127;H3BV04;H3BN93;H3BUB6;H3BPL9	O15127;H3BV04;H3BN93;H3BUB6;H3BPL9	Secretory carrier-associated membrane protein 2	SCAMP2	-0.472256	-1.24506	-0.771888	0.541849	-0.101598	-0.802008	-0.49347	-0.916162	-1.53842	-0.418238	-1.36967	-1.77526
O15143	O15143	Actin-related protein 2/3 complex subunit 1B	ARPC1B	0.28611	-0.000598907	0.10143	0.563923	0.12478	0.165373	0.284783	-0.0011692	-0.00887299	-0.397734	-0.977103	-0.421495
O15144;C9JTV5;G5E9J0;H7C3F9;G5E9S7	O15144	Actin-related protein 2/3 complex subunit 2	ARPC2	2.61995	2.52964	2.61802	2.80165	2.47526	2.59125	2.62082	2.36364	2.35771	1.97758	1.47531	1.64488
O15145;F8VR50;C9JZD1	O15145;F8VR50;C9JZD1	Actin-related protein 2/3 complex subunit 3	ARPC3	1.008	0.824194	0.857043	1.5936	1.14319	0.910896	0.530047	0.596666	0.68446	-0.561792	-1.41011	-1.36699
O15173;U3KQM0;U3KPU8	O15173	Membrane-associated progesterone receptor component 2	PGRMC2	0.397558	0.242712	0.500173	1.91527	1.07534	1.30464	1.10236	0.945364	0.804775	0.479269	0.206965	0.500471
O15228;Q5TBH8;A0A2R8YH69;Q5TBH6	O15228;Q5TBH8	Dihydroxyacetone phosphate acyltransferase	GNPAT	1.49055	0.919024	0.972827	0.926834	-0.0211267	0.535971	0.651999	-0.0208321	0.0190773	-0.0761814	-0.650296	-0.274151
O15240;Q05BJ3	O15240	Neurosecretory protein VGF;Neuroendocrine regulatory peptide-1;Neuroendocrine regulatory peptide-2;Antimicrobial peptide VGF[554-577]	VGF	8.2611	7.02469	7.17894	7.79751	6.57969	6.77254	8.01535	6.65318	6.83528	7.86397	6.59085	6.79931
O15254	O15254	Peroxisomal acyl-coenzyme A oxidase 3	ACOX3	-1.3842	-3.19323	-2.96192	-2.80868	NaN	NaN	-2.47336	-2.83636	-3.27174	-3.86952	-3.56259	-3.80593
O15258;Q5T092;A0A0A0MR06;Q5T091;Q5T093	O15258;Q5T092;A0A0A0MR06;Q5T091	Protein RER1	RER1	-0.0958042	-1.82626	NaN	0.128199	-1.96216	-2.97077	-0.6946	-3.44489	-2.95938	-1.79392	NaN	NaN
Q5T8U5;O15260;B7Z1G8	Q5T8U5;O15260	Surfeit locus protein 4	SURF4	0.718094	0.416983	0.750506	0.85627	0.486632	0.743631	0.100562	-0.295782	-0.0127296	-0.730801	-2.05574	-0.994934
O15269;A0A2R8Y4S0;A0A2R8Y6A2	O15269	Serine palmitoyltransferase 1	SPTLC1	2.72206	1.93311	1.99634	2.47626	1.69378	1.82474	2.63983	1.6713	1.67961	1.92895	1.13273	1.14333
O15270;H0YJV2	O15270;H0YJV2	Serine palmitoyltransferase 2	SPTLC2	2.84436	1.46011	1.93282	2.44087	1.19943	1.45413	1.93066	0.420073	0.91181	1.37969	0.207652	0.528635
O15294;C9JZL3	O15294	UDP-N-acetylglucosamine--peptide N-acetylglucosaminyltransferase 110 kDa subunit	OGT	1.11676	2.09652	1.88369	0.320391	1.58642	1.27693	0.782853	1.60111	1.17199	1.03443	2.00393	1.80238
O15355	O15355	Protein phosphatase 1G	PPM1G	0.348469	0.805334	1.15239	0.581308	0.851901	0.991413	0.552691	0.85313	1.23262	0.165386	0.63259	1.02009
O15371;B0QYA5;B0QYA4;B0QYA8;B0QYA6;A0A0D9SGB5	O15371	Eukaryotic translation initiation factor 3 subunit D	EIF3D	2.88422	3.16934	2.92536	2.09284	2.68892	2.3219	2.11622	2.20524	1.96327	1.62008	1.83369	1.75826
O15397;F5H2I3	O15397	Importin-8	IPO8	1.5697	1.27003	1.35992	0.70636	0.796172	0.746756	1.14677	1.08866	1.20177	0.462402	0.821347	0.598814
O15439;A0A2R8Y6V8;A0A2R8YDC1	O15439;A0A2R8Y6V8;A0A2R8YDC1	Multidrug resistance-associated protein 4	ABCC4	1.37598	0.182354	0.258018	1.34077	-0.140492	0.493574	2.02994	0.27552	0.517756	2.01055	0.645226	1.19028
O15460;E7ENX0;E7EPI9;C9JCP0;C9JX45;A8MXE0;E7ERI1;C9JN43;C9JIG4	O15460	Prolyl 4-hydroxylase subunit alpha-2	P4HA2	0.711637	-1.66058	-1.402	0.158257	-1.74624	-1.45327	0.13481	-1.68679	-2.28799	0.112692	-3.1551	-3.04869
O15498	O15498	Synaptobrevin homolog YKT6	YKT6	-0.239195	0.529039	0.324306	0.735195	1.77173	0.800322	0.131806	0.831347	0.413034	-0.0190849	0.656774	0.22912
O15511;B1ALC0	O15511;B1ALC0	Actin-related protein 2/3 complex subunit 5	ARPC5	-0.236494	-0.171618	-0.503142	-0.493872	-0.544745	-0.675995	0.420623	-0.479464	-0.354818	-0.402508	-1.78166	-2.31739
O43143	O43143	Pre-mRNA-splicing factor ATP-dependent RNA helicase DHX15	DHX15	0.721167	1.10468	0.794877	0.463598	0.934789	0.714859	-0.315465	0.515268	0.38957	0.426273	0.16962	0.428762
O43156	O43156	TELO2-interacting protein 1 homolog	TTI1	-1.70939	-1.21397	-1.52497	-2.54957	-3.10853	-3.58334	-2.42691	-2.03254	-3.34509	-2.65535	-2.59615	-2.20378
O43157	O43157	Plexin-B1	PLXNB1	0.48316	-1.24966	-1.0501	0.884558	-0.015851	-0.000141144	1.3277	0.283928	0.277006	1.0194	-0.721856	-0.0925026
O43237;B4E2E0;J3KRI4;J3KRZ2;H3BUM4	O43237	Cytoplasmic dynein 1 light intermediate chain 2	DYNC1LI2	1.61441	1.81374	1.73035	1.29089	1.50549	1.62535	0.65525	0.96118	0.89579	-0.316549	0.0625544	0.215157
O43242;H0YGV8	O43242	26S proteasome non-ATPase regulatory subunit 3	PSMD3	2.9369	3.09364	3.1234	2.8248	3.01066	3.14313	2.59354	2.83195	3.02674	2.08261	2.259	2.54462
O43252;O95340	O43252	Bifunctional 3-phosphoadenosine 5-phosphosulfate synthase 1;Sulfate adenylyltransferase;Adenylyl-sulfate kinase	PAPSS1	3.61608	4.36888	4.11667	3.64269	4.21018	4.0435	3.38969	4.07915	3.26572	3.27135	4.06855	3.54341
O43264;F5H3C1	O43264	Centromere/kinetochore protein zw10 homolog	ZW10	1.55054	0.888683	1.26361	1.61949	0.879706	0.892563	1.185	0.697264	0.753054	1.70219	1.05031	1.04747
O43292;E9PPZ9;E9PLV6;E9PQ31;E9PLG8;E9PM11;E9PM94	O43292;E9PPZ9;E9PLV6;E9PQ31	Glycosylphosphatidylinositol anchor attachment 1 protein	GPAA1	2.03119	1.25842	1.58547	1.79449	0.855096	1.07407	1.19779	0.64562	0.439991	0.996342	0.424459	0.446781
O43294	O43294	Transforming growth factor beta-1-induced transcript 1 protein	TGFB1I1	-5.44888	-4.33092	-6.10188	-5.96081	-6.30932	-5.75649	NaN	NaN	NaN	-7.36857	-7.42938	-6.04163
O43301;A0A1B0GTF3;K7ENF6;K7ELE6	O43301;A0A1B0GTF3	Heat shock 70 kDa protein 12A	HSPA12A	2.58079	2.79788	2.656	2.63157	2.62597	2.54296	2.36237	2.24707	1.85603	2.6937	2.717	2.58751
O43303;H3BMS1;H3BVH3;I3L262	O43303	Centriolar coiled-coil protein of 110 kDa	CCP110	-2.56304	-1.99412	-0.706153	-0.754721	-1.74605	-1.75567	-1.43696	-2.35589	-1.52266	-4.56445	-2.78063	-1.67934
O43306;B3KWA8;O95622;C9JQ38;C9JRT8	O43306	Adenylate cyclase type 6	ADCY6	-0.640224	-2.51201	-2.20533	-0.613392	-2.59465	-2.42548	-0.374141	-1.94615	-2.2538	-0.864922	-2.39308	-2.18205
O43390;B4DT28;A0A286YEZ8	O43390;B4DT28	Heterogeneous nuclear ribonucleoprotein R	HNRNPR	1.6403	2.44193	2.46807	1.87814	1.7967	2.11562	0.634904	1.5785	1.59439	0.710436	1.49155	1.59505
O43396;K7ER96;K7EML9;K7EKG2;K7EPB7	O43396;K7ER96;K7EML9	Thioredoxin-like protein 1	TXNL1	-0.782742	-0.978579	-2.07115	0.62199	0.556247	0.278452	-0.423291	-1.30113	-2.95238	-0.810875	-0.195706	-0.980888
O43402;M0R1B0	O43402;M0R1B0	ER membrane protein complex subunit 8	EMC8	0.427465	-0.325001	0.132596	0.575771	0.0176268	0.114246	-0.451436	-0.29442	-0.00272369	-2.97951	-3.49471	-0.711689
O43427;E9PSD3;H0YCE7;E9PJW6	O43427;E9PSD3;H0YCE7	Acidic fibroblast growth factor intracellular-binding protein	FIBP	-1.35676	-2.00576	-1.83798	-0.819927	-1.77047	-1.52812	-2.28518	NaN	NaN	-2.37323	-2.76482	-2.53785
O43505	O43505	Beta-1,4-glucuronyltransferase 1	B4GAT1	-2.08487	-1.758	-2.3346	-1.4021	-3.52477	-2.76291	-1.07368	-3.15199	-2.84019	-1.15907	-1.20324	-1.35921
O43581	O43581	Synaptotagmin-7	SYT7	-1.13928	-3.0907	-3.11738	-0.661625	-4.23032	-3.49634	-0.717887	-3.68389	-3.88552	-0.695822	-4.70615	-4.47378
O43592;F8WDU6;F5GYW6;F5GZM3	O43592	Exportin-T	XPOT	-0.00986671	1.02464	0.721004	0.490627	0.40352	0.376017	0.101304	0.501017	0.711987	0.741837	0.864118	0.573832
O43615;M0QXU7;M0R124;M0QXM9	O43615;M0QXU7	Mitochondrial import inner membrane translocase subunit TIM44	TIMM44	2.0455	2.57828	2.54117	1.39169	2.10816	2.24713	0.621079	0.981401	0.702274	0.78371	1.5308	1.49931
O43678	O43678	NADH dehydrogenase [ubiquinone] 1 alpha subcomplex subunit 2	NDUFA2	-2.78284	-2.2726	-1.98538	-0.310183	-0.544705	-0.33683	-1.64185	-1.42806	-1.44186	-2.42151	-2.47499	-2.62624
O43681	O43681	ATPase ASNA1	ASNA1	0.916235	1.18256	1.2806	1.44203	1.51143	1.43033	1.34185	1.58196	1.58569	1.09274	1.17486	1.1839
O43707;F5GXS2;K7EP19;D6RH00	O43707	Alpha-actinin-4	ACTN4	6.32688	6.06489	6.14341	6.06913	5.64734	5.79704	6.48388	6.08731	6.15274	6.40351	5.79107	5.99077
O43747;H3BNR4;H3BR36;H3BUN9;H3BN75;H3BS13;H3BV30;H3BRM7;H3BN71;B4DGE1;B3KNW1	O43747	AP-1 complex subunit gamma-1	AP1G1	2.51467	2.17184	2.2703	2.32783	2.04616	1.84966	2.48291	2.39776	2.181	2.57742	2.2504	2.02503
O43761;Q96L30	O43761;Q96L30	Synaptogyrin-3	SYNGR3	-2.27137	-3.35267	-1.6615	-0.870502	-1.56599	-0.676786	-1.02105	-3.22633	-2.75532	-0.857239	-1.5142	-1.14016
O43765;K7EMD6	O43765;K7EMD6	Small glutamine-rich tetratricopeptide repeat-containing protein alpha	SGTA	-1.94503	-3.86763	-4.28422	-2.1607	-3.27922	-2.33601	-0.826869	-2.59826	-2.16506	-1.89745	-3.19735	-1.7019
O43776;K7EPK2;K7EIU7;K7EMQ6;K7EJ19;K7EQ35	O43776	Asparagine--tRNA ligase, cytoplasmic	NARS	4.0356	4.02834	4.05293	3.85511	3.74511	3.67685	4.17673	4.11075	3.97647	4.22115	4.02377	4.11788
O43795;E9PDF6;E7EQD9;C9JYW1;C9JUP5;H7C2Y7;A0A0U1RRI3	O43795;E9PDF6	Unconventional myosin-Ib	MYO1B	6.36525	6.4105	6.45072	6.28105	6.23419	6.21754	6.6668	6.61547	6.5578	6.78153	6.60258	6.67537
O43813;E9PHS0;F8WDS9;H7C2E3	O43813;E9PHS0	LanC-like protein 1	LANCL1	1.016	1.12008	0.340602	1.11793	1.06791	0.844028	1.21101	1.18953	0.963907	-0.6793	0.0047121	-0.493425
O43815	O43815	Striatin	STRN	1.40799	1.47535	1.99846	-0.366987	0.0107965	1.04624	0.534762	0.313753	0.908558	0.23641	0.713513	0.730307
O43824	O43824	Putative GTP-binding protein 6	GTPBP6	-1.46964	-0.468538	-0.77488	-2.30255	-1.01423	-2.10492	-2.09778	-1.67673	-2.82991	-4.00028	-4.89298	-4.58322
O43852;H0Y875	O43852	Calumenin	CALU	3.34108	2.14653	1.89444	2.0843	0.870343	0.747009	2.62536	1.16143	1.06507	2.19861	0.822888	0.718018
O43865;H0Y8B3;Q96HN2	O43865;H0Y8B3;Q96HN2	Putative adenosylhomocysteinase 2;Adenosylhomocysteinase;Putative adenosylhomocysteinase 3	AHCYL1;AHCYL2	1.64168	1.52671	1.41804	1.62161	1.24456	1.20121	1.56484	1.36278	1.36831	1.32306	0.597682	1.28392
O43909;E7ET85;E5RIV6;E5RK02;H0YBJ7	O43909;E7ET85	Exostosin-like 3	EXTL3	-2.55141	-3.27724	-3.02056	-4.40149	-4.25416	-4.11351	-3.89842	NaN	-3.87451	-4.87776	-4.42285	-4.02789
O60242	O60242	Brain-specific angiogenesis inhibitor 3	BAI3	-3.10304	-4.06604	-4.0115	-2.41583	-2.81218	-3.45882	-1.99522	-3.05733	-3.00607	-2.1921	-2.56896	-3.28068
O60256;E7EPA1;C9JJS3;C9K0K7;C9JDU5;I3L0S1;C9JDH0;E7EW35;I3L331;I3L164	O60256;E7EPA1;C9JJS3;C9K0K7;C9JDU5;I3L0S1	Phosphoribosyl pyrophosphate synthase-associated protein 2	PRPSAP2	0.301064	0.252295	-0.123628	0.121576	-0.159467	-0.479458	-0.00426769	0.370926	-0.111454	-0.542454	-0.412129	-1.01928
O60264	O60264	SWI/SNF-related matrix-associated actin-dependent regulator of chromatin subfamily A member 5	SMARCA5	-0.0645218	-0.0179558	0.731439	-0.666573	-0.948569	-0.640259	-1.28167	-1.45369	-1.31971	-1.37675	-1.03197	-2.17777
O60271	O60271	C-Jun-amino-terminal kinase-interacting protein 4	SPAG9	1.4704	1.68724	1.89454	1.36611	1.64569	1.57583	1.79898	1.83114	1.94936	2.11419	2.25102	2.58516
O60282;A0A0G2JMZ6;C9JWB9	O60282;A0A0G2JMZ6	Kinesin heavy chain isoform 5C	KIF5C	4.06356	4.23084	4.11011	3.79722	3.98657	3.64111	4.06419	4.05247	3.84273	4.25642	4.31113	4.2362
O60313;A0A2R8YDM2;A0A2R8Y3X5;E5KLJ9;C9JMB8;A0A2R8YE78;A0A2R8YFD1;A0A2R8YGE5;A0A2R8YD53;A0A2R8Y4Q3;A0A2R8Y4G4;A0A2R8YE54;H7C141;A0A2R8Y5G3;A0A2R8Y5E2;C9JY58;H7C321;H7C3G2	O60313;A0A2R8YDM2;A0A2R8Y3X5;E5KLJ9;C9JMB8;A0A2R8YE78;A0A2R8YFD1;A0A2R8YGE5	Dynamin-like 120 kDa protein, mitochondrial;Dynamin-like 120 kDa protein, form S1	OPA1	4.29728	4.57518	4.78528	4.05754	4.21185	4.67236	3.59161	3.73546	4.21881	4.02452	4.25874	4.68591
O60341;R4GMQ1;R4GMP9	O60341;R4GMQ1	Lysine-specific histone demethylase 1A	KDM1A	-0.267414	-0.372709	-0.393491	-0.365831	-0.127765	-0.0196648	-0.872661	-0.251892	-0.896246	-0.133108	0.299325	0.418961
O60443;C9JSR4;H7C147;H7BZJ0	O60443;C9JSR4	Non-syndromic hearing impairment protein 5	DFNA5	2.4741	3.2353	3.00411	2.59747	3.16935	2.94875	2.2831	2.92642	2.69078	2.38521	2.95683	2.79638
O60476;Q5T9E3;H0Y543	O60476;Q5T9E3;H0Y543	Mannosyl-oligosaccharide 1,2-alpha-mannosidase IB;alpha-1,2-Mannosidase	MAN1A2	-1.06664	-1.2802	-1.25506	-1.73382	-4.45189	-2.13849	-2.7064	-4.30717	-4.13935	-2.89717	-2.63087	-2.75493
O60488;D6RF95;H0Y9A0;D6RDA8	O60488	Long-chain-fatty-acid--CoA ligase 4	ACSL4	2.89182	1.22248	1.50043	2.73385	1.43915	1.26408	2.49403	1.46722	1.33761	2.27737	0.892512	0.963486
O60502;H7C3X0	O60502	Protein O-GlcNAcase	MGEA5	0.255569	0.829865	0.784192	0.386749	0.583461	0.506683	0.391898	0.560408	0.48912	0.521626	0.244498	0.568878
O60506;F6UXX1	O60506	Heterogeneous nuclear ribonucleoprotein Q	SYNCRIP	4.33495	4.60018	4.60248	3.88805	4.33398	4.23658	3.89676	4.12625	3.96515	3.43882	3.88039	3.60354
O60507;C9J3I4	O60507	Protein-tyrosine sulfotransferase 1	TPST1	0.468748	-1.76869	-2.10232	-0.342516	-5.12789	-3.45893	0.305896	NaN	NaN	-0.0875702	-2.80909	-2.76362
O60568;H7C2V1;H7C2S8;H7C0B8;C9JU11;C9JIX5;H7C2A8	O60568	Procollagen-lysine,2-oxoglutarate 5-dioxygenase 3	PLOD3	3.95825	2.90317	3.18575	3.82057	2.859	3.12623	3.61934	2.53756	2.75689	3.29695	2.19214	2.49588
O60645;D6RB59;H0Y995;D6RBR9	O60645;D6RB59	Exocyst complex component 3	EXOC3	0.0453854	-0.252201	0.312495	0.396339	-0.712657	0.108351	0.256429	-0.449133	-0.372829	0.527815	-0.857963	-1.01126
O60664;K7ERZ3;K7EL96;K7ER39	O60664;K7ERZ3	Perilipin-3	PLIN3	-0.254032	0.82345	0.590085	-0.83564	-0.308322	-0.669834	-0.17311	0.500076	0.0981369	-0.0438652	0.672523	0.664167
O60684;S4R3E5;Q5TFJ7;O15131	O60684;S4R3E5;Q5TFJ7	Importin subunit alpha-7	KPNA6	-0.948357	-1.50407	-1.2055	-1.42003	-0.948514	-2.13401	-1.19792	-1.04904	-1.89492	-1.15697	-1.33708	-1.75495
O60701;E7ER95;E7ER83;E7ETF4;E7EV97;D6RHF4;E9PBD2	O60701	UDP-glucose 6-dehydrogenase	UGDH	-2.35705	-2.3342	-3.02753	-1.765	-1.87171	-3.35355	-2.6782	-2.35279	-3.16232	-4.73848	-3.45315	-5.09995
O60716;A0A669KB05;C9JZR2;A0A669KB62;E9PKY0;H0YC95	O60716;A0A669KB05;C9JZR2;A0A669KB62	Catenin delta-1	CTNND1	4.3374	4.15247	4.24463	4.33722	4.00351	4.19438	4.53612	4.31378	4.42995	4.65474	4.19214	4.36325
O60725	O60725	Protein-S-isoprenylcysteine O-methyltransferase	ICMT	2.19123	2.58973	2.63551	2.53684	2.83744	2.82502	3.46108	3.65695	3.6492	2.66222	2.90226	2.95217
O60749;D6RC15	O60749	Sorting nexin-2	SNX2	0.530787	0.756191	0.557647	0.178469	0.580546	-0.158228	-0.112515	0.750996	-0.130089	-0.795595	-0.153192	0.178772
O60763;REV__R4GMN2;REV__Q5VZ89	O60763	General vesicular transport factor p115	USO1	2.41259	3.28025	3.39908	2.49582	3.36519	3.23216	2.26629	2.95031	3.07059	3.05712	3.42081	3.54165
U3KQK0;Q99880;Q99879;Q99877;Q93079;Q5QNW6;P62807;P58876;P57053;O60814;A0A2R8Y619;Q96A08	U3KQK0;Q99880;Q99879;Q99877;Q93079;Q5QNW6;P62807;P58876;P57053;O60814	Histone H2B;Histone H2B type 1-L;Histone H2B type 1-M;Histone H2B type 1-N;Histone H2B type 1-H;Histone H2B type 2-F;Histone H2B type 1-C/E/F/G/I;Histone H2B type 1-D;Histone H2B type F-S;Histone H2B type 1-K	HIST1H2BN;HIST1H2BL;HIST1H2BM;HIST1H2BH;HIST2H2BF;HIST1H2BC;HIST1H2BD;H2BFS;HIST1H2BK	1.79867	1.6201	1.58434	2.06218	1.95558	2.95588	1.44153	1.52661	2.31753	0.698254	0.682033	1.32161
O60826	O60826	Coiled-coil domain-containing protein 22	CCDC22	0.352137	-0.573826	-0.741075	-0.0667477	-0.491395	-1.09156	0.27317	-0.4867	-0.374451	-0.436222	-1.28544	-1.6561
O60830;V9GYS0;V9GYU0	O60830;V9GYS0;V9GYU0	Mitochondrial import inner membrane translocase subunit Tim17-B	TIMM17B	-3.55831	-2.63368	-2.74263	-1.80579	-1.72953	-1.93971	-4.26995	-3.38413	-3.15842	-4.27181	-3.78192	-3.47017
O60831;A6NM71;A6NP52	O60831;A6NM71	PRA1 family protein 2	PRAF2	1.97584	-0.626915	0.945258	3.18967	1.38731	2.40434	2.10424	0.672695	1.6599	2.17223	1.50456	1.71218
O60884;A0A087WT48;I3L320	O60884	DnaJ homolog subfamily A member 2	DNAJA2	0.85849	1.22294	0.583655	0.668461	0.589927	0.340128	0.0533762	-0.27417	-0.133883	-0.270395	-0.102166	-0.090538
O75051	O75051	Plexin-A2	PLXNA2	1.93438	1.92963	2.12559	2.1287	2.21358	2.44231	2.55652	2.82985	3.04649	2.54762	2.62508	2.84475
O75054	O75054	Immunoglobulin superfamily member 3	IGSF3	3.62121	2.56614	2.92722	3.75168	2.73209	3.08474	4.12889	3.39041	3.64885	4.3616	3.20029	3.58578
O75061;S4R305	O75061;S4R305	Putative tyrosine-protein phosphatase auxilin	DNAJC6	-3.48775	NaN	NaN	-1.09837	-4.43356	-3.26286	-3.54828	-3.73144	-3.31473	-0.985657	-1.65147	-1.82286
O75063;X6RH03	O75063	Glycosaminoglycan xylosylkinase	FAM20B	0.539415	0.249275	0.631425	0.168036	-0.161653	-0.268745	0.0851107	-0.717312	-0.778315	-2.74342	-2.78771	-1.74718
O75083;D6RD66	O75083;D6RD66	WD repeat-containing protein 1	WDR1	3.9309	3.4828	3.5759	3.96622	3.48668	3.66619	4.02145	3.69982	3.93246	3.9803	3.54631	3.57581
O75094;A0A0A0MSC8	O75094;A0A0A0MSC8	Slit homolog 3 protein	SLIT3	-0.949646	NaN	NaN	-1.0457	-2.55689	-2.19233	-0.673604	-1.84792	-1.83467	-0.562998	-2.08673	-1.81748
O75110;A0A0A0MR22	O75110;A0A0A0MR22	Probable phospholipid-transporting ATPase IIA;Phospholipid-transporting ATPase	ATP9A	2.12661	1.24109	0.85344	1.98634	1.01212	0.900471	2.30645	1.44973	1.15432	2.34798	1.25273	1.31763
O75116;E9PF63;Q14DU5;D6REE7;C9JFJ0	O75116;E9PF63;Q14DU5	Rho-associated protein kinase 2	ROCK2	2.03331	1.49413	1.48585	1.57487	0.899081	0.773333	2.25171	1.61504	1.69726	2.16289	1.78934	1.80529
O75129;H0Y3A8;X6R5P2;B7ZKP5	O75129;H0Y3A8	Astrotactin-2	ASTN2	-2.89716	-3.26844	-3.68629	-2.20604	-2.77144	-3.09782	-1.62297	-2.63934	-2.71263	-1.23936	-2.2262	-2.07243
O75131;A0A087WYQ3;A0A087WXR6;E5RHZ0;A0A087WUS8;H0YB26;E5RFT7;E7ENV7;Q8IYJ1;Q96A23;O95741;Q86YQ8;Q9HCH3;Q9UBL6	O75131;A0A087WYQ3	Copine-3	CPNE3	4.07193	3.81594	3.90462	4.27661	3.96194	4.33433	4.38583	4.17768	4.34251	4.44275	4.12921	4.2919
O75146;H0YH66	O75146	Huntingtin-interacting protein 1-related protein	HIP1R	1.11315	0.153786	0.694396	0.389332	-0.108668	0.1467	0.626758	0.368523	0.460543	0.832657	0.332849	0.511242
O75165;A0A3B3IRM0;H0YA63;H0Y8Q2	O75165	DnaJ homolog subfamily C member 13	DNAJC13	4.82853	4.38651	4.11938	4.36733	4.13774	3.83259	4.94846	4.47686	4.10378	5.05403	4.46815	4.23889
O75175;B7Z6J7;A0A2R8Y4W0;H0Y5X7;H7C3F5;A0A2H2FJL5;A0A2R8Y7Z8;H7C148;A0A0G2JPP0;A0A2R8Y691	O75175;B7Z6J7;A0A2R8Y4W0;H0Y5X7;H7C3F5;A0A2H2FJL5	CCR4-NOT transcription complex subunit 3	CNOT3	0.541517	0.307146	-0.0767889	-0.228052	0.0114946	-0.0711498	0.145637	0.0642471	-0.173929	0.534491	0.285314	0.374453
O75208;H3BSJ5;H3BNT2;H3BPC6;H3BRC0;H3BPY0;H3BPW3;H3BVA5	O75208;H3BSJ5;H3BNT2;H3BPC6;H3BRC0	Ubiquinone biosynthesis protein COQ9, mitochondrial	COQ9	-1.27093	-0.885035	-1.1424	-0.687729	-0.358274	-0.466686	-1.28104	-1.46872	-0.662468	-1.84226	-0.770349	-0.65436
O75223;M0QZK8;H7BZK5;B8ZZK2	O75223;M0QZK8;H7BZK5;B8ZZK2	Gamma-glutamylcyclotransferase	GGCT	-2.21227	-2.50078	-2.61505	-1.46608	-2.13215	-2.89133	-1.29622	-2.13026	-2.02489	-1.91071	-2.60593	-2.41121
O75306	O75306	NADH dehydrogenase [ubiquinone] iron-sulfur protein 2, mitochondrial	NDUFS2	3.13496	3.04897	3.41433	3.1142	3.19518	3.56219	2.23075	2.21922	2.73571	2.37845	2.6787	2.8199
O75323;H7C333;C9J7B1;C9K068;F8WBI5	O75323;H7C333	Protein NipSnap homolog 2	GBAS	1.79988	1.97231	2.07935	1.88241	2.17374	2.28206	1.54067	2.09591	1.97064	1.43447	1.83611	1.84686
O75340;H0Y9X3;A0A024QZ42;E7EPW6;A0A087WZ38	O75340;H0Y9X3;A0A024QZ42	Programmed cell death protein 6	PDCD6	-3.43178	-3.17148	-3.27146	-0.894964	-0.610982	-0.918926	-1.08571	-0.856577	-1.37619	-2.00974	-2.56452	-2.60223
O75351;Q6PIW4	O75351	Vacuolar protein sorting-associated protein 4B	VPS4B	0.196898	0.402287	0.219968	0.759274	0.522742	0.569166	0.754506	0.724468	0.431816	0.318768	0.72564	0.305511
O75367;B4DJC3;D6RCF2	O75367;B4DJC3	Core histone macro-H2A.1;Histone H2A	H2AFY	1.12107	1.05568	2.12495	-0.920994	-1.04341	0.851187	-2.03286	-1.55942	-0.00670815	NaN	NaN	-3.48852
O75369;E7EN95;A0A0A0MT44;H7C5L4;A0A0C4DGA1	O75369;E7EN95	Filamin-B	FLNB	6.14581	5.8191	5.9546	5.75762	5.41043	5.62726	6.44958	6.03627	6.22585	6.53185	6.11654	6.22536
O75381;K7EK59	O75381	Peroxisomal membrane protein PEX14	PEX14	0.742491	-0.0917206	-0.0494242	0.0408821	-0.361506	-0.211281	0.0450296	-1.38697	-0.954123	-0.161543	-1.05588	-1.14306
O75396;A0A087X1A9	O75396	Vesicle-trafficking protein SEC22b	SEC22B	1.22425	0.642868	0.247277	1.80012	1.21509	1.12005	0.760489	0.0107441	0.234356	0.492384	NaN	-0.216724
O75427;H7C5D9;A0A087X197	O75427	Leucine-rich repeat and calponin homology domain-containing protein 4	LRCH4	-0.602398	-0.75016	-0.448287	-0.428831	-0.919339	-1.13812	-0.598296	-1.53101	-0.960083	-0.467793	-1.97768	-2.04799
O75436;S4R3Q6	O75436;S4R3Q6	Vacuolar protein sorting-associated protein 26A	VPS26A	0.061758	-0.113453	-1.03392	0.0319099	0.661172	0.577726	0.411853	0.468668	0.30707	0.747814	0.731257	0.760035
O75439;G3V0E4;F8WAZ6;F8WEA6;F8WBE1	O75439;G3V0E4	Mitochondrial-processing peptidase subunit beta	PMPCB	2.49733	2.46593	2.70426	2.89679	2.41235	2.23576	2.19623	2.04867	2.44823	1.83364	1.59554	1.72166
O75475	O75475	PC4 and SFRS1-interacting protein	PSIP1	-1.44804	-1.0434	-0.492539	-2.9417	-2.60797	-1.56488	-4.25161	-4.25862	-3.41255	NaN	NaN	NaN
O75477	O75477	Erlin-1	ERLIN1	-1.61067	0.193499	0.245954	-0.164793	-0.0231276	0.261784	0.723804	-0.203289	0.1292	0.908739	0.35422	0.2626
O75489;E9PS48	O75489	NADH dehydrogenase [ubiquinone] iron-sulfur protein 3, mitochondrial	NDUFS3	-0.599285	-0.649883	-0.440862	0.301613	0.113635	0.357136	-0.23235	-0.318607	-0.217907	-0.739571	-0.451838	-0.306423
O75531	O75531	Barrier-to-autointegration factor;Barrier-to-autointegration factor, N-terminally processed	BANF1	-3.89156	-4.10551	-4.40912	-2.92559	-3.16915	-3.87498	-4.43309	-3.81847	-4.77124	NaN	-4.22693	NaN
O75533;B4DGZ4;A0A494C1M2;H7C341	O75533	Splicing factor 3B subunit 1	SF3B1	0.516043	0.435167	0.943376	-0.263546	0.191379	1.06963	0.0366335	-0.160082	0.412817	-0.0467949	0.314404	0.313663
O75534;E9PLT0;E9PNG3;E9PLD4;E9PJK7;E9PKN4	O75534;E9PLT0	Cold shock domain-containing protein E1	CSDE1	2.24894	2.60736	2.35658	2.05062	2.26127	2.26305	2.00903	1.99159	1.74843	2.22762	2.09556	2.23811
O75569;F8WEG8;G5E9Q4;C9JMM3	O75569;F8WEG8;G5E9Q4;C9JMM3	Interferon-inducible double-stranded RNA-dependent protein kinase activator A	PRKRA	1.28548	1.27885	1.15407	1.19596	1.13974	1.09503	1.31172	1.27081	1.07822	1.12363	1.0887	1.20336
O75600	O75600	2-amino-3-ketobutyrate coenzyme A ligase, mitochondrial	GCAT	-1.62606	-1.96952	-1.7561	-0.916128	-2.26352	-2.10371	-0.873494	-1.81486	-1.9377	-1.44324	-2.57139	-2.64257
O75616;K7EQJ8;J3QSB2;J3QRV9	O75616;K7EQJ8;J3QSB2;J3QRV9	GTPase Era, mitochondrial	ERAL1	-1.20986	-2.67515	-2.56755	-0.942883	-2.27376	-2.14068	-0.9717	-1.32488	-1.82299	-1.72092	-3.14276	-3.05756
O75643;A0A494C1A5	O75643;A0A494C1A5	U5 small nuclear ribonucleoprotein 200 kDa helicase	SNRNP200	0.781	0.837727	1.54094	0.012064	0.474122	1.18013	-0.183009	0.203217	0.9592	0.872314	0.955777	1.62878
O75663	O75663	TIP41-like protein	TIPRL	0.0817413	0.72044	0.624394	0.0315685	0.533381	0.485205	0.544377	1.19716	0.766117	0.266241	0.776078	0.635689
O75695	O75695	Protein XRP2	RP2	-1.19368	-1.78379	-1.38898	-0.721249	-1.43197	-1.03087	-0.515296	-0.554674	-0.461222	-0.471182	-1.47765	-0.744745
O75718;C9JP16	O75718;C9JP16	Cartilage-associated protein	CRTAP	3.02339	2.6629	2.94287	2.28667	2.24601	2.4155	2.01557	1.62423	1.66606	1.96237	2.00868	2.14552
O75746;F8W9J0;H0YFB2;B4DGK6	O75746	Calcium-binding mitochondrial carrier protein Aralar1	SLC25A12	2.75159	2.96762	3.06575	2.58977	2.86876	3.05739	1.0268	1.3051	1.52435	0.995598	1.12203	1.42394
O75781;A0A087WWY4;A0A087WTK8	O75781;A0A087WWY4;A0A087WTK8	Paralemmin-1	PALM	-1.96229	-2.00696	-1.89399	-2.72452	-0.833037	-2.89354	-0.0207739	-0.349583	-0.418884	-1.4056	-1.42338	-2.05516
O75821;K7ER90;K7EL20;K7ENA8;K7EP16;K7EL60;K7ENH0	O75821;K7ER90;K7EL20;K7ENA8	Eukaryotic translation initiation factor 3 subunit G	EIF3G	0.19022	0.584883	0.237071	-0.14934	0.355044	-0.408606	0.00878048	-0.180626	-0.896273	-0.374363	-0.122256	-0.376867
O75844	O75844	CAAX prenyl protease 1 homolog	ZMPSTE24	1.63352	0.93565	0.725101	1.48897	1.05476	0.82546	0.805528	0.559103	0.18568	0.443565	-0.204257	0.326378
O75874;C9J4N6;C9JJE5;C9JLU6	O75874	Isocitrate dehydrogenase [NADP] cytoplasmic	IDH1	1.10265	1.41469	0.868922	1.80486	1.555	1.176	2.12288	1.71715	1.56238	1.85314	1.56257	0.833981
O75882	O75882	Attractin	ATRN	1.61485	-1.75068	-0.901904	1.82971	-1.33012	-1.47754	2.17147	-0.888182	-0.73094	2.47534	-1.47613	-1.80445
O75891;C9IZ36	O75891	Cytosolic 10-formyltetrahydrofolate dehydrogenase	ALDH1L1	-0.81802	-0.968019	-0.833817	-0.175804	-0.221065	-0.423279	-1.62553	-1.67192	-1.74338	0.304583	0.0930033	0.0414085
O75907;A0A0A0MR74	O75907;A0A0A0MR74	Diacylglycerol O-acyltransferase 1	DGAT1	0.941505	0.232859	0.579057	0.851759	-0.196244	-0.0236874	0.528079	-0.113676	-0.0315361	-0.335033	-1.47342	-0.403168
O75915;F8WF90;C9JQU6;F8WF33	O75915;F8WF90;C9JQU6;F8WF33	PRA1 family protein 3	ARL6IP5	-0.0775566	-0.622963	-0.503329	-0.361336	-1.07117	-1.15258	-0.461728	-1.02001	-0.968571	-1.2653	-1.56533	-1.56087
O75947;F5H608	O75947	ATP synthase subunit d, mitochondrial	ATP5H	2.18683	2.41696	2.68085	2.57131	2.74139	2.95667	2.09416	1.97581	2.56622	1.624	1.70051	2.30546
O75955;A0A140T9R1;A2AB10;A2AB09;A0A140T9X0;A0A140T9W4;A2AB12;A0A140T959;A0A0G2JJQ6;A2AB13;A2AB11;A0A140T9C3;A0A140T974;A0A140T910;A0A140T957;A0A140T9B1;A0A140T905;A2ABJ5;A0A140T907	O75955;A0A140T9R1;A2AB10;A2AB09;A0A140T9X0	Flotillin-1	FLOT1	5.65162	4.98732	5.05667	5.51901	4.82136	4.83264	5.86627	5.06826	5.08041	5.49629	4.57846	4.70267
O75962;E7EWP2;E7EPJ7;F5H228;A0A1W2PRD7;A0A087X139;H7C0I9	O75962;E7EWP2;E7EPJ7;F5H228	Triple functional domain protein	TRIO	1.14867	1.22284	0.989156	0.417599	0.412538	0.121161	0.843387	0.77038	0.710476	0.703049	0.760354	0.558702
O75976;J3QQJ4;J3QRJ9	O75976	Carboxypeptidase D	CPD	4.95243	4.36679	4.25364	4.75281	4.29472	4.19252	5.01239	4.44679	4.30833	5.22765	4.67197	4.53557
O76003	O76003	Glutaredoxin-3	GLRX3	-1.74322	-0.26222	0.360013	-1.51231	-0.296397	0.0642242	-0.747096	-0.560488	0.0350704	-0.913645	0.36263	0.300913
O76031;H0YM48;H0YK07	O76031	ATP-dependent Clp protease ATP-binding subunit clpX-like, mitochondrial	CLPX	1.62921	1.22155	1.40488	1.29417	0.210359	0.955151	0.401996	0.209627	0.0993614	0.592236	0.20139	-0.323814
O76062;E9PLS9;E9PLL1;H0YEN6;E9PS18;E9PRQ1;E9PS09;E9PLI3;E9PK81;H0YDY5;E9PQZ7;E9PP79;E9PQ50;H0YCI8	O76062;E9PLS9;E9PLL1;H0YEN6;E9PS18;E9PRQ1;E9PS09;E9PLI3	Delta(14)-sterol reductase	TM7SF2	-1.95728	-2.63524	-2.72329	0.480143	-0.0997419	-0.132198	-0.681529	-1.19934	-0.995295	NaN	NaN	NaN
O76094;D6RDY6;R4GNC1	O76094;D6RDY6	Signal recognition particle subunit SRP72	SRP72	0.856331	1.22525	0.49684	0.852468	0.854707	0.873066	0.542039	0.021452	0.114895	0.649298	0.334739	0.344114
O94805;O96019	O94805	Actin-like protein 6B	ACTL6B	1.1419	0.0137081	0.478332	-0.082077	-0.18492	-0.643993	0.724423	0.174273	-0.512413	0.596413	0.526299	0.125631
O94806;H0Y5M6;F8WBA3;Q15139	O94806	Serine/threonine-protein kinase D3	PRKD3	-0.477297	-0.681881	-0.987607	-0.793703	-1.05892	-0.989759	-1.26363	-0.546593	-1.1433	-0.22316	-0.459401	-0.615492
O94819	O94819	Kelch repeat and BTB domain-containing protein 11	KBTBD11	-1.75142	-2.89262	-2.71526	-2.23936	-4.1182	-4.03589	-1.38431	-2.37718	-2.68393	-2.51385	-3.51252	-3.35622
O94822;H7BYG8;S4R3T2	O94822	E3 ubiquitin-protein ligase listerin	LTN1	-2.27502	-1.19712	-2.87602	-3.27844	-2.18872	-4.9299	-1.90114	-3.18484	-3.0872	-1.96241	-2.19324	-2.4609
O94826	O94826	Mitochondrial import receptor subunit TOM70	TOMM70A	4.90797	4.98842	4.92244	4.81653	4.86157	4.85188	4.75384	4.69091	4.67932	4.76392	4.71944	4.69574
O94832;K7EIG7;J3QRN6;J3KRL0;J3QRR2	O94832;K7EIG7;J3QRN6	Unconventional myosin-Id	MYO1D	2.94684	2.1733	2.02311	2.86182	1.78792	1.88978	3.19732	2.32244	2.14257	3.12535	2.46096	2.3309
O94855;E9PDM8;E9PC44	O94855;E9PDM8;E9PC44	Protein transport protein Sec24D	SEC24D	0.300674	0.0953465	0.272479	0.277887	0.181855	-0.0965157	-0.18831	-0.104567	-0.0785255	0.0613976	-0.239993	-0.224546
O94874	O94874	E3 UFM1-protein ligase 1	UFL1	2.65136	2.25869	1.96019	1.83576	1.61404	1.57957	1.75164	0.998756	1.06424	1.90384	1.24806	1.49539
O94905;E5RHW4;E5RJ09;B0QZ43	O94905;E5RHW4	Erlin-2	ERLIN2	3.71891	3.55927	3.6652	3.74249	3.34691	3.4287	3.75059	3.19296	3.49721	3.60446	3.25566	3.41404
O94906	O94906	Pre-mRNA-processing factor 6	PRPF6	-2.16027	-1.49075	-1.04797	-4.7377	-5.23222	-2.07975	-3.96563	-5.25847	-2.79415	-3.5699	-3.03948	-2.43434
O94919	O94919	Endonuclease domain-containing 1 protein	ENDOD1	-1.21513	-3.07548	-2.56184	-1.47673	-2.83751	-1.81534	-0.812987	-1.77058	-2.12383	-2.5619	-3.0892	-2.28566
O94925;H7BZD1;B7Z509	O94925	Glutaminase kidney isoform, mitochondrial	GLS	3.62524	3.50787	3.76695	3.36947	3.59093	3.63782	2.78208	2.82449	3.21995	2.71914	3.34243	3.57888
O94973;A0A0G2JS82;E9PR62;M0R2D9	O94973;A0A0G2JS82	AP-2 complex subunit alpha-2	AP2A2	4.45988	4.21223	4.17597	4.32158	4.06443	3.95537	4.33781	4.12192	3.99009	4.31725	3.973	3.83953
O95140;Q5JXC5	O95140	Mitofusin-2	MFN2	1.73969	1.86947	2.08582	1.4272	1.93143	1.97613	0.401479	0.545485	0.993876	1.38212	1.43047	1.61823
O95163;F5H2T0;H0YDF3	O95163;F5H2T0	Elongator complex protein 1	IKBKAP	1.1403	1.02405	0.787272	1.01858	0.713353	0.601522	1.4954	1.15885	0.875156	1.70328	1.13335	1.14864
O95168;C9JXQ9;F2Z3P9	O95168;C9JXQ9;F2Z3P9	NADH dehydrogenase [ubiquinone] 1 beta subcomplex subunit 4	NDUFB4	-1.47879	-2.25843	-2.517	-0.897587	-2.25255	-2.30651	-1.87952	-1.7468	-1.84352	NaN	NaN	NaN
O95197	O95197	Reticulon-3	RTN3	1.13778	0.285101	1.06906	1.78119	1.63136	1.46822	1.43985	1.27215	1.28383	1.29097	0.405068	1.22297
O95202	O95202	LETM1 and EF-hand domain-containing protein 1, mitochondrial	LETM1	5.18223	5.06193	5.43958	4.87961	4.7306	5.18012	3.94677	3.88614	4.17696	4.30425	4.33077	4.70736
O95210	O95210	Starch-binding domain-containing protein 1	STBD1	2.04013	2.11925	2.31926	1.79717	1.99577	2.19182	1.83009	1.94974	2.17763	1.51209	1.54074	1.84513
O95219;F8W9T3	O95219	Sorting nexin-4	SNX4	0.212059	-0.602398	-0.546172	-0.19421	-1.10477	-1.80448	0.448121	-1.38724	-1.30055	-0.10626	-1.35374	-2.27669
O95248;H0Y5W8	O95248	Myotubularin-related protein 5	SBF1	1.28054	0.338551	0.818547	0.516668	0.133403	-0.1654	1.02244	-0.0365124	-0.400581	1.15471	0.131778	0.435276
O95292;E5RK64	O95292	Vesicle-associated membrane protein-associated protein B/C	VAPB	3.21362	2.32976	2.27844	3.02757	2.37151	2.5523	2.57084	1.87794	1.98067	2.31201	1.39354	1.63904
O95297;Q9UEL6	O95297;Q9UEL6	Myelin protein zero-like protein 1	MPZL1	-0.499933	NaN	-1.71035	0.138182	-0.778638	-0.184574	0.962937	0.13048	0.258881	0.0557861	-0.574426	-0.233198
O95298;E9PM14;A0A087WUM3;E9PQ53	O95298;E9PM14;A0A087WUM3;E9PQ53	NADH dehydrogenase [ubiquinone] 1 subunit C2;NADH dehydrogenase [ubiquinone] 1 subunit C2, isoform 2	NDUFC2;KCTD14;NDUFC2-KCTD14	-4.40187	-5.01011	-5.12789	-2.17899	-2.40671	-2.09268	-5.26921	-5.61891	-5.48673	-5.62025	NaN	NaN
O95302;C9J4P8;Q75LS8	O95302	Peptidyl-prolyl cis-trans isomerase FKBP9	FKBP9	1.97365	-0.179598	-0.569646	1.19026	-0.780595	-1.18697	1.781	0.571699	-0.374733	1.58341	-0.451715	-0.647839
O95336;M0R261;M0R1L2;M0R0U3	O95336;M0R261;M0R1L2	6-phosphogluconolactonase	PGLS	1.48654	2.14899	1.87755	2.01201	2.458	2.19631	1.61771	1.77726	1.53849	1.70157	2.13501	2.03278
O95347;Q5T821;A0A0C4DGE5	O95347	Structural maintenance of chromosomes protein 2	SMC2	0.938869	1.60258	1.65488	1.23013	1.52049	1.46217	1.62973	1.72536	1.75551	1.91922	2.2378	2.02662
O95372;Q5QPQ0;Q5QPN5;Q5QPN9;Q5QPQ1;Q5QPQ3;Q5QPQ2	O95372;Q5QPQ0	Acyl-protein thioesterase 2	LYPLA2	-0.211187	0.139288	-0.288281	-0.725018	0.397229	-0.199417	-0.341578	0.54244	0.451208	-0.131927	-0.0486059	0.0367832
O95373;E9PLB2	O95373	Importin-7	IPO7	3.55939	3.55519	3.73694	3.57833	3.45276	3.69598	3.72727	3.67629	3.87095	3.96577	3.85619	4.04708
O95376;C9JZ71;C9JCL4;F8WCS4;C9JBC5	O95376	E3 ubiquitin-protein ligase ARIH2	ARIH2	0.925512	0.661692	0.241059	0.384699	0.0999117	-0.165178	0.519858	0.223379	0.585737	0.362337	0.00290203	-0.0666161
Q5H8X8;O95399	Q5H8X8;O95399	Urotensin-2	UTS2	4.75216	4.10905	3.69803	4.21767	3.58649	3.7977	4.1967	3.31744	3.33986	4.48644	3.81976	4.07623
O95433;G3V438;H0YJU2;H0YJ63;H0YJG7;G3V3W9	O95433;G3V438	Activator of 90 kDa heat shock protein ATPase homolog 1	AHSA1	1.70697	2.63275	2.74957	2.0827	2.95328	3.09369	2.10342	3.00016	2.78593	2.22699	2.89493	2.40968
O95470;H0Y3V8;H7BXL7	O95470	Sphingosine-1-phosphate lyase 1	SGPL1	4.00216	3.3559	3.45848	3.67615	3.15081	3.28337	3.33994	2.81294	2.77864	3.10702	2.42726	2.77204
O95479	O95479	GDH/6PGL endoplasmic bifunctional protein;Glucose 1-dehydrogenase;6-phosphogluconolactonase	H6PD	1.44121	0.865995	0.590005	0.88859	0.548087	0.834219	0.758878	-0.0102596	0.30035	1.21069	0.775283	0.638729
O95486;H0Y9J6	O95486	Protein transport protein Sec24A	SEC24A	-1.2136	-0.974125	-0.528356	-1.80002	-1.12935	-2.11998	-1.77102	-1.73685	-1.86827	-2.31521	-0.719911	-1.23575
O95487	O95487	Protein transport protein Sec24B	SEC24B	1.44724	1.63321	1.57602	0.988422	1.31776	1.25023	1.26988	1.80893	1.60318	1.1991	1.48888	1.43754
O95573;F5GWH2;F5H062	O95573	Long-chain-fatty-acid--CoA ligase 3	ACSL3	4.81316	4.00846	3.9899	4.48232	3.70412	3.70252	4.20548	3.5209	3.55591	3.90923	3.16896	3.20889
O95671	O95671	N-acetylserotonin O-methyltransferase-like protein	ASMTL	-0.0243568	0.550951	0.395501	0.275387	0.0772772	0.414118	0.134913	0.365885	0.514093	0.148363	0.216664	0.178141
O95674	O95674	Phosphatidate cytidylyltransferase 2	CDS2	3.19049	2.67831	2.73639	2.91143	2.24426	2.67053	2.48141	1.82347	1.76565	2.39758	1.73016	1.80648
O95714;A0A0J9YVP0;A0A3B3IRP6;Q9BVR0;A0A0J9YXQ8;H3BUQ1;A0A0G2JPS8	O95714;A0A0J9YVP0	E3 ubiquitin-protein ligase HERC2	HERC2	0.662306	0.150013	0.0738268	0.967371	0.220904	0.133471	1.00968	0.443977	0.212547	1.30335	0.569148	0.786757
O95716;M0R257	O95716;M0R257	Ras-related protein Rab-3D	RAB3D;RAB3A	-0.40815	-0.710697	-0.520492	0.347557	0.00730038	0.0100155	0.24026	-0.593258	-0.180723	0.0797882	-0.339459	-0.398781
O95747;C9JIG9;F8WBK9	O95747;C9JIG9	Serine/threonine-protein kinase OSR1	OXSR1	1.36535	1.73534	2.11924	1.11282	1.45638	1.66748	1.22571	1.68287	1.94891	1.40856	1.81813	1.98223
O95757;E9PDE8;D6RJ96	O95757;E9PDE8;D6RJ96	Heat shock 70 kDa protein 4L	HSPA4L	1.53277	0.554054	0.659286	1.75497	0.828393	0.400244	1.83134	1.13345	0.730959	1.77977	0.848321	1.25464
O95782	O95782	AP-2 complex subunit alpha-1	AP2A1	3.33891	3.10273	2.96666	3.07852	2.82879	2.83012	3.38687	2.96666	2.94501	3.49569	3.21586	3.05107
O95831;E9PMA0	O95831	Apoptosis-inducing factor 1, mitochondrial	AIFM1	4.24689	3.99861	4.50127	3.92794	3.75243	4.17601	2.90666	2.62673	3.15018	2.7583	2.72818	3.18532
O95861;A6NF51;F8VZG4;F8W1J0;F8VRY7;F8VVW8	O95861;A6NF51	3(2),5-bisphosphate nucleotidase 1	BPNT1	-0.301832	-0.206985	-0.340196	0.000116348	0.224883	0.169785	-0.575917	0.120853	-0.154964	-0.3885	0.013238	-0.242203
O95865;A0A140T971;Q5SSV3;Q5SRR8;H0Y7N1	O95865;A0A140T971;Q5SSV3;Q5SRR8;H0Y7N1	N(G),N(G)-dimethylarginine dimethylaminohydrolase 2	DDAH2	-0.457632	-1.08221	-0.672441	-0.402004	-0.101539	0.0100155	1.47277	1.65227	1.13808	-0.023037	0.0472841	-0.816792
O95881	O95881	Thioredoxin domain-containing protein 12	TXNDC12	-0.438099	-1.22759	-1.24581	-2.33497	-2.68853	-2.71947	-1.2388	-2.43937	-2.20348	-1.43851	-2.10409	-2.23363
O95980	O95980	Reversion-inducing cysteine-rich protein with Kazal motifs	RECK	-1.91548	-2.11597	-1.90959	0.0947762	-0.346271	-0.293495	0.106801	-0.0645027	0.073185	0.445745	-0.0895548	-0.280468
O96005;K7EQQ1;K7EJ16	O96005	Cleft lip and palate transmembrane protein 1	CLPTM1	3.49125	1.30782	1.99426	2.73869	0.960765	1.34994	2.83245	0.615908	0.841938	2.82684	1.36536	1.39817
O96008;K7EJ57;K7EKG4	O96008;K7EJ57	Mitochondrial import receptor subunit TOM40 homolog	TOMM40	2.016	2.33019	2.35457	2.08926	2.41747	2.40976	0.400447	0.983423	1.02731	0.795517	1.46145	1.48957
O96011;H7C3V6	O96011	Peroxisomal membrane protein 11B	PEX11B	0.376608	-1.50618	-1.22789	0.756311	-0.273709	-0.0689507	-0.288289	-1.34356	-2.031	-1.73988	NaN	NaN
P00338;F5GXY2;F5GYU2;F5GXH2;F5GZQ4;F5H5J4;F5H6W8;F5H8H6;F5GXC7;F5GWW2;F5GXU1	P00338	L-lactate dehydrogenase A chain	LDHA	5.03193	4.85176	4.87003	5.36818	5.11416	5.13092	5.27738	5.14276	5.13339	5.16682	4.96583	4.8829
P00352;Q5SYQ7;Q5SYQ9;Q5SYQ8	P00352;Q5SYQ7;Q5SYQ9;Q5SYQ8	Retinal dehydrogenase 1	ALDH1A1	-2.44113	-2.39968	-2.36207	-2.01626	-2.80291	-1.65142	-1.83271	-2.24767	-2.51849	NaN	-2.35694	NaN
P00367;P49448	P00367;P49448	Glutamate dehydrogenase 1, mitochondrial;Glutamate dehydrogenase 2, mitochondrial	GLUD1;GLUD2	4.75972	5.01277	5.37371	4.6837	4.84129	5.19928	3.90513	4.30348	4.57899	3.96268	4.28226	4.56355
P00387;B1AHF3	P00387;B1AHF3	NADH-cytochrome b5 reductase 3;NADH-cytochrome b5 reductase 3 membrane-bound form;NADH-cytochrome b5 reductase 3 soluble form	CYB5R3	4.26671	3.34297	3.87687	4.21548	3.55594	3.89871	3.95412	3.21499	3.69294	3.49896	2.99965	3.23686
P00390;A0A2R8YF59;H0YC68	P00390	Glutathione reductase, mitochondrial	GSR	1.48009	2.03081	1.69216	1.72529	2.0932	1.89933	0.860137	1.02436	0.469292	0.959419	1.21881	1.16643
P00403	P00403	Cytochrome c oxidase subunit 2	MT-CO2	1.19935	0.870981	0.816287	1.93545	1.8978	1.77433	0.870553	1.13843	1.22847	0.695965	0.864491	0.566652
P00441;H7BYH4	P00441;H7BYH4	Superoxide dismutase [Cu-Zn]	SOD1	NaN	-2.40652	-2.60056	-1.77888	-2.66924	-1.84911	0.869372	-0.54657	0.366056	-0.0274754	-1.84874	NaN
P00492;Q9NRG1	P00492	Hypoxanthine-guanine phosphoribosyltransferase	HPRT1	-0.932856	-7.05889	-5.91504	0.0157547	0.122584	-0.938513	-1.01273	-3.53937	-3.79144	-1.20337	-2.49277	-1.95382
P00505	P00505	Aspartate aminotransferase, mitochondrial	GOT2	5.42264	5.62444	5.83542	5.44564	5.76014	5.84633	4.86033	5.0442	5.23914	4.33482	4.79528	5.20057
P00558;P07205	P00558	Phosphoglycerate kinase 1	PGK1	5.36944	5.17866	5.16528	5.64239	5.47875	5.37606	5.54914	5.39055	5.33392	5.35731	5.08228	5.23049
Q5T9B7;P00568	Q5T9B7;P00568	Adenylate kinase isoenzyme 1	AK1	-2.24624	-1.18989	-2.00861	-1.48076	-0.723819	-1.09982	-1.03843	-0.408037	-1.3085	-2.42659	-0.792308	-1.68281
P00846	P00846	ATP synthase subunit a	MT-ATP6	-1.16718	-2.07366	-0.788493	-0.183985	0.120383	0.406343	-0.899926	-0.338167	-0.226103	-1.47905	-0.821088	-0.731163
P01111;G3V4K2;G3V5T7	P01111	GTPase NRas	NRAS	-0.11191	-0.60759	-0.450759	1.18355	0.898025	0.960979	1.6101	0.396215	0.792984	1.05939	0.442657	0.884212
P01112	P01112	GTPase HRas;GTPase HRas, N-terminally processed	HRAS	1.4471	1.08262	1.04492	2.09951	1.65506	1.64399	2.01225	1.69904	2.09525	2.18892	1.71959	1.92961
P01116	P01116	GTPase KRas;GTPase KRas, N-terminally processed	KRAS	-3.85008	-4.06568	-4.30042	-2.96252	-3.57726	-3.51163	-2.68301	-3.0502	-2.58459	-2.27901	-2.94586	-2.82698
P02545;A0A0C4DGC5;H0YAB0	P02545	Prelamin-A/C;Lamin-A/C	LMNA	2.23223	2.0224	3.56278	1.78492	1.47443	2.95923	-1.29455	-0.98814	0.770899	-3.68711	-3.46717	-1.3496
P02786;G3V0E5;H7C3V5;F8WBE5	P02786;G3V0E5	Transferrin receptor protein 1;Transferrin receptor protein 1, serum form	TFRC	5.98836	5.71225	5.60114	5.77665	5.51155	5.3897	6.20401	5.89353	5.82505	6.19224	5.90419	5.8101
P02792	P02792	Ferritin light chain	FTL	-0.807606	-1.63045	-0.717402	-1.53579	-4.00276	-5.03823	-0.38713	NaN	NaN	-1.19541	-4.24304	-3.76653
P02794;G3V192;G3V1D1;E9PPQ4;E9PRK8;E9PKY7;E9PQR3;E9PKM5;E9PK45	P02794;G3V192;G3V1D1	Ferritin heavy chain;Ferritin heavy chain, N-terminally processed;Ferritin	FTH1	2.39665	0.384047	0.0910406	2.23139	0.395196	0.29631	3.16436	1.15613	1.0384	2.70947	1.223	1.15901
P03905	P03905	NADH-ubiquinone oxidoreductase chain 4	MT-ND4	-3.97825	NaN	-2.61883	-2.47807	-2.21038	-2.47995	-3.52311	-2.88788	NaN	-3.41372	-3.32354	-2.45406
P03915	P03915	NADH-ubiquinone oxidoreductase chain 5	MT-ND5	0.332485	0.517876	0.486539	0.597719	0.236041	0.0493908	-1.26156	-1.09567	-1.42258	-0.834929	-0.789756	-0.749121
P03928	P03928	ATP synthase protein 8	MT-ATP8	-0.570904	-0.809961	-0.541492	-0.395937	-0.869218	0.708723	-0.886859	-1.25832	-0.576946	-1.86188	-2.13546	-1.28955
P04040	P04040	Catalase	CAT	3.80727	2.83597	3.10934	3.5257	2.48117	2.83172	3.20671	1.77868	2.20237	2.67564	1.57382	1.66931
P04062;A0A0G2JNZ5;A0A0G2JLB3;A0A0G2JNZ0	P04062;A0A0G2JNZ5;A0A0G2JLB3;A0A0G2JNZ0	Glucosylceramidase	GBA	5.65457	4.74088	4.53494	5.2367	4.4602	4.33706	5.52526	4.59543	4.48238	5.24066	3.92403	4.00517
P04066	P04066	Tissue alpha-L-fucosidase	FUCA1	2.69363	1.80389	1.6409	2.55124	1.74485	1.48379	2.51167	1.81647	1.43014	2.07405	1.27241	1.23556
P04075;H3BQN4;J3KPS3;H3BPS8;H3BUH7;H3BR04;H3BMQ8;H3BU78;H3BR68;A0A087WXX2;A0A3B3IS80;P05062	P04075;H3BQN4;J3KPS3;H3BPS8;H3BUH7;H3BR04;H3BMQ8	Fructose-bisphosphate aldolase A;Fructose-bisphosphate aldolase	ALDOA	5.16416	5.001	4.85179	5.63629	5.53317	5.2017	5.37544	5.36644	5.12383	5.45172	5.30855	4.93171
P04114;A8MUN2	P04114	Apolipoprotein B-100;Apolipoprotein B-48	APOB	3.18389	2.67035	2.80628	0.810381	NaN	-1.57711	1.21576	NaN	-1.1927	1.35481	-2.34582	-0.824451
P04179;F5H3C5;F5H4R2;F5GYZ5;G8JLJ2;G5E9P6;F5GXZ9	P04179;F5H3C5;F5H4R2;F5GYZ5	Superoxide dismutase [Mn], mitochondrial	SOD2	-1.1761	-1.27176	-0.107022	-1.18089	-0.843228	-0.595024	-1.95982	-2.2586	-1.21242	-1.80496	-1.87331	-3.08809
P04181	P04181	Ornithine aminotransferase, mitochondrial;Ornithine aminotransferase, hepatic form;Ornithine aminotransferase, renal form	OAT	3.60482	3.95209	4.43747	3.59558	4.24325	4.53674	2.74332	3.44658	3.78141	2.66582	3.17111	3.69884
P04350;M0R2D3;M0R278;A6NNZ2;M0QY85;M0QYM7;M0R0X0;M0QY37;M0QX14;M0R042;M0QZL7;M0R1I1;M0R2T4;A0A075B724	P04350	Tubulin beta-4A chain	TUBB4A	2.56434	3.27246	3.03909	2.49547	3.34178	3.23487	2.58305	3.27801	3.13347	2.57708	3.32254	3.18717
P04406;E7EUT5;O14556	P04406;E7EUT5	Glyceraldehyde-3-phosphate dehydrogenase	GAPDH	7.25627	7.02395	6.82815	7.60741	7.55683	7.3334	7.28037	7.01043	6.88746	7.15693	6.53996	6.49426
P04424;A0A5F9ZHM8;A0A5F9ZHC6;F8W943	P04424;A0A5F9ZHM8;A0A5F9ZHC6;F8W943	Argininosuccinate lyase	ASL	-1.39185	-1.1249	-1.87296	-0.971718	-1.94331	-2.19479	-0.768695	-2.44814	-2.7	-5.07357	-6.15586	-6.06538
P04792;F8WE04;C9J3N8	P04792;F8WE04	Heat shock protein beta-1	HSPB1	2.00453	1.31328	1.70772	2.47803	1.53945	1.81878	2.75198	1.71364	2.00964	2.43069	1.72825	1.99837
P04843;B7Z4L4;F8WF32	P04843;B7Z4L4	Dolichyl-diphosphooligosaccharide--protein glycosyltransferase subunit 1	RPN1	6.70571	6.27437	6.32521	6.31488	5.77649	5.90453	5.75184	5.19926	5.35554	5.67147	5.04262	5.25782
P04844;Q5JYR7;Q5JYR4;Q5JYR3;F2Z3K5;H0Y5M1	P04844	Dolichyl-diphosphooligosaccharide--protein glycosyltransferase subunit 2	RPN2	6.05066	5.65038	5.74747	5.52231	4.92192	5.05001	5.01394	4.55428	4.5774	4.87569	4.48538	4.55788
P04899	P04899	Guanine nucleotide-binding protein G(i) subunit alpha-2	GNAI2	3.93902	3.9926	3.89913	4.37341	4.40904	4.3679	4.34274	4.52051	4.36923	4.56934	4.40131	4.37575
P05023;Q5TC01;Q5TC05;P20648;Q5TC02	P05023	Sodium/potassium-transporting ATPase subunit alpha-1	ATP1A1	7.10867	6.57317	6.69979	7.42857	6.86355	7.05308	7.80822	7.35275	7.4675	7.85021	7.26619	7.46914
P05026;V9GYR2	P05026	Sodium/potassium-transporting ATPase subunit beta-1	ATP1B1	5.96366	5.01999	5.19531	6.1237	5.28059	5.41937	6.32272	5.26614	5.62861	6.26721	5.36818	5.53836
P05060;A0A0A0MT66	P05060	Secretogranin-1;PE-11;GAWK peptide;CCB peptide	CHGB	4.46192	0.0842037	-0.456977	3.96861	-0.205077	0.39304	4.56421	-0.407862	-0.747871	4.4783	-0.340665	-0.038456
P05091;F8VP50;S4R3S4;H0YMG7;O94788;H0YKL3;H0Y2X5;P47895	P05091	Aldehyde dehydrogenase, mitochondrial	ALDH2	5.51829	5.71373	5.96675	5.39705	5.45639	5.76918	4.82709	4.94477	5.20152	4.87101	5.26525	5.50038
P05106;H3BM21;I3L4X8	P05106;H3BM21	Integrin beta-3;Integrin beta	ITGB3	0.0992241	-1.27063	-1.19176	0.637648	-0.985019	-0.172211	1.292	-0.0942478	0.676561	0.736168	-0.229392	0.0622387
P05141;Q9H0C2	P05141	ADP/ATP translocase 2;ADP/ATP translocase 2, N-terminally processed	SLC25A5	5.07423	5.15573	5.37141	5.19855	5.43325	5.56141	4.71711	5.02715	5.16521	4.27906	4.55055	4.78814
P05165;A0A1B0GU58;A0A1B0GWI4;A0A1B0GUX9;A0A1B0GWA1;A0A1B0GTR1;Q5JTW6;H0Y5U0;Q5JVH2;H0Y4B9;H0Y798	P05165;A0A1B0GU58;A0A1B0GWI4;A0A1B0GUX9;A0A1B0GWA1	Propionyl-CoA carboxylase alpha chain, mitochondrial	PCCA	2.22995	2.61278	2.76377	2.0454	2.33711	2.41093	1.25686	1.35806	1.28168	1.05538	1.78861	1.91439
P05198;H0YJS4;G3V4T5	P05198;H0YJS4;G3V4T5	Eukaryotic translation initiation factor 2 subunit 1	EIF2S1	1.34321	1.23769	0.815738	1.56424	1.35152	0.866716	1.1671	1.25793	1.11409	0.743279	0.321342	-0.238495
P05386	P05386	60S acidic ribosomal protein P1	RPLP1	0.298271	0.431175	0.700871	0.428112	0.460582	0.6576	1.35812	0.49683	0.500891	0.563148	0.820962	0.714226
P05387;H0YDD8	P05387;H0YDD8	60S acidic ribosomal protein P2	RPLP2	-0.409544	-3.18732	NaN	-0.694443	-1.14116	-1.54141	-0.386403	0.0982265	-0.502836	-1.85852	-1.56654	-2.06903
P05388;F8VWS0;F8VU65;F8VW21;F8VPE8;G3V210;F8VZS0;F8VQY6;F8VRK7;F8VS58;F8VWV4;Q8NHW5;F8W1K8	P05388;F8VWS0;F8VU65;F8VW21;F8VPE8;G3V210;F8VZS0;F8VQY6;F8VRK7;F8VS58	60S acidic ribosomal protein P0	RPLP0	5.53255	5.51519	5.33825	5.53919	5.56527	5.5721	5.35995	5.42584	5.39532	5.02663	5.13381	5.15092
P05455;E7ERC4;E9PGX9;E9PFL9	P05455;E7ERC4	Lupus La protein	SSB	-1.8224	-2.53127	-1.22882	-0.0791225	-0.517955	-0.0840549	-0.138675	-0.684177	-0.735899	-1.10058	-1.66746	-1.41213
P05556;E7EQW5;C9JPK5;Q5T3E6;E9PLR6;E7EUI6;E7ERX5;C9JJP8;Q5T3E5;E9PQJ2;H7C4N8;C9JNE0	P05556	Integrin beta-1	ITGB1	6.59522	5.79629	5.87463	6.71421	6.17799	6.16361	6.958	6.4579	6.49222	7.09083	6.50193	6.62262
P06213;M0R3E6	P06213	Insulin receptor;Insulin receptor subunit alpha;Insulin receptor subunit beta	INSR	0.287127	-0.350641	-0.107022	0.984249	0.35229	0.9944	1.33511	0.935961	1.21261	1.53225	0.91001	1.05404
P06241;E5RGT0;E5RH71;E5RIX5;E5RFS5;E5RGM6;E5RI25;E5RFM0	P06241	Tyrosine-protein kinase Fyn	FYN	-2.605	-2.83902	-2.89349	-3.03618	-4.71205	-4.83365	-2.54642	-1.71576	-3.80845	-3.42165	-2.62232	-3.29859
P06576;H0YH81;F8W079;H0YI37	P06576;H0YH81;F8W079	ATP synthase subunit beta, mitochondrial;ATP synthase subunit beta	ATP5B	7.06734	7.1614	7.43462	6.29716	6.37777	6.59588	5.36348	5.59815	5.89752	5.49986	5.67433	5.91189
P06733;A0A2R8Y6G6;K7EM90;A0A2R8YEM5;A0A2R8Y879;K7ERS8;A0A2R8Y798;A0A2R8YEG5;A0A2R8Y6I8	P06733;A0A2R8Y6G6	Alpha-enolase	ENO1	6.70872	6.40698	6.31427	7.05735	6.7511	6.71726	6.95159	6.6956	6.67935	6.7861	6.52528	6.48065
P06748;E5RI98;E5RGW4	P06748	Nucleophosmin	NPM1	2.00396	2.35524	2.45798	1.59437	1.99694	2.2275	2.09169	2.00982	1.99876	2.24994	2.62129	2.68969
P06756;H7BZG1	P06756	Integrin alpha-V;Integrin alpha-V heavy chain;Integrin alpha-V light chain	ITGAV	3.47331	1.96536	2.40504	3.90152	2.43246	2.88365	4.52279	2.73642	3.32615	4.48412	2.89876	3.41363
P07099;B1AQP8;B1AQP9	P07099	Epoxide hydrolase 1	EPHX1	1.85949	1.16296	1.43345	1.36036	1.0314	0.847338	0.60809	-0.0639763	-0.0873718	-0.118231	-0.975808	-0.74374
P07195;A0A5F9ZHM4;A0A3B3IS95;A8MW50;C9J7H8;F5H793;F5H5G7;F5H155;A0A087WUM2;G3XAP5;F5H245;Q6ZMR3;P07864	P07195;A0A5F9ZHM4;A0A3B3IS95;A8MW50	L-lactate dehydrogenase B chain;L-lactate dehydrogenase	LDHB	5.22623	5.18644	5.0371	5.54471	5.47847	5.50776	5.45671	5.16573	5.43033	5.50849	5.22958	5.30334
P07196;A0A0S2Z436;A0A087X0W2	P07196;A0A0S2Z436;A0A087X0W2	Neurofilament light polypeptide	NEFL	0.0401039	1.31314	0.789859	-0.663671	0.744601	0.546864	-0.637906	0.559002	0.444593	-0.69886	0.142056	-0.0212879
P07237;H7BZ94;I3L312;H0Y3Z3;I3L398;I3L4M2;I3NI03;I3L3U6;I3L0S0;I3L3P5;I3L514;I3L1Y5	P07237;H7BZ94	Protein disulfide-isomerase	P4HB	7.06805	6.42382	6.6065	6.37555	5.8171	5.96292	6.28533	5.65481	5.77717	6.26233	5.82597	5.96067
P07355;H0YN42;H0YMU9;H0YMD0;A6NMY6;H0YM50;H0YKS4;H0YMM1;H0YN28;H0YNP5;H0YL33;H0YMW4;H0YKX9;H0YMT9;H0YLV6;H0YKZ7;H0YKL9;H0YKV8;H0YNA0;H0YMD9;H0YNB8;H0YKN4;H0YN52;H0YLE2	P07355;H0YN42;H0YMU9;H0YMD0;A6NMY6;H0YM50;H0YKS4;H0YMM1;H0YN28;H0YNP5;H0YL33	Annexin A2;Annexin;Putative annexin A2-like protein	ANXA2;ANXA2P2	2.71038	2.90204	2.6675	3.41266	2.99801	3.19103	3.37256	3.34141	3.56405	3.33624	3.42574	3.22119
P07384;E9PRM1;E9PLX0;E9PJJ3;E9PLC9;E9PMC6;E9PJA6;E9PSA6;E9PQB3;E9PL37;E9PIA9	P07384	Calpain-1 catalytic subunit	CAPN1	2.50529	1.60305	1.81141	2.4475	1.99298	1.7674	2.50045	2.10766	1.81101	2.26082	1.88872	2.10732
P07437;Q5JP53;Q5ST81	P07437;Q5JP53;Q5ST81	Tubulin beta chain	TUBB	8.3788	9.1463	9.02946	8.34134	9.16127	9.02107	8.27554	9.0228	8.63118	8.25206	9.01058	8.85192
P07686;Q5URX0;H0YA83;H0Y9B6;D6REQ8	P07686;Q5URX0;H0YA83;H0Y9B6	Beta-hexosaminidase subunit beta;Beta-hexosaminidase subunit beta chain B;Beta-hexosaminidase subunit beta chain A	HEXB	4.56505	3.26439	3.12769	4.32983	3.26305	3.17944	4.51957	3.312	3.09453	4.05017	2.75693	2.82996
P07737;K7EJ44;I3L3D5;CON__P02584	P07737;K7EJ44	Profilin-1	PFN1	3.24003	2.71604	2.97415	3.77799	3.1919	3.31569	3.93129	3.27405	3.4466	3.15519	2.70153	2.59718
P07741;H3BQF1;H3BQB1;H3BQZ9;H3BSW3	P07741;H3BQF1;H3BQB1;H3BQZ9;H3BSW3	Adenine phosphoribosyltransferase	APRT	0.21913	-0.290813	-0.142957	0.21063	1.25049	0.594696	0.220988	0.807283	0.270266	-0.718355	0.728658	0.206747
P07814;V9GYZ6;V9GZ76	P07814;V9GYZ6	Bifunctional glutamate/proline--tRNA ligase;Glutamate--tRNA ligase;Proline--tRNA ligase	EPRS	5.45606	5.49103	5.73786	5.16735	5.35277	5.55251	5.40731	5.29023	5.71111	5.47113	5.52269	5.8536
P07858;E9PKQ7;E9PNL5;E9PHZ5;E9PLY3;E9PSG5;E9PQM1;R4GMQ5;E9PR54;E9PJ67;E9PCB3;E9PS78	P07858	Cathepsin B;Cathepsin B light chain;Cathepsin B heavy chain	CTSB	5.08914	4.92758	4.78081	4.63512	4.32333	4.27657	5.65271	5.23505	4.99315	5.18494	4.64655	4.55964
P07900;G3V2J8;Q58FG0	P07900	Heat shock protein HSP 90-alpha	HSP90AA1	7.34408	7.6662	7.99254	7.37772	7.64702	7.9308	7.32591	7.55242	7.77059	7.4088	7.61256	7.87195
P07948;E5RJ37;H0Y3C5;J3KPD6;P08631	P07948	Tyrosine-protein kinase Lyn	LYN	4.21845	3.2946	3.72876	4.40702	3.75463	4.14603	4.52076	3.56706	4.1336	4.36169	3.48575	3.82644
P07949;Q9BTX6;A0A5F9ZHR6;C9JYL6;A0A1W2PSA1;A0A1W2PPN7	P07949	Proto-oncogene tyrosine-protein kinase receptor Ret;Soluble RET kinase fragment;Extracellular cell-membrane anchored RET cadherin 120 kDa fragment	RET	4.56855	-0.196518	-0.15729	4.17388	-0.78028	-1.47043	4.55031	0.0494556	-0.261505	4.69175	-0.746089	-1.23765
P07954	P07954	Fumarate hydratase, mitochondrial	FH	4.47619	4.64156	4.85338	4.13277	4.27748	4.51034	3.58869	3.73368	4.02697	3.60336	4.02042	4.18752
P08133;E7EMC6;E5RJF5;E5RK63;E5RFF0;E5RI05;E5RJR0;E5RIU8	P08133;E7EMC6	Annexin A6;Annexin	ANXA6	5.963	5.80927	6.19838	6.19596	6.06584	6.4846	6.35126	6.26007	6.59606	6.12408	6.03146	6.42887
P08183;P21439;H7C0M2;E7EWT8	P08183	Multidrug resistance protein 1	ABCB1	5.8667	5.74997	5.93573	6.17115	6.05766	6.20872	6.57335	6.46316	6.6171	6.53279	6.38103	6.58882
P08236;F8WBK6;F2Z3L6	P08236	Beta-glucuronidase	GUSB	3.52837	2.13703	2.27153	3.08718	1.86765	1.90754	2.82662	1.34554	1.52222	2.4172	1.25235	1.33016
P08238;Q58FF7	P08238	Heat shock protein HSP 90-beta	HSP90AB1	9.40562	9.70357	9.87209	9.38603	9.61858	9.75432	9.40739	9.57422	9.66028	9.38339	9.49938	9.6799
P08240	P08240	Signal recognition particle receptor subunit alpha	SRPR	3.70741	2.9115	3.31582	3.1398	2.71975	2.90312	3.048	2.28028	2.57496	2.81576	2.26312	2.60247
P08243;F8WEJ5;C9J057;C9JT45;C9JM09;C9JLN6	P08243;F8WEJ5	Asparagine synthetase [glutamine-hydrolyzing]	ASNS	2.51984	1.95376	2.58305	2.63862	2.33306	2.76338	2.63737	2.15796	2.46155	2.48223	2.08137	2.44819
P08247;H7C4W3;F2Z3E1;G5E9A2	P08247;H7C4W3;F2Z3E1	Synaptophysin	SYP	3.23852	2.59956	2.37566	2.79863	2.17424	2.21161	3.10498	2.4437	2.39818	2.95186	2.26728	2.08493
P08253;H3BR66;H3BS34;H3BV48	P08253	72 kDa type IV collagenase;PEX	MMP2	3.16368	-0.156855	0.522195	2.50625	-0.672486	-0.284916	2.93035	-0.180693	0.426306	2.4984	-0.606616	-0.262093
P08559;Q5JPT9;Q5JPU0;Q5JPU1;Q5JPU3;Q5JPU2	P08559	Pyruvate dehydrogenase E1 component subunit alpha, somatic form, mitochondrial	PDHA1	1.78028	2.01543	1.97357	2.12267	1.96033	2.35835	1.61419	1.66651	1.75646	1.20442	1.58823	1.44035
P08572;A0A3B3ITQ8;A0A3B3IS47;A0A087WY39	P08572;A0A3B3ITQ8	Collagen alpha-2(IV) chain;Canstatin	COL4A2	1.3692	0.709274	0.697898	0.698128	0.435304	0.315659	2.12609	1.53081	1.75236	2.08208	1.55973	1.60183
P08574	P08574	Cytochrome c1, heme protein, mitochondrial	CYC1	1.8618	2.51605	2.34958	2.71403	2.88726	2.95874	1.42829	1.63951	2.17847	1.42213	1.62666	1.88403
P08582;C9JVN1	P08582	Melanotransferrin	MFI2	2.3395	0.978584	1.39674	2.85775	2.0266	2.34615	3.09849	1.78651	1.96711	2.86332	1.5245	1.75054
P08670;B0YJC4;B0YJC5;A0A1B0GTT5;A0A1B0GVG8;P17661;H7C5W5;P41219	P08670;B0YJC4	Vimentin	VIM	0.885818	1.49516	2.2239	1.83817	1.62599	1.6486	0.0557833	0.910057	0.909719	0.447515	1.32408	1.23448
P08754	P08754	Guanine nucleotide-binding protein G(k) subunit alpha	GNAI3	6.58601	6.33157	6.36581	7.22773	6.82397	6.94626	7.29202	7.01855	7.09613	7.26677	6.85483	7.0101
P08758;D6RBL5;D6RBE9;E9PHT9;D6RCN3	P08758;D6RBL5;D6RBE9;E9PHT9	Annexin A5;Annexin	ANXA5	3.11317	2.89636	2.94588	3.82822	3.51577	3.65847	3.83344	3.78417	3.73987	3.89384	3.66589	3.67793
P09104;F5H0C8;F5H1C3;U3KQP4;E5RI09;E5RG95;K7EPM1;K7EKN2;U3KQQ1	P09104;F5H0C8	Gamma-enolase;Enolase	ENO2	2.68048	2.52779	2.3422	2.80507	2.51377	2.61193	3.99866	3.73046	3.71815	2.88861	2.74107	2.73131
P09110;H7C131;C9JDE9;B4DVF4;H0Y4D4	P09110;H7C131;C9JDE9	3-ketoacyl-CoA thiolase, peroxisomal	ACAA1	1.11997	-0.311264	-0.860089	0.201342	-0.339578	-0.464771	0.340951	-1.40245	-0.96439	0.122625	-1.0607	-1.35366
P09172;Q5T382	P09172	Dopamine beta-hydroxylase;Soluble dopamine beta-hydroxylase	DBH	7.69764	5.05373	5.5216	7.47462	5.13954	5.35519	7.70166	5.31099	5.58494	7.74872	5.35066	5.73979
P09211;A8MX94;A0A087X2E9;A0A2R8Y5E5;A0A087X243	P09211;A8MX94	Glutathione S-transferase P	GSTP1	4.4954	4.43466	4.31339	5.0198	4.88248	4.85746	4.48086	4.43917	4.20649	4.64276	4.33528	4.36917
P09382	P09382	Galectin-1	LGALS1	0.500134	-1.27997	-0.89594	1.41537	0.375693	0.284622	2.28842	1.81091	1.67428	1.86179	0.724818	1.0169
P09417;H0Y8F7;B7Z415;D6RGG7	P09417;H0Y8F7;B7Z415;D6RGG7	Dihydropteridine reductase	QDPR	0.819643	-0.508341	0.461949	1.66648	1.04694	1.75847	0.789378	0.574781	-1.28101	0.72611	0.57743	0.641188
P09455;A0A0A0MTB9;H0YAK8;A0A0A0MQT0	P09455;A0A0A0MTB9;H0YAK8;A0A0A0MQT0	Retinol-binding protein 1	RBP1	-0.490784	0.984224	-0.572175	1.85244	1.89261	1.54817	0.677802	1.17401	1.50674	1.08331	1.40138	1.02995
P09471;A0A1W2PRJ7;A0A1W2PS82;H3BTM2;A0A1W2PP87;A0A1W2PP38;A0A1W2PRE1;A0A1W2PQK2;A0A087WTB6;A2A2R6;H3BNR5;A0A087WZE5;A0A1W2PQ24	P09471	Guanine nucleotide-binding protein G(o) subunit alpha	GNAO1	5.04775	4.60565	4.88244	5.49761	5.02005	5.38073	5.68858	5.36537	5.54467	5.67565	5.18174	5.57424
P09496;C9J8P9;F8WF69	P09496;C9J8P9;F8WF69	Clathrin light chain A	CLTA	-2.47332	-3.86975	-3.68765	-1.83404	-2.07399	-2.08701	-0.689624	-0.753716	-0.703695	NaN	NaN	NaN
P09525;Q6P452;B4E1S2	P09525;Q6P452	Annexin A4;Annexin	ANXA4	1.03778	1.0061	0.976083	2.02234	1.87457	1.73796	2.10659	1.85877	1.52844	2.15891	1.72797	1.59573
P09543;K7EN66;C9K0L8;K7ERZ0;K7ERC4	P09543	2,3-cyclic-nucleotide 3-phosphodiesterase	CNP	4.55765	4.16927	4.07731	4.66339	4.32706	4.2138	4.51878	4.16454	4.11575	4.57238	4.10343	4.02046
P09619;E5RJ14;E5RH16;E5RII0	P09619	Platelet-derived growth factor receptor beta	PDGFRB	1.04696	-1.48507	-1.39834	1.30029	-0.411477	-0.0804424	2.23566	-0.696352	0.443419	2.22504	0.559232	0.639841
P09622;E9PEX6;F8WDM5;A0A1W2PR83;F2Z2E3	P09622;E9PEX6	Dihydrolipoyl dehydrogenase, mitochondrial;Dihydrolipoyl dehydrogenase	DLD	4.55111	4.46762	4.72635	4.41245	4.25487	4.33685	3.06181	2.92873	3.22969	3.71581	3.68838	3.87955
P09874;Q5VX84;Q5VX85	P09874	Poly [ADP-ribose] polymerase 1	PARP1	3.24759	2.91587	3.64015	2.99196	2.47739	3.17242	2.55967	2.04924	2.92815	2.65688	2.1416	2.75389
P09936;D6RE83;D6R956;D6R974;D6RF53	P09936;D6RE83;D6R956;D6R974	Ubiquitin carboxyl-terminal hydrolase isozyme L1;Ubiquitin carboxyl-terminal hydrolase	UCHL1	2.71103	2.88689	2.5456	2.90003	3.16218	2.75889	4.154	4.29913	3.78511	3.60729	3.77474	3.51354
P09960;B4DEH5	P09960	Leukotriene A-4 hydrolase	LTA4H	1.00709	0.275238	0.50537	1.35682	0.99577	1.31952	1.63315	0.639555	0.660267	1.09091	0.35929	0.507872
P09972;A8MVZ9;J3KSV6;J3QKP5;C9J8F3;J3QKK1;K7EKH5	P09972;A8MVZ9;J3KSV6;J3QKP5;C9J8F3	Fructose-bisphosphate aldolase C;Fructose-bisphosphate aldolase	ALDOC	2.91821	2.47901	2.19619	3.09278	2.54404	2.49279	3.21432	2.78685	2.50418	3.1798	2.89019	2.67413
P0DN79;P35520;C9JMA6;H7C2H4	P0DN79;P35520	Cystathionine beta-synthase	CBS	2.07426	1.78924	1.67362	2.14024	1.98859	1.90675	1.99539	1.58419	1.69015	2.06906	1.90159	2.03997
P10155;G5E9R9;H0Y9N5	P10155	60 kDa SS-A/Ro ribonucleoprotein	TROVE2	0.0230122	-0.122681	-0.516772	0.590389	0.152396	-0.040329	0.575366	0.247629	-0.140827	0.449011	-0.153445	-0.340748
P10253;I3L3L3;I3L0S5;I3L2V9	P10253	Lysosomal alpha-glucosidase;76 kDa lysosomal alpha-glucosidase;70 kDa lysosomal alpha-glucosidase	GAA	5.95394	4.82416	4.82585	5.62061	4.54138	4.5153	5.66434	4.41385	4.2607	5.48345	4.04468	4.08754
P10301;E9PQK5;E9PQC5	P10301	Ras-related protein R-Ras	RRAS	-2.01912	-2.37381	-2.11592	-0.596615	-1.78801	-1.64348	-0.553561	-1.04226	-0.858507	-0.51449	-1.2504	-1.09137
P16403;P10412;P16402;P22492;Q02539	P16403;P10412;P16402	Histone H1.2;Histone H1.4;Histone H1.3	HIST1H1C;HIST1H1E;HIST1H1D	0.890512	1.21868	2.25309	0.971712	0.917529	1.88584	0.164517	0.218046	1.27881	-1.01801	-1.02738	0.800465
P10415	P10415	Apoptosis regulator Bcl-2	BCL2	0.387157	0.269487	0.52572	0.880135	0.949002	1.02616	-0.228885	0.135471	-0.0123024	-1.10628	-1.10336	-0.919254
P10515;H0YDD4;E9PEJ4	P10515;H0YDD4;E9PEJ4	Dihydrolipoyllysine-residue acetyltransferase component of pyruvate dehydrogenase complex, mitochondrial;Acetyltransferase component of pyruvate dehydrogenase complex	DLAT	4.39135	4.39468	4.78523	4.11049	4.22018	4.47297	2.84328	3.08211	3.48647	3.26583	3.37767	3.92497
P10586;H0Y4H1;H0Y6Z7;H0Y380;H0Y7Z9;A2A437	P10586;H0Y4H1;H0Y6Z7;H0Y380;H0Y7Z9	Receptor-type tyrosine-protein phosphatase F	PTPRF	-0.305367	-2.24469	-2.29887	-0.213257	-2.22024	-3.42247	-0.125722	-0.728226	-0.920578	-0.416107	-1.55076	-2.84371
P10606	P10606	Cytochrome c oxidase subunit 5B, mitochondrial	COX5B	-1.60372	-1.27037	-1.63572	-0.517904	-1.22764	-1.34023	-0.518466	-0.825886	-1.43394	-1.01467	-1.21974	-1.76566
X6R5C5;X6R8A1;P10619;Q5JZH0	X6R5C5;X6R8A1;P10619;Q5JZH0	Carboxypeptidase;Lysosomal protective protein;Lysosomal protective protein 32 kDa chain;Lysosomal protective protein 20 kDa chain	CTSA	2.60677	1.79509	1.19777	2.78727	1.92641	1.5705	3.36905	2.00772	1.71265	2.51037	1.61937	0.805489
P10643;CON__Q29RQ1	P10643	Complement component C7	C7	5.55276	4.16681	4.32012	5.21469	3.86703	4.12225	5.4103	4.01407	4.13095	5.26981	3.89337	4.08114
P10645;G5E968	P10645;G5E968	Chromogranin-A;Vasostatin-1;Vasostatin-2;EA-92;ES-43;Pancreastatin;SS-18;WA-8;WE-14;LF-19;Catestatin;AL-11;GV-19;GR-44;ER-37;GE-25;Serpinin-RRG;Serpinin;p-Glu serpinin precursor	CHGA	4.32298	-1.59023	-0.201579	3.83379	-2.18654	-1.16856	4.39283	-1.21715	-0.0898933	3.80306	-1.17069	-0.43984
P10768;X6RA14;U3KQT1;H7BZT7	P10768;X6RA14;U3KQT1;H7BZT7	S-formylglutathione hydrolase	ESD	0.480633	-1.14274	-0.73783	0.919155	0.716954	0.977535	1.07958	0.539797	0.762091	0.74494	-0.0780573	0.519539
P10809;E7ESH4;E7EXB4;C9JL25;C9JCQ4;C9JL19;C9J0S9	P10809	60 kDa heat shock protein, mitochondrial	HSPD1	7.94251	8.0692	8.36782	7.51924	7.70598	7.91986	6.62998	6.9273	7.14916	6.92177	7.03114	7.41177
P11021	P11021	78 kDa glucose-regulated protein	HSPA5	9.39502	8.66555	8.83414	8.86499	8.22534	8.34045	8.71711	7.92724	8.09069	8.84324	8.17442	8.34912
P11047	P11047	Laminin subunit gamma-1	LAMC1	3.18294	0.433128	0.514609	2.92546	0.259629	0.491964	3.34095	0.430977	0.772518	3.62639	1.18956	1.66269
P11142;E9PKE3;E9PNE6;A8K7Q2;E9PN89;E9PLF4;E9PQQ4;E9PQK7;E9PPY6;E9PS65;E9PN25;E9PI65;E9PM13	P11142;E9PKE3;E9PNE6;A8K7Q2;E9PN89	Heat shock cognate 71 kDa protein	HSPA8	7.67973	7.25352	7.19476	7.58714	7.21354	7.13733	7.63845	7.23208	7.09421	7.35032	6.89483	6.86599
P11166	P11166	Solute carrier family 2, facilitated glucose transporter member 1	SLC2A1	-0.084322	0.254606	0.497867	0.413319	0.842826	0.938114	0.214538	0.62188	0.757879	-0.374195	-0.0328951	0.278112
P11172;E9PFD2;F2Z3P2;F2Z303;F8WDG4	P11172;E9PFD2	Uridine 5-monophosphate synthase;Orotate phosphoribosyltransferase;Orotidine 5-phosphate decarboxylase	UMPS	1.24022	1.82125	1.97961	0.931055	1.63978	1.77503	1.19829	1.66451	1.4237	1.0347	1.58036	2.14885
P11177;C9J634;F8WF02	P11177;C9J634	Pyruvate dehydrogenase E1 component subunit beta, mitochondrial	PDHB	2.46029	2.59461	2.93801	2.78995	2.88133	2.98863	2.39181	2.53025	2.76483	2.082	2.29177	2.57946
P11182;Q5VVL7	P11182;Q5VVL7	Lipoamide acyltransferase component of branched-chain alpha-keto acid dehydrogenase complex, mitochondrial	DBT	1.27775	1.75438	1.7978	0.915392	1.38785	1.48793	-0.156169	0.251986	0.492228	-0.551559	-0.130382	-0.325953
P11216;H0Y4Z6	P11216	Glycogen phosphorylase, brain form	PYGB	2.56316	2.13733	2.37852	2.92711	2.32331	2.1989	3.21591	3.01275	3.03578	3.16405	2.54323	2.88715
P11274;H0Y554	P11274;H0Y554	Breakpoint cluster region protein	BCR	-0.511591	-0.354494	-0.724845	-0.667849	-0.830983	-1.10736	-0.633527	-0.71076	-1.26156	-0.57793	-0.452645	-0.625031
P11279	P11279	Lysosome-associated membrane glycoprotein 1	LAMP1	5.32969	4.63574	4.51179	5.03281	4.499	4.26322	5.31398	4.84489	4.42129	5.48486	4.95395	4.4828
Q5T4U5;P11310;B7Z9I1;E9PJM9;E9PRX4;H0YDT5	Q5T4U5;P11310;B7Z9I1	Medium-chain specific acyl-CoA dehydrogenase, mitochondrial	ACADM	2.61667	2.51354	2.65045	2.51	2.82762	2.56456	2.12814	2.56891	2.57633	1.84691	2.15777	2.34086
P11387;E5RIC7;Q969P6;E5RJ95;E5RFS0	P11387;E5RIC7;Q969P6	DNA topoisomerase 1;DNA topoisomerase I, mitochondrial	TOP1;TOP1MT	-0.780592	-1.67622	-0.542212	-1.36799	-2.24579	-1.46851	-2.17984	-3.38637	-1.7046	NaN	NaN	NaN
P11388	P11388	DNA topoisomerase 2-alpha	TOP2A	-2.01503	-2.53161	-0.395013	-3.65551	NaN	-1.23321	-2.64633	-2.71551	-1.10988	NaN	NaN	-2.01545
P11413;E7EUI8;E7EM57;E9PD92	P11413;E7EUI8;E7EM57;E9PD92	Glucose-6-phosphate 1-dehydrogenase	G6PD	2.86456	2.26503	2.05524	2.61069	2.17286	1.91477	2.83469	2.34897	2.09763	2.72969	2.12198	1.96667
P11498;A0A494C016;A0A494C101;A0A494C0T2;E9PRE7;A0A494BZT5	P11498;A0A494C016;A0A494C101;A0A494C0T2	Pyruvate carboxylase, mitochondrial	PC	4.21481	4.2965	4.4587	3.9939	4.06392	4.15448	3.70732	3.90157	3.96544	4.3292	4.32127	4.48754
P11586;V9GYY3;A0A384N5Y3;F5H2F4;V9GZ78;A0A494C1T2	P11586;V9GYY3;A0A384N5Y3;F5H2F4;V9GZ78;A0A494C1T2	C-1-tetrahydrofolate synthase, cytoplasmic;Methylenetetrahydrofolate dehydrogenase;Methenyltetrahydrofolate cyclohydrolase;Formyltetrahydrofolate synthetase;C-1-tetrahydrofolate synthase, cytoplasmic, N-terminally processed	MTHFD1	4.9576	4.90005	4.74637	4.78477	4.72927	4.60922	4.9634	5.00115	4.77031	5.24243	5.17723	5.01847
P11717;S4R328	P11717	Cation-independent mannose-6-phosphate receptor	IGF2R	6.05109	5.78664	5.59638	5.84534	5.58739	5.45055	6.23883	5.89907	5.69892	6.43539	6.05909	5.90174
P11766;H0YAG8;D6RFE4;D6R9G2;D6RAY0	P11766;H0YAG8	Alcohol dehydrogenase class-3	ADH5	1.43497	1.48509	1.34593	2.09911	1.9608	1.91814	1.98876	2.07141	1.92213	1.72409	1.77236	1.50257
P11940;E7EQV3;A0A087WTT1;E7ERJ7;H0YAR2;Q9H361;H0YBN4;H0YAP2;E5RGH3;E5RJB9;H0YB86;E5RH24;H0YAS6;H0YB75;H0YAS7;Q4VXU2;E5RHG7;H0YC10;E5RGC4;E5RFD8;Q96DU9	P11940;E7EQV3;A0A087WTT1;E7ERJ7;H0YAR2	Polyadenylate-binding protein 1;Polyadenylate-binding protein	PABPC1	5.07153	5.46567	5.12903	4.99193	5.3527	5.05589	4.84638	5.2888	4.97634	4.79232	5.16203	4.92611
P12004	P12004	Proliferating cell nuclear antigen	PCNA	-3.29544	-3.01324	-2.974	-0.530214	-1.4281	-1.81898	-2.00008	-1.85524	-2.31077	-0.809086	-2.31851	-2.68798
P12081;B3KWE1;B4DDD8;E7ETE2;B4E1C5;A0A2R8YFR1;D6RF05;A0A2R8YCI2	P12081;B3KWE1;B4DDD8;E7ETE2;B4E1C5	Histidine--tRNA ligase, cytoplasmic	HARS	0.191725	0.116711	0.234405	0.810846	0.0138674	0.825859	0.587441	-0.278723	-1.41341	0.562899	-0.326623	-0.762169
P12235;V9GYG0	P12235;V9GYG0	ADP/ATP translocase 1	SLC25A4	2.05026	2.19475	2.34372	2.00436	2.31119	2.45975	1.73525	2.05167	2.05008	1.22226	1.55834	1.7269
P12236	P12236	ADP/ATP translocase 3;ADP/ATP translocase 3, N-terminally processed	SLC25A6	6.81046	6.86073	7.06239	7.08258	7.2392	7.42223	6.47062	6.85859	6.86878	6.10704	6.45799	6.57623
P12268;H0Y4R1;E7ETK5	P12268;H0Y4R1;E7ETK5	Inosine-5-monophosphate dehydrogenase 2	IMPDH2	3.2791	4.32229	4.01349	3.24772	4.12368	3.88124	3.07738	3.73335	3.66947	2.78678	3.48183	3.34024
P12277;G3V4N7;H0YJG0;G3V461;H0YJK0;G3V2I1	P12277;G3V4N7	Creatine kinase B-type	CKB	4.07142	4.2172	4.50728	4.09176	4.14762	4.33797	4.29758	4.40355	4.37035	4.19526	4.20105	4.38748
P12532;F8WCN3;C9JSQ1;C9JJX8;C9J995;C9J8F6;C9JT96;C9J6W7;P17540	P12532;F8WCN3;C9JSQ1	Creatine kinase U-type, mitochondrial	CKMT1A;CKMT1B	4.35159	4.23918	4.6315	4.20674	4.15736	4.51678	3.84756	3.89313	4.2722	3.71468	3.80257	4.13453
P12814;H9KV75;G3V2N5;G3V2W4;P35609;A0A494C1A0;H7C5W8;H0YJW3;Q08043;H0YJ11;F6THM6;A0A087WSZ2;G3V2X9;A0A494C033;A0A494C166;G3V5M4;A0A494C060;A0A494C0Q3;G3V380;G3V2E8;A0A494C031	P12814;H9KV75	Alpha-actinin-1	ACTN1	5.31564	4.59419	4.71145	5.076	4.22748	4.32779	5.38178	4.63115	4.60546	5.31207	4.24624	4.42512
P12821;A0A0A0MSN4;F6X3S4;J3KTB8;J3KS28;J3KTH9;J3QLR4;J3QRX8;J3KSQ5	P12821;A0A0A0MSN4	Angiotensin-converting enzyme;Angiotensin-converting enzyme, soluble form	ACE	3.87442	2.33245	3.02093	4.33567	2.94546	3.3679	4.78768	3.34011	3.90708	4.85392	3.47484	4.11629
P12931;H2E272;H7C3Z8;H7C074;Q573B4;Q9H3Y6;P42685;P06239;P08581;Q04912	P12931	Proto-oncogene tyrosine-protein kinase Src	SRC	2.15432	1.33547	1.61985	2.29558	1.27437	1.30441	2.04224	1.62481	1.7033	2.1916	1.54844	1.5428
P12956;B1AHC9	P12956;B1AHC9	X-ray repair cross-complementing protein 6	XRCC6	4.37883	4.61404	4.20872	4.06848	4.03528	3.77192	3.52654	3.72979	3.21601	3.33355	3.47256	3.10986
P13010;C9JZ81	P13010	X-ray repair cross-complementing protein 5	XRCC5	4.46157	4.58524	4.42791	4.30741	4.43608	4.24123	4.23529	4.27663	4.09946	4.08403	4.27829	3.90669
P13073;Q86WV2;H3BPG0;H3BN72;H3BNV9	P13073;Q86WV2;H3BPG0;H3BN72;H3BNV9	Cytochrome c oxidase subunit 4 isoform 1, mitochondrial	COX4I1	NaN	NaN	-2.45076	-0.294353	-0.463084	-0.315237	-0.831231	-0.923861	-1.27628	-1.75114	-3.19652	-2.82159
P13473	P13473	Lysosome-associated membrane glycoprotein 2	LAMP2	2.76766	2.0274	2.16641	2.49852	1.85782	1.61941	2.89488	1.94179	1.75779	2.74272	1.76009	1.6383
P13489;E9PMJ3;E9PLZ3;E9PIM9;H0YCR7;E9PIK5;E9PMN0;E9PMA9;E9PR82;E9PMI1	P13489;E9PMJ3;E9PLZ3;E9PIM9	Ribonuclease inhibitor	RNH1	1.61531	1.94258	2.33979	2.16443	2.34859	2.71106	2.27826	2.38067	2.70268	2.18558	2.45286	2.50461
P13521;C9JQI2;C9JDT0	P13521	Secretogranin-2;Secretoneurin;Manserin	SCG2	3.82301	3.43355	3.41036	3.39594	3.03127	2.89397	3.522	2.93441	2.56248	3.25813	2.98362	2.96797
P13591;A0A087WX77;A0A087WWD4	P13591;A0A087WX77;A0A087WWD4	Neural cell adhesion molecule 1	NCAM1	7.79115	7.57788	7.83594	8.19042	7.96736	8.21111	8.67619	8.51703	8.75982	8.78794	8.47276	8.82918
P13639	P13639	Elongation factor 2	EEF2	6.93481	7.09584	6.83398	6.70453	6.82732	6.68116	7.09614	7.19258	6.92134	6.80721	6.85945	6.72305
P13667;A0A499FI48;C9JMN9	P13667;A0A499FI48	Protein disulfide-isomerase A4	PDIA4	8.25789	7.5625	7.77667	7.68134	7.06083	7.25217	7.45975	6.71671	6.91726	7.56822	6.98483	7.1855
P13674	P13674	Prolyl 4-hydroxylase subunit alpha-1	P4HA1	3.866	2.65088	2.87395	3.10745	2.02259	2.19798	3.15954	1.91434	2.36563	3.11252	2.01082	1.95952
P13807;M0QYU1	P13807	Glycogen [starch] synthase, muscle	GYS1	-0.154095	0.229492	0.87275	0.205185	0.264207	0.861506	-0.260253	-0.151545	0.495224	0.230984	-0.0502977	0.4403
P13861;H7C1L0	P13861;H7C1L0	cAMP-dependent protein kinase type II-alpha regulatory subunit	PRKAR2A	-0.176252	-0.527308	-0.216229	-0.60467	-0.430604	-0.606464	-0.365184	-0.157127	0.142572	-0.869253	-0.602614	-0.60816
P13929;E5RGZ4	P13929;E5RGZ4	Beta-enolase;Enolase	ENO3	-4.97562	-5.43132	-5.37498	-3.86088	-4.34206	-4.20901	-3.88213	-4.68108	-4.38924	-4.22957	-4.14985	-4.00793
P13995	P13995	Bifunctional methylenetetrahydrofolate dehydrogenase/cyclohydrolase, mitochondrial;NAD-dependent methylenetetrahydrofolate dehydrogenase;Methenyltetrahydrofolate cyclohydrolase	MTHFD2	-2.29483	-2.46556	-2.22117	-2.97997	-3.33408	-2.85596	-3.90528	-3.73958	-4.07002	-3.25513	-3.20092	-3.30715
P14174	P14174	Macrophage migration inhibitory factor	MIF	0.0767708	-0.0430317	0.293513	1.51813	1.28307	1.17612	0.390426	0.36577	0.371016	0.116152	-0.611533	-0.183126
P14324;A0A087X090;A0A087WVN4;A0A087X1D8;A0A087WTP2	P14324;A0A087X090;A0A087WVN4	Farnesyl pyrophosphate synthase	FDPS	0.26791	0.661766	0.575658	0.607231	0.845414	0.811172	0.567412	0.929684	0.812996	0.622074	0.730437	0.229061
P14550;Q5T621;V9GYG2;V9GYP9	P14550	Alcohol dehydrogenase [NADP(+)]	AKR1A1	-0.814087	-0.978365	-1.05862	-0.0081749	0.00589848	-1.05458	-0.344028	-1.49746	-1.79859	-1.07218	-0.599998	-1.5572
P14618;B4DNK4	P14618;B4DNK4	Pyruvate kinase PKM;Pyruvate kinase	PKM	7.29909	7.25509	7.0444	7.37112	7.28738	7.0584	7.55165	7.45637	7.20051	7.4814	7.2259	7.11401
P14625;Q96GW1;A0A1W2PRR1;H0YIV0;F8W026	P14625	Endoplasmin	HSP90B1	10.1793	9.62525	9.78925	9.7884	9.29453	9.47115	9.80923	9.2535	9.40646	10.0485	9.56031	9.71724
P14866	P14866	Heterogeneous nuclear ribonucleoprotein L	HNRNPL	0.671865	1.11588	1.56109	1.04676	1.01568	1.84261	0.451283	0.869499	1.13564	-0.52914	0.478982	1.00936
P14868;C9J7S3;C9JLC1;H7BZ35;H7C278;C9JQM9	P14868	Aspartate--tRNA ligase, cytoplasmic	DARS	4.40466	4.44228	4.73331	4.47569	4.28803	4.66178	4.36718	4.24718	4.53404	4.24874	4.13929	4.35279
P14923;C9JTX4;C9J826;C9JK18;C9JKY1	P14923	Junction plakoglobin	JUP	1.7114	0.808893	0.662263	1.94694	0.341445	0.500694	2.66925	0.627062	0.774221	2.7415	0.881839	0.8002
P15121;E9PCX2;E9PEF9	P15121;E9PCX2	Aldose reductase	AKR1B1	1.9114	1.43157	1.45161	2.70477	2.26192	2.25907	2.38813	2.19578	2.13584	1.93653	1.47703	1.55164
P15144;H0YKT6	P15144	Aminopeptidase N	ANPEP	0.510088	0.114168	0.384448	0.831284	0.441638	0.623463	1.23848	0.863251	1.21769	1.79851	1.64158	1.65854
P15531	P15531	Nucleoside diphosphate kinase A	NME1	-0.203253	0.130453	-0.302384	0.220461	0.224523	-0.136532	0.411511	0.695803	0.181967	0.280546	0.259459	0.0475159
P15586;H7C3P4;F6S8M0;F5H4C6;H0YFA9	P15586;H7C3P4;F6S8M0;F5H4C6	N-acetylglucosamine-6-sulfatase	GNS	5.11212	4.28622	4.45463	4.57305	3.85521	3.93071	4.49509	3.61723	3.68267	4.09569	3.36093	3.0744
P15848;A0A2U3U034	P15848;A0A2U3U034	Arylsulfatase B	ARSB	2.89144	1.74958	1.50103	2.65695	1.45961	1.15021	2.79304	1.4624	1.0546	2.52401	0.921439	0.742079
P15880;H0YEN5;E9PQD7;E9PMM9;I3L404;E9PPT0;E9PM36;H3BNG3;H0YE27	P15880;H0YEN5;E9PQD7;E9PMM9;I3L404;E9PPT0	40S ribosomal protein S2	RPS2	4.2685	4.27636	4.03611	4.33341	4.44451	4.23267	4.11354	4.28902	4.00611	3.67632	3.88659	3.68274
P16152;E9PQ63;A8MTM1	P16152;E9PQ63;A8MTM1	Carbonyl reductase [NADPH] 1	CBR1	1.24473	1.32475	0.975961	1.70957	1.72944	1.66101	1.32852	1.84829	1.26428	1.52311	1.47254	1.35211
P16278;E7EQ29;F8WF40;C9JF15;C9J539;C9JWX1;C9J4G9	P16278;E7EQ29	Beta-galactosidase	GLB1	5.61388	4.75816	4.52909	5.33771	4.64295	4.5104	5.4482	4.45511	4.32018	5.3794	4.33382	4.25214
P16401	P16401	Histone H1.5	HIST1H1B	-0.286964	-0.655155	1.39633	-0.443615	-0.747182	1.25468	-1.25257	-1.29302	0.0956898	NaN	NaN	NaN
P16435;H0Y4R2;E7EMD0;E7EWU0;C9JU80	P16435;H0Y4R2;E7EMD0	NADPH--cytochrome P450 reductase	POR	5.65307	4.85586	5.19952	5.36281	4.78598	4.914	5.2064	4.61753	4.63884	4.87037	4.30069	4.45087
P16615;H7C5W9;O14983;J3QSY6;H3BVB2;A0A0C4DH86;H3BTW4	P16615;H7C5W9	Sarcoplasmic/endoplasmic reticulum calcium ATPase 2	ATP2A2	7.33932	6.73246	6.85905	7.00988	6.49724	6.56487	7.08035	6.51954	6.51241	7.2065	6.72967	6.80883
P16870;D6RF88;C9JE88;D6R930;H0YAM0	P16870	Carboxypeptidase E	CPE	3.49811	2.32324	2.02519	2.83259	1.5763	1.3905	2.5571	1.28083	1.34954	2.44639	1.04416	1.30844
P17050	P17050	Alpha-N-acetylgalactosaminidase	NAGA	2.00238	1.22027	0.623219	2.39364	1.94228	1.36633	2.4152	1.36313	0.702631	2.12852	1.08603	0.862301
P17066;P48741	P17066;P48741	Heat shock 70 kDa protein 6;Putative heat shock 70 kDa protein 7	HSPA6;HSPA7	5.69999	5.02098	5.12215	5.20844	4.70412	4.66351	5.3534	4.7658	4.82236	5.41458	4.79602	4.90655
P17152	P17152	Transmembrane protein 11, mitochondrial	TMEM11	-0.323887	-0.255629	-0.161065	0.0479984	0.0792761	0.317705	-0.877101	-1.37238	-1.74387	-1.3066	-0.797742	-0.705732
P17174	P17174	Aspartate aminotransferase, cytoplasmic	GOT1	0.823263	-0.571226	-0.297866	1.14252	0.177878	0.11451	0.814601	0.0239277	-0.203997	0.570038	-0.582593	-0.480848
P17301	P17301	Integrin alpha-2	ITGA2	5.14179	5.21961	5.10128	5.42502	5.40768	5.45408	6.0252	6.06824	5.98194	6.12523	6.06208	6.09312
P17405;H0YEP5;G3V1E1;E9PQT3;E9PL59;E9PPK6	P17405;H0YEP5;G3V1E1;E9PQT3	Sphingomyelin phosphodiesterase	SMPD1	1.14051	-1.06792	-1.48979	1.13277	-1.14116	-2.0788	1.63271	-0.591249	-1.79875	0.955503	-2.26822	-2.70782
P17568	P17568	NADH dehydrogenase [ubiquinone] 1 beta subcomplex subunit 7	NDUFB7	-2.30518	-2.35739	-2.08773	-1.6567	-2.96579	-2.19143	-3.18722	-2.88931	-2.7074	-3.4734	-3.16333	-3.12009
P17600;A0A1W2PS00	P17600	Synapsin-1	SYN1	-0.252666	-0.146479	-0.538367	-0.977051	-0.814279	-1.09973	-0.338557	-0.0564041	-0.561361	-0.0881805	-0.458964	-0.405151
P17612;Q15136;K7ERP6	P17612;Q15136;K7ERP6	cAMP-dependent protein kinase catalytic subunit alpha	PRKACA;KIN27	-0.832073	-2.48487	-2.52046	0.0180569	-2.32446	-1.76902	-0.132558	-1.76343	-1.82578	-0.076025	-1.59505	-1.60602
P17655;C9JWY7	P17655	Calpain-2 catalytic subunit	CAPN2	0.871124	0.915155	1.16116	1.41638	1.03036	0.921173	1.45953	0.735352	0.733149	1.59383	0.57705	0.503372
P17677	P17677	Neuromodulin	GAP43	3.28028	2.25606	2.49164	3.38126	2.47369	2.63308	4.47607	3.76504	3.79772	3.65218	2.8937	2.99782
P17812;A0A3B3IRI2;B4E1E0;A0A3B3IRQ8;A0A3B3ITF6;A0A3B3ITB8;A0A3B3ISY3;A0A3B3ITH9	P17812;A0A3B3IRI2;B4E1E0;A0A3B3IRQ8;A0A3B3ITF6;A0A3B3ITB8	CTP synthase 1;CTP synthase	CTPS1	3.43807	3.77172	3.9714	3.62222	3.73499	4.15018	3.50758	3.75707	4.02902	3.35305	3.69728	4.02188
P17813;F5GX88	P17813;F5GX88	Endoglin	ENG	-1.90658	-1.23888	-0.322185	-0.449854	0.512319	0.221685	0.651855	0.800591	0.817957	0.502371	0.886756	0.842367
P17858	P17858	ATP-dependent 6-phosphofructokinase, liver type	PFKL	4.29363	4.33094	4.22972	4.0374	4.14205	3.9661	4.0204	4.11135	3.85535	3.76112	3.64331	3.53456
P17931;G3V3R6	P17931;G3V3R6	Galectin-3;Galectin	LGALS3	-1.45923	-2.1852	-1.89201	0.503666	-0.0473433	0.161329	0.684112	-0.0162926	0.211418	0.0329952	-0.70437	-0.733311
P17987;E7ERF2;E7EQR6;F5H282;F5H136;F5GZ03;F5H676;F5H726;F5GZI8;F5H7Y1;F5GYL4	P17987;E7ERF2;E7EQR6;F5H282	T-complex protein 1 subunit alpha	TCP1	5.20971	5.20835	5.00344	5.09377	5.17889	4.93793	5.15115	5.2931	5.05735	4.84284	5.02321	4.71062
P18031;B4DSN5	P18031;B4DSN5	Tyrosine-protein phosphatase non-receptor type 1;Tyrosine-protein phosphatase non-receptor type	PTPN1	0.528339	0.41357	0.220382	0.322441	0.211209	0.0673332	-0.429477	0.0363884	-0.432171	0.421711	0.443042	0.352596
P18084;V9GZ57;H7C4W1;H7C5U2;V9GYZ1	P18084;V9GZ57;H7C4W1	Integrin beta-5;Integrin beta	ITGB5	1.57855	-1.44213	-0.461108	1.87313	-1.51981	-0.0093708	2.23056	-0.324413	0.313873	2.37169	-1.5076	-0.384918
P18085;C9JPM4;C9JAK5;U3KQF2	P18085;C9JPM4;C9JAK5	ADP-ribosylation factor 4	ARF4	-0.398554	0.703257	0.35992	0.767439	0.994147	0.926321	-0.0501223	0.736061	0.468765	0.595676	1.15134	0.6637
P18124;A8MUD9;C9JIJ5;C9JZ88	P18124;A8MUD9	60S ribosomal protein L7	RPL7	4.26184	4.46854	4.13753	4.9738	4.97453	4.75446	4.48065	4.5991	4.29075	4.55859	4.58812	4.35943
P18206	P18206	Vinculin	VCL	1.48261	1.38652	1.48477	1.51402	1.60467	1.20674	2.007	2.26226	1.97664	2.20494	2.2153	2.20462
P18669;P15259;Q8N0Y7	P18669	Phosphoglycerate mutase 1	PGAM1	3.28254	3.06701	2.81706	3.70788	3.38149	3.40818	3.77662	3.58036	3.4695	3.55958	3.09059	3.07492
P19021;H7BYD9;D6RG20;F8W8D9;H0Y9I4	P19021;H7BYD9	Peptidyl-glycine alpha-amidating monooxygenase;Peptidylglycine alpha-hydroxylating monooxygenase;Peptidyl-alpha-hydroxyglycine alpha-amidating lyase	PAM	0.784607	-0.317026	-1.16222	0.145887	-0.774346	-1.40409	-0.444261	-1.39941	-3.17422	0.0225124	-0.660268	-0.965174
P19022;C9J8J8;C9J126;A0A0G2JRA4;A0A087WX99;P55283	P19022	Cadherin-2	CDH2	2.43994	2.18649	2.14801	2.16492	1.73635	1.54259	2.74209	2.42991	2.10367	2.43436	2.14966	1.8814
P19086	P19086	Guanine nucleotide-binding protein G(z) subunit alpha	GNAZ	1.05543	-0.255772	0.362926	1.3818	0.714553	0.882235	1.43389	0.594707	1.08585	1.39586	0.482577	0.831261
P19174;A0A0D9SEK2	P19174	1-phosphatidylinositol 4,5-bisphosphate phosphodiesterase gamma-1	PLCG1	0.832834	0.915916	0.324401	0.668608	0.663751	-0.0397758	0.673463	0.6588	0.199556	1.00838	0.697089	0.317501
P19338;H7BY16;C9JYW2;C9JLB1;C9J1H7;C9JWL1	P19338;H7BY16	Nucleolin	NCL	4.59482	5.0507	4.76801	4.4046	4.79433	4.47239	4.39688	4.88078	4.59857	4.58109	5.07671	4.79622
P19367;B1AR62;Q2TB90	P19367	Hexokinase-1	HK1	4.35402	4.64816	4.97074	4.57031	4.80791	4.90699	4.32533	4.4348	4.67398	4.27485	4.57656	4.9037
P19525;C9JZT2;F8WBH4	P19525	Interferon-induced, double-stranded RNA-activated protein kinase	EIF2AK2	1.51471	1.96026	2.02756	1.32598	1.8589	1.96989	1.21071	1.72348	1.74435	1.40549	1.54339	1.58555
P19623;K7EKM4;K7EL89	P19623;K7EKM4	Spermidine synthase	SRM	-1.69213	-1.14108	-0.780633	-0.363657	-1.2367	-2.68502	-0.374007	-1.40003	-0.770351	-2.59537	-2.06435	-1.76119
P20020;E7ERY9;A0A0U1RQU3;H0YHH6;F8W1V5	P20020;E7ERY9	Plasma membrane calcium-transporting ATPase 1;Calcium-transporting ATPase	ATP2B1	3.05899	2.88267	2.92515	3.55066	3.22822	3.41377	4.16196	3.98662	4.0611	4.08589	3.89489	4.04177
P20042	P20042	Eukaryotic translation initiation factor 2 subunit 2	EIF2S2	1.90542	2.25864	2.04167	1.59178	1.90773	1.61087	1.62558	2.00927	1.75197	1.59347	2.16021	1.74435
P20073	P20073	Annexin A7	ANXA7	1.81015	2.00925	1.78318	2.31614	2.32833	2.07994	2.12027	2.10608	2.04656	1.91318	2.01279	1.84738
P20290;H0Y9Y1;D6RDG3	P20290	Transcription factor BTF3	BTF3	-0.879757	-1.61886	-1.78843	-0.930265	-1.09194	-0.797325	-0.304477	-0.364286	-0.19861	-0.126146	0.330485	0.459049
P20336;S4R3Q3	P20336;S4R3Q3	Ras-related protein Rab-3A	RAB3A	1.27649	0.695881	0.828233	2.03495	1.29419	1.51091	1.84317	1.54655	1.57122	1.76702	1.31818	1.32446
P20338;A0A087WYT5	P20338	Ras-related protein Rab-4A	RAB4A	-1.30433	-1.18465	-1.54617	-1.03659	-1.08359	-0.925739	-3.82202	-1.78881	-3.31663	-1.02925	NaN	NaN
P20339	P20339	Ras-related protein Rab-5A	RAB5A	-0.309027	-0.492872	-0.331435	0.241205	0.316796	0.48308	-0.248731	-0.358889	-0.485643	0.162786	0.399419	0.335968
P20340;Q9NRW1;C9JU14;J3KR73;C9JB90;F5H3K7;C9J0I2;F5GX61	P20340;Q9NRW1;C9JU14;J3KR73	Ras-related protein Rab-6A;Ras-related protein Rab-6B	RAB6A;RAB6B	-0.594925	-1.95529	-2.46849	0.0004673	-1.06321	-1.16228	0.903306	0.60223	0.642296	0.452404	-0.709222	-0.711084
P20618	P20618	Proteasome subunit beta type-1	PSMB1	-4.54983	-0.679117	-0.910432	0.640041	0.16199	0.044733	NaN	-2.06945	-2.00993	-0.297361	-0.890452	-1.00889
P20645;F5GX30;F5GXE0;F5GXU0;F5H883;H0YGE9;H0YGT2	P20645;F5GX30;F5GXE0;F5GXU0;F5H883	Cation-dependent mannose-6-phosphate receptor	M6PR	1.90249	1.82832	1.72886	1.91626	1.98265	1.79796	1.77225	1.30354	1.39986	1.3724	1.17063	0.913902
P20700;E9PBF6;A0A0D9SFE5;A0A0D9SFY5	P20700;E9PBF6;A0A0D9SFE5	Lamin-B1	LMNB1	0.568417	1.32576	2.32484	0.51251	1.18798	2.39562	-1.37866	-0.333948	0.761061	-2.15461	-0.850783	-0.0401402
P21266;A0A0A0MTN3;A0A3B3IRM5;Q5T8R1;P46439	P21266;A0A0A0MTN3	Glutathione S-transferase Mu 3	GSTM3	1.11729	1.44953	1.41768	1.58551	1.76222	1.82706	1.33502	1.50754	1.75749	1.4796	1.32734	1.554
P21281;H0YC04;C9JL73;P15313;C9JNS9;E5RGH6;H0YC45;H0YAT8	P21281	V-type proton ATPase subunit B, brain isoform	ATP6V1B2	5.06268	3.84548	3.48762	4.75682	3.69708	3.49761	4.83268	3.43432	3.05048	4.45108	2.92619	2.75935
P21283;E7EV59;A0A0U1RR16;Q8NEY4	P21283;E7EV59	V-type proton ATPase subunit C 1	ATP6V1C1	1.77446	0.341295	0.180995	1.48797	0.264207	0.101904	1.90303	-0.0971088	-0.242826	1.34023	-0.568759	-0.82621
P21291;E9PS42;E9PND2;E9PP21	P21291;E9PS42;E9PND2;E9PP21	Cysteine and glycine-rich protein 1	CSRP1	-3.11639	-3.06221	-3.17411	-0.0932178	-1.36816	-1.44944	-0.376632	-1.32195	-2.12923	-0.644665	-2.58576	-2.19214
P21333;Q60FE5;A0A087WWY3;F8WE98;H0Y5C6;H0Y5F3;H7C2E7;A0A669KBC6	P21333;Q60FE5;A0A087WWY3	Filamin-A	FLNA	6.58243	6.23352	6.29209	6.39104	6.00119	6.02677	6.89084	6.42435	6.32496	6.95225	6.48649	6.54002
P21397	P21397	Amine oxidase [flavin-containing] A	MAOA	2.44547	2.54915	2.63047	2.32943	2.67961	2.50012	1.82996	1.50065	1.87381	1.24545	1.55726	1.36381
P21399	P21399	Cytoplasmic aconitate hydratase	ACO1	-1.95461	-4.96082	-5.11449	-1.63338	-1.33792	-3.59255	-0.418773	-3.37306	-3.55938	-1.97592	-2.02585	NaN
P21589;Q96B60;H0Y7R7;H0Y3X5	P21589	5-nucleotidase	NT5E	0.867884	0.912994	2.09195	1.99615	1.30003	2.35581	1.80178	1.46861	2.60085	1.14945	0.864741	2.32276
P21796;C9JI87	P21796;C9JI87	Voltage-dependent anion-selective channel protein 1	VDAC1	5.87671	5.73552	5.91077	6.13617	6.12106	6.30425	5.52915	5.43589	5.56427	5.38549	5.23242	5.48754
P21912;A0A087WXX8;A0A087WWT1	P21912;A0A087WXX8;A0A087WWT1	Succinate dehydrogenase [ubiquinone] iron-sulfur subunit, mitochondrial	SDHB	1.3443	0.201853	1.44298	1.68598	1.54963	1.87511	0.740903	0.325489	0.849871	0.019825	-0.932065	-0.0521679
P21953	P21953	2-oxoisovalerate dehydrogenase subunit beta, mitochondrial	BCKDHB	-0.0537796	0.34309	0.752227	0.254742	0.456794	0.668951	-0.920964	-0.372478	-0.244703	-1.367	-1.26364	-0.731125
P21964;E7EMS6;E7EUU8;H7BZ45;F8WBW9	P21964;E7EMS6;E7EUU8	Catechol O-methyltransferase	COMT	2.36114	1.43654	1.65844	2.6807	1.97759	2.27178	2.37195	1.5119	1.67633	1.77631	1.14417	1.2423
P21980;A2A299;A2A2A0	P21980	Protein-glutamine gamma-glutamyltransferase 2	TGM2	0.490246	1.00287	0.802787	0.594173	1.22048	1.00938	0.30709	1.12378	0.963459	0.841379	1.19383	1.28174
P22033	P22033	Methylmalonyl-CoA mutase, mitochondrial	MUT	2.18004	1.99036	2.2161	1.63574	1.45592	1.58496	1.42122	1.48995	1.40267	1.44466	1.27953	1.44561
P22059;H0YCV6	P22059	Oxysterol-binding protein 1	OSBP	0.318544	-0.0539322	-0.411906	-0.422714	-0.996009	-1.17405	-0.416739	-0.220095	-0.264385	-0.0757523	-1.14095	-0.688044
P22102;F8WD69;C9JBJ1;C9JTV6;C9JZG2;C9JKQ7;A0A140TA71;H7C366	P22102	Trifunctional purine biosynthetic protein adenosine-3;Phosphoribosylamine--glycine ligase;Phosphoribosylformylglycinamidine cyclo-ligase;Phosphoribosylglycinamide formyltransferase	GART	4.62008	5.13444	4.94479	4.70524	5.22628	5.07306	4.74132	5.21073	5.07891	4.92	5.26022	5.28801
P22234;E9PBS1;D6RF62	P22234;E9PBS1;D6RF62	Multifunctional protein ADE2;Phosphoribosylaminoimidazole-succinocarboxamide synthase;Phosphoribosylaminoimidazole carboxylase	PAICS	2.86377	2.88677	2.70815	3.15216	3.12663	2.66759	2.94434	2.89661	3.06068	2.77365	2.54557	2.40163
P22303;F8WD68;C9JZL6;F8WAR7;C9J2S3	P22303	Acetylcholinesterase	ACHE	-1.0441	-1.90396	-1.61946	0.00894165	-0.692727	-0.369883	-0.326823	-0.697096	-0.574324	-0.935299	-1.80589	-1.43515
P22304;H0YB91;O60597;B3KWA1	P22304	Iduronate 2-sulfatase;Iduronate 2-sulfatase 42 kDa chain;Iduronate 2-sulfatase 14 kDa chain	IDS	1.29251	-0.215164	-0.431422	0.822023	-1.546	-1.60728	1.23559	-1.72791	-1.64346	0.137863	-2.91023	-3.01384
P22307;H0YF61	P22307;H0YF61	Non-specific lipid-transfer protein	SCP2	-0.462227	-0.959564	-0.935933	0.519434	-0.262572	-0.268644	-0.453847	-0.976217	-0.909111	-0.855726	-1.19314	-1.11276
P22314;Q5JRR6;Q5JRR9;Q5JRS0;Q5JRS1;Q5JRS3;Q5JRS2	P22314	Ubiquitin-like modifier-activating enzyme 1	UBA1	5.66775	6.13192	6.01724	5.84708	6.13534	6.08704	6.15419	6.55089	6.32632	6.21434	6.51275	6.42163
P22570;A0A0C4DFN8;A0A0A0MSZ4;A0A0A0MTR6;A0A0C4DGN7;A0A0A0MT64;A0A0A0MTN9;J3QQX3;J3QKZ8;J3QQW7;J3KS64	P22570;A0A0C4DFN8;A0A0A0MSZ4;A0A0A0MTR6;A0A0C4DGN7;A0A0A0MT64;A0A0A0MTN9;J3QQX3	NADPH:adrenodoxin oxidoreductase, mitochondrial	FDXR	3.90641	4.02842	4.49925	3.78831	3.82514	4.33833	3.30092	3.46773	3.98844	3.4075	3.7777	4.34486
P22612	P22612	cAMP-dependent protein kinase catalytic subunit gamma	PRKACG	-0.880512	-1.40063	-1.62314	-1.20776	-1.41206	-1.96176	-0.64528	-1.4039	-1.48585	-1.3215	-2.13805	-2.00162
P22626;A0A087WUI2	P22626;A0A087WUI2	Heterogeneous nuclear ribonucleoproteins A2/B1	HNRNPA2B1	2.98652	3.54456	3.69132	3.0741	3.38445	3.76995	3.0264	3.49436	3.66351	2.70034	3.29448	3.56357
P22695;H3BRG4;H3BSJ9;H3BP04;H3BUE4;H3BUI9;A0A087WVZ4	P22695;H3BRG4;H3BSJ9;H3BP04	Cytochrome b-c1 complex subunit 2, mitochondrial	UQCRC2	4.32745	4.40839	4.48266	4.17562	4.21655	4.27159	3.47627	3.72095	3.78384	3.22997	3.76097	3.69816
P22830;A0A499FJN5;K7ELX4;K7EJX5;K7EJM8	P22830;A0A499FJN5;K7ELX4	Ferrochelatase, mitochondrial	FECH	1.92566	1.42922	1.76397	1.54341	1.20932	1.49237	1.21791	1.05088	0.894852	1.39889	1.02098	1.0169
P23142;B1AHM7;B1AHM9;B1AHM6;B1AHN3;B1AHM8	P23142;B1AHM7;B1AHM9	Fibulin-1	FBLN1	0.842556	-1.24582	-1.40961	0.722332	NaN	-2.39092	0.806893	-4.38061	-4.33359	0.358305	-3.58236	-3.33112
P23246;H0Y9K7	P23246	Splicing factor, proline- and glutamine-rich	SFPQ	2.67422	2.30918	2.99801	2.71066	2.49659	3.15732	2.22877	2.20934	2.48458	2.38794	2.46178	2.96357
P23258;Q9NRH3;K7EIS0;K7EKE5	P23258;Q9NRH3;K7EIS0	Tubulin gamma-1 chain;Tubulin gamma-2 chain;Tubulin gamma chain	TUBG1;TUBG2	2.73563	3.11743	2.63883	2.6996	3.15162	2.61907	2.50262	2.80076	2.19816	2.64817	2.75861	2.22529
P23284	P23284	Peptidyl-prolyl cis-trans isomerase B	PPIB	6.30351	5.68697	5.8969	6.20871	5.55198	5.68403	6.09383	5.44043	5.651	5.9493	5.45931	5.63525
P23378;A0A1W2PP74;A0A1W2PQV3;A0A1W2PPB1;A0A1W2PPE1;A0A1W2PPK8;A0A1W2PQU6;A0A1W2PPH6;A0A1W2PPG0	P23378	Glycine dehydrogenase (decarboxylating), mitochondrial	GLDC	1.6049	1.22161	1.64082	1.88931	1.2721	1.68198	0.739951	0.344372	0.366396	1.04867	1.47417	1.32465
P23381;G3V3Y5;G3V3H8;G3V277;G3V3P2;H0YJP3;G3V456;G3V5U1;G3V227;G3V423;G3V2Y7;G3V3X0;G3V3S7;G3V5W1;G3V4N8;G3V4C7;G3V3R3;G3V2C0;G3V339;G3V313;G3V4S4;G3V2F2	P23381;G3V3Y5;G3V3H8	Tryptophan--tRNA ligase, cytoplasmic;T1-TrpRS;T2-TrpRS	WARS	1.98698	2.07278	2.01728	2.18391	2.1641	2.49613	1.70092	2.08151	1.9732	1.63956	1.43819	1.64267
P23396;E9PL09;E9PPU1;F2Z2S8;H0YCJ7;H0YEU2;E9PQ96;E9PJH4;H0YF32;E9PK82;E9PSF4;E9PQX2;H0YES8	P23396;E9PL09;E9PPU1;F2Z2S8;H0YCJ7;H0YEU2	40S ribosomal protein S3	RPS3	4.86878	4.92978	4.74866	5.07091	5.00636	4.93996	4.92987	4.96125	4.93432	4.67129	4.67961	4.65914
P23469;S4R448;Q5VWH6;Q5VWH5	P23469	Receptor-type tyrosine-protein phosphatase epsilon	PTPRE	0.805567	0.121012	-0.00719929	1.50646	0.840629	0.6098	1.69412	0.726706	0.853741	1.5795	0.163148	0.00981712
P23526	P23526	Adenosylhomocysteinase	AHCY	3.43843	3.1818	2.9558	3.58853	3.35077	3.17606	3.51952	3.19173	2.84198	3.5244	3.24003	3.10582
P23610	P23610	Factor VIII intron 22 protein	F8A1	-2.85435	-2.40126	-2.85639	-2.60554	-4.18031	-2.69168	-2.95211	-3.27849	-2.68851	-1.64963	-3.72629	-3.24969
P23634;H0YDG5;H7BZS8;H7BY13	P23634	Plasma membrane calcium-transporting ATPase 4	ATP2B4	4.6139	4.01966	4.36504	4.95493	4.29185	4.82127	5.54999	4.89188	5.25805	5.49999	4.96917	5.25855
P23743;F8VNZ9;G3V327;C9JM35;F8W1M3;F8W1H7;H0YJH4;G3V4E1	P23743;F8VNZ9;G3V327;C9JM35;F8W1M3;F8W1H7;H0YJH4;G3V4E1	Diacylglycerol kinase alpha;Diacylglycerol kinase	DGKA	-2.54343	-2.23705	-2.36886	-2.80909	-2.24185	-2.53729	-2.73426	-2.43777	-2.6168	-2.62608	-2.24652	-2.45836
P23919;H7C312;G5E9E9;H7C3A4;H7BZ20	P23919;H7C312	Thymidylate kinase	DTYMK	-2.83802	-2.09622	-1.71629	-0.90601	-0.488076	-0.758593	-1.65046	-1.17649	-1.24822	-1.7664	-1.49213	-1.35537
P23921;E9PL69;E9PP77;H0YCY7	P23921;E9PL69	Ribonucleoside-diphosphate reductase large subunit	RRM1	-0.610392	-1.16049	-1.41784	-0.328026	-0.506593	-0.775162	-0.214177	-0.373207	-0.687109	-0.714911	-0.68958	-1.25401
P24390;M0R1Y2	P24390;M0R1Y2	ER lumen protein-retaining receptor 1;ER lumen protein-retaining receptor	KDELR1	0.209089	-0.16301	-1.02655	0.859098	0.580262	-0.208025	-0.776732	-1.21344	-1.24539	0.0553589	-0.501384	-0.493263
P24534;F2Z2G2;C9JZW3;F8WF65	P24534;F2Z2G2;C9JZW3	Elongation factor 1-beta	EEF1B2	0.342985	0.763546	0.745978	1.02763	0.830533	1.00452	0.590539	1.3172	1.0532	0.0463676	0.0885286	0.734472
P24539;Q5QNZ2	P24539;Q5QNZ2	ATP synthase F(0) complex subunit B1, mitochondrial	ATP5F1	2.34441	2.57054	2.75006	2.94892	3.24659	3.44595	2.16672	2.50188	2.68328	1.79861	2.0863	2.51768
P24752;A0A5F9ZHL1;A0A5F9ZHJ7;A0A5F9ZHJ0;A0A5F9ZHD4;A0A5F9ZI66;A0A5F9ZHH9;H0YEL7;A0A5F9ZHL7;E9PRQ6	P24752;A0A5F9ZHL1;A0A5F9ZHJ7;A0A5F9ZHJ0;A0A5F9ZHD4;A0A5F9ZI66;A0A5F9ZHH9	Acetyl-CoA acetyltransferase, mitochondrial	ACAT1	4.38711	4.64083	4.86279	4.42768	4.74547	4.87266	4.10458	4.39773	4.58809	4.2802	4.61782	4.731
P25205;J3KQ69;A0A499FHX9;Q7Z6P5	P25205;J3KQ69;A0A499FHX9	DNA replication licensing factor MCM3	MCM3	0.0680561	-0.0111809	0.786294	-0.0325108	0.470876	1.04905	0.000512123	0.30024	0.42663	-0.015274	-0.102702	-0.397018
P25325;B1AH49	P25325;B1AH49	3-mercaptopyruvate sulfurtransferase;Sulfurtransferase	MPST	-0.499933	-0.786036	-0.469909	-0.222878	-0.229903	-0.394045	-0.385972	-0.390556	-0.738058	-0.245483	-0.148707	0.0609131
P25398	P25398	40S ribosomal protein S12	RPS12	-0.0186386	1.11273	0.205909	0.25679	0.451657	0.391745	0.851472	0.98634	1.15661	-0.539295	-0.481095	-0.555914
P25685;M0R080;M0R1D6;M0QZD0;M0QYT3;M0QXK0;M0R128;A0A1B0GX60	P25685;M0R080	DnaJ homolog subfamily B member 1	DNAJB1	0.00190735	0.207672	-0.374776	0.193825	0.439357	-0.456766	-0.114484	-0.170568	-0.854767	-0.138733	-0.383367	-0.856966
P25705;K7EK77;K7ERX7;K7EJP1;K7ENJ4;K7EQH4;K7ESA0	P25705;K7EK77	ATP synthase subunit alpha, mitochondrial	ATP5A1	7.9074	8.0328	8.30253	7.73645	7.87067	8.06766	6.96548	7.14769	7.4269	7.01109	7.22542	7.4768
P25786;F5GX11;B4DEV8	P25786;F5GX11	Proteasome subunit alpha type-1	PSMA1	0.549561	0.216667	-0.448617	1.2799	0.807315	0.674992	0.37456	0.715397	0.644531	0.946096	0.0975084	0.11853
P25788;G3V4X5	P25788;G3V4X5	Proteasome subunit alpha type-3	PSMA3	-1.40828	-1.54336	-0.905879	0.0930309	0.0229006	0.326649	-1.77487	-0.904539	-1.11296	0.146755	-3.58214	-0.317476
P26006;D6R9X8;K7EMU3;H0YA49	P26006	Integrin alpha-3;Integrin alpha-3 heavy chain;Integrin alpha-3 light chain	ITGA3	0.118433	-0.75737	-0.46219	0.486143	-0.157094	0.343479	1.61549	0.50894	0.995337	1.43179	0.2977	0.680653
P26196;Q8IV96	P26196	Probable ATP-dependent RNA helicase DDX6	DDX6	4.14222	4.14016	3.83282	3.93153	4.01914	3.77751	3.69016	3.98848	3.56172	3.66532	3.75042	3.38999
P26232;A0A0A0MRI5;A0A0A0MTJ6;C9IZ88;B9A010;A0A087WZL6;C9J144;E5RGU3;E5RHJ5;REV__Q9P2T0	P26232	Catenin alpha-2	CTNNA2	3.18735	2.99293	2.82828	3.40609	3.19607	3.27019	4.26514	4.05122	4.02742	3.62591	3.34333	3.36596
P26358;K7ENW7	P26358	DNA (cytosine-5)-methyltransferase 1	DNMT1	0.69911	1.65056	1.43849	0.544807	1.39787	1.18959	-0.702531	0.0616989	-0.0422974	-0.228127	0.613715	0.519281
P26373;J3QSB4;H3BUK8;H3BTH3;J3KS98	P26373;J3QSB4	60S ribosomal protein L13	RPL13	2.80379	3.07144	2.65747	3.78189	3.84829	3.64666	3.46314	3.68643	3.19945	3.75082	3.8006	3.57019
P26639;D6R9F8;A2RTX5;D6RCA5;D6RDJ6;B7ZLP8;D6RBR8	P26639	Threonine--tRNA ligase, cytoplasmic	TARS	1.56245	1.04021	1.04405	1.84009	1.5045	1.37356	2.04907	1.47704	1.51144	1.46845	0.805722	0.548391
P26640;A0A140T936;A0A140T954;A2ABF4;A0A0G2JJT9;H0Y426;A0A140T904	P26640;A0A140T936	Valine--tRNA ligase	VARS	3.41203	3.72865	3.84622	3.47695	3.47635	3.86014	3.72925	3.90285	4.09095	3.95839	4.12505	4.17187
P26641	P26641	Elongation factor 1-gamma	EEF1G	4.87107	5.07606	4.9367	4.51708	4.83188	4.72736	4.59815	4.9583	4.70158	4.29474	4.72571	4.47493
P26992;Q5T8H6	P26992;Q5T8H6	Ciliary neurotrophic factor receptor subunit alpha	CNTFR	3.21917	2.97849	3.20499	3.69453	3.25369	3.57602	4.11643	3.81571	3.98385	3.3121	2.67295	2.90164
P27105;F8VSL7	P27105;F8VSL7	Erythrocyte band 7 integral membrane protein	STOM	-0.595358	-1.95617	-1.81558	-0.1465	-0.700324	-0.709833	0.0269632	-1.29263	-1.83753	-0.451591	-2.32463	-1.9411
P27144;F8VS11	P27144;F8VS11	Adenylate kinase 4, mitochondrial	AK4	0.888451	0.894688	1.31337	0.562267	0.0816717	1.14523	0.0578604	0.243261	0.592991	0.441517	0.295539	1.10448
P27338	P27338	Amine oxidase [flavin-containing] B	MAOB	1.76266	2.33248	2.14907	1.27798	1.82431	1.91014	1.0046	1.49908	1.38651	0.777014	1.48183	1.14594
P27348;E9PG15;P31947	P27348;E9PG15	14-3-3 protein theta	YWHAQ	4.87012	5.13529	5.05075	5.24855	5.43442	5.34562	5.10081	5.43822	5.356	5.12193	5.29908	5.19334
P27544;M0R0T2;Q5XG75	P27544;M0R0T2;Q5XG75	Ceramide synthase 1	CERS1;LASS1	-0.879335	-1.45334	-1.56809	-1.98295	-2.05784	-2.102	-1.45742	-1.46945	-1.28335	-4.31894	-4.16219	-4.54567
X1WI28;P27635;B8A6G2;A6QRI9	X1WI28;P27635	60S ribosomal protein L10	RPL10	3.06482	3.09896	2.84622	3.40685	3.52961	3.39654	3.00292	3.25954	3.02895	3.34345	3.49749	3.33193
P27694;I3L4R8	P27694;I3L4R8	Replication protein A 70 kDa DNA-binding subunit;Replication protein A 70 kDa DNA-binding subunit, N-terminally processed	RPA1	2.10163	2.688	2.12262	2.06488	2.57193	1.65729	1.86751	2.57319	2.15491	1.39353	1.93871	1.58316
P27695;G3V5Q1;G3V3M6;A0A0C4DGK8;G3V3C7;G3V5D9;G3V5M0;G3V359;H7C4A8;G3V3Y6	P27695;G3V5Q1;G3V3M6;A0A0C4DGK8;G3V3C7;G3V5D9;G3V5M0;G3V359	DNA-(apurinic or apyrimidinic site) lyase;DNA-(apurinic or apyrimidinic site) lyase, mitochondrial	APEX1	0.337481	1.04086	0.155753	0.637648	1.29178	0.520563	-0.200141	0.387194	-0.429485	-0.68833	0.350898	-0.508213
P27708;F8VPD4;H7C2E4;H7C3Z5;H7BZB3	P27708;F8VPD4	CAD protein;Glutamine-dependent carbamoyl-phosphate synthase;Aspartate carbamoyltransferase;Dihydroorotase	CAD	5.17226	5.1729	5.07852	4.83742	5.02676	4.91306	5.20858	5.26048	5.13811	5.37234	5.40737	5.35109
P27797;K7EJB9;K7EL50	P27797;K7EJB9	Calreticulin	CALR	8.03284	7.40557	7.53084	7.20533	6.6587	6.68914	7.4445	6.61981	6.76251	7.21901	6.63553	6.72371
P27816;E7EVA0;H0Y2V1;B5MEG9;F8W9U4;A0A0J9YVV8;A0A0J9YW37;H7C456	P27816;E7EVA0	Microtubule-associated protein 4;Microtubule-associated protein	MAP4	1.32899	-0.423542	-0.414495	1.55911	-0.737927	-0.709881	2.57877	0.331379	0.380882	2.06684	-0.476003	-0.105028
P27824;D6RDP7;D6RAU8;D6RGY2;D6RAQ8;D6RFL1;H0Y9H1;D6RHJ3;D6RD16	P27824	Calnexin	CANX	8.04485	7.44432	7.51007	7.53119	7.02626	7.08157	7.59972	6.88261	6.98796	7.66929	7.01639	7.161
P28066	P28066	Proteasome subunit alpha type-5	PSMA5	-1.33295	-1.40544	-1.12097	-1.00109	-1.15824	-1.17916	0.299724	-0.219475	0.0899601	0.196268	-0.270303	0.0189304
P28074;H0YJM8;G8JLC2;G3V3K3	P28074	Proteasome subunit beta type-5	PSMB5	1.34223	1.16082	1.07297	1.61478	2.01829	1.63517	0.335017	-0.0796509	0.222933	0.941565	-0.40589	0.662754
P28289;H0YKU1;H0YNJ8;Q9NZQ9;Q9NYL9	P28289	Tropomodulin-1	TMOD1	1.8638	0.831144	1.09047	1.39266	0.58064	0.513937	1.62808	0.370239	0.533522	1.43871	0.006814	0.257824
P28331;B4DJ81;C9JPQ5;F8WDL5	P28331;B4DJ81	NADH-ubiquinone oxidoreductase 75 kDa subunit, mitochondrial	NDUFS1	4.69695	4.49963	4.66734	4.33226	4.28059	4.39506	3.70566	3.68735	3.93284	3.81326	3.84689	3.91812
P28482;Q16659	P28482	Mitogen-activated protein kinase 1	MAPK1	-1.84092	-1.31345	-2.61816	-1.13827	-0.455827	-1.45743	-2.09176	-1.69923	NaN	-1.92706	-1.61758	-2.77878
P28838;H0Y9Q1;H0Y983	P28838	Cytosol aminopeptidase	LAP3	2.49164	2.70044	2.84126	2.54901	2.70224	2.68253	1.83232	2.27515	2.27746	2.00024	2.4754	2.67272
P29144;Q5VZU9;A0A494C0U1;A0A494C1B8;A0A494C0A3;A0A494C1S4;A0A494C1S6;A0A494C1L2;A0A494C0X4;A0A494C159	P29144;Q5VZU9;A0A494C0U1;A0A494C1B8	Tripeptidyl-peptidase 2	TPP2	3.8924	3.83368	3.63209	3.81843	3.6558	3.52505	4.55234	4.39829	4.32273	4.49494	4.32535	4.24389
P29218;H0YBL1;E5RIP7;E5RG94;E5RHE9;E5RG13;E5RI82;E5RGY4;E5RIF4	P29218;H0YBL1;E5RIP7	Inositol monophosphatase 1	IMPA1	-0.338417	-0.225069	-0.469274	0.567936	0.821162	0.331944	-0.899205	-0.429993	-0.515696	0.109272	0.45741	-0.647657
P29317	P29317	Ephrin type-A receptor 2	EPHA2	0.341856	-0.918962	-0.768882	1.18407	0.332417	0.886681	1.43355	0.812769	1.2743	1.92348	0.288959	1.22247
P29323;B1AKC9;Q6NVW1;A0A3B3IRY8;Q15375;P54762;J3KR66;Q9UF33;A0A0B4J1T8;C9JXA2;B7ZKJ3;B7ZKW7;F8VP57;U3NG26;F8W9W0;E9PG71;Q5JY90;P29320;P29322;Q06187;P54756;P54764	P29323;B1AKC9	Ephrin type-B receptor 2;Receptor protein-tyrosine kinase	EPHB2	-0.194925	0.105511	-0.418668	0.637197	0.490945	0.344036	1.00624	0.645243	0.614342	0.819471	0.536881	0.570045
P29353;H0Y539;X6R6D0;Q5T188;Q5T181;Q5T182	P29353;H0Y539;X6R6D0	SHC-transforming protein 1	SHC1	0.179218	-1.47428	-2.25915	-0.497025	-0.838967	-1.23994	-0.285239	-1.59723	-1.80631	-1.53483	-2.4454	-0.931786
P29373;Q5SYZ4	P29373;Q5SYZ4	Cellular retinoic acid-binding protein 2	CRABP2	1.69337	2.43126	2.22157	2.7535	3.42538	2.82164	2.58358	3.31684	2.71297	1.88979	2.92533	2.40625
P29401;A0A0B4J1R6;E9PFF2;F8W888	P29401;A0A0B4J1R6	Transketolase	TKT	3.74577	3.33338	3.33329	3.90728	3.54187	3.53778	3.64091	3.30179	3.30682	3.61712	3.08349	3.1838
P29762;B5MCB5	P29762;B5MCB5	Cellular retinoic acid-binding protein 1	CRABP1	-3.07076	-1.2972	-1.69667	-2.06504	-0.532031	-0.989843	-0.189605	0.277596	0.149673	-2.01145	-0.754792	-0.729136
P29966	P29966	Myristoylated alanine-rich C-kinase substrate	MARCKS	4.26279	4.25977	4.24934	4.38087	4.43966	4.41848	4.93352	5.02256	4.9679	4.49123	4.58453	4.52158
P29992;K7EL62;A0A087WVZ3	P29992;K7EL62	Guanine nucleotide-binding protein subunit alpha-11	GNA11	2.43074	2.33226	2.24608	3.27433	2.91236	2.86774	3.39575	3.17944	3.07177	2.93447	2.74855	2.64488
P30038;Q5TF55	P30038	Delta-1-pyrroline-5-carboxylate dehydrogenase, mitochondrial	ALDH4A1	1.82528	1.99751	2.58902	1.76638	2.25939	2.4402	0.179345	0.353664	0.22156	0.442064	0.371604	0.547981
P30040;F8VY02;F8W1G0	P30040;F8VY02	Endoplasmic reticulum resident protein 29	ERP29	3.39616	2.90233	3.30682	3.37038	2.63304	2.96443	3.45145	2.78155	3.11148	3.29538	2.6318	3.01411
P30041	P30041	Peroxiredoxin-6	PRDX6	2.45213	2.42791	2.24987	3.28787	3.21889	3.12806	2.82344	2.76443	2.88026	3.2076	3.00659	2.80473
P30044	P30044	Peroxiredoxin-5, mitochondrial	PRDX5	2.66009	2.90317	3.54831	2.77125	3.20108	3.61073	2.86408	2.94912	3.28201	2.65758	2.82064	3.35711
P30048	P30048	Thioredoxin-dependent peroxide reductase, mitochondrial	PRDX3	3.46512	3.4922	3.88081	3.69723	3.75411	4.0176	2.74933	2.64654	2.95942	2.75481	2.74574	2.96029
P30049	P30049	ATP synthase subunit delta, mitochondrial	ATP5D	NaN	-2.58674	-1.651	-1.63053	-1.27778	-0.771824	-1.83251	-0.679052	-0.631439	NaN	-1.88047	-1.22207
P30050	P30050	60S ribosomal protein L12	RPL12	4.2846	4.43731	4.26046	4.52964	4.61209	4.50897	4.28352	4.39913	4.22489	4.18418	4.26949	4.09201
P30084	P30084	Enoyl-CoA hydratase, mitochondrial	ECHS1	2.69805	3.0258	3.34629	2.65365	2.95411	3.21394	2.40946	2.75915	2.94695	2.42965	2.96065	3.13516
P30086	P30086	Phosphatidylethanolamine-binding protein 1;Hippocampal cholinergic neurostimulating peptide	PEBP1	0.384674	0.228981	0.43996	0.985132	0.854161	0.727224	1.92022	1.35308	1.287	0.57789	-0.00668812	-0.278788
P30101	P30101	Protein disulfide-isomerase A3	PDIA3	8.60133	8.04188	8.24397	8.01997	7.48731	7.57271	8.19329	7.47171	7.69832	8.10444	7.59788	7.83323
P30153;B3KQV6;C9J9C1;E9PH38;E9PPI5;E9PNM7;E9PHZ6	P30153;B3KQV6;C9J9C1	Serine/threonine-protein phosphatase 2A 65 kDa regulatory subunit A alpha isoform	PPP2R1A	5.0021	4.97439	5.08554	5.0083	5.05031	5.10393	4.81632	4.99791	4.94867	4.83402	4.74801	4.75247
P30405;R4GN99;H0Y548	P30405;R4GN99	Peptidyl-prolyl cis-trans isomerase F, mitochondrial;Peptidyl-prolyl cis-trans isomerase	PPIF	-2.8357	-0.433746	-0.883771	-0.398836	-0.408521	-0.664036	-0.431191	-1.39878	-1.03344	-1.92445	-1.63031	-1.10074
P30419;K7EN82;B7Z8J4;Q5VUC6;O60551	P30419	Glycylpeptide N-tetradecanoyltransferase 1	NMT1	0.461071	0.34771	-0.0663862	0.71986	0.71524	0.499092	-0.193757	0.578848	-0.418049	-1.26187	-1.28604	-1.96919
P30520	P30520	Adenylosuccinate synthetase isozyme 2	ADSS	-0.688284	-0.232931	-0.851657	-0.243689	-0.137424	-0.0895557	-0.545512	-0.198595	-0.201836	-0.417866	0.044404	-0.123808
P30825;Q5JR49	P30825	High affinity cationic amino acid transporter 1	SLC7A1	1.23215	-0.464369	-0.0179148	0.850468	-1.3528	-1.0768	0.976975	-0.890621	-0.0448322	1.46267	-1.52317	-2.92584
P30837;A0A0U1RQK9	P30837	Aldehyde dehydrogenase X, mitochondrial	ALDH1B1	1.10096	0.769812	1.31201	0.910629	0.82776	1.09999	-0.151366	-0.0483494	-0.0486946	-0.0608521	0.146882	0.238165
P31040;D6RFM5;A0A087X1I3;A0A494C1T6;H0Y8X1	P31040;D6RFM5;A0A087X1I3	Succinate dehydrogenase [ubiquinone] flavoprotein subunit, mitochondrial	SDHA	5.23231	5.32528	5.62611	5.07607	5.13294	5.40678	4.34861	4.5695	4.78173	4.06077	4.47174	4.59834
P31146;H3BRY3;H3BTU6;H3BRJ0;H3BNA2;H3BU76;H3BSL1	P31146;H3BRY3	Coronin-1A;Coronin	CORO1A	0.975256	0.789694	0.515117	1.09712	0.373958	0.455477	0.98842	0.989695	0.465187	0.834114	0.0899782	-0.0382195
P31150;G5E9U5	P31150	Rab GDP dissociation inhibitor alpha	GDI1	4.33253	4.37951	4.02584	4.53357	4.4355	4.24855	4.59336	4.60841	4.18586	4.51122	4.3373	4.06649
P31153;Q00266	P31153	S-adenosylmethionine synthase isoform type-2	MAT2A	0.111469	-1.76588	-1.45787	0.221861	-0.642669	-0.293962	0.485127	-0.107702	0.0648632	0.206882	-1.75307	-0.698452
P31323;H7C330	P31323	cAMP-dependent protein kinase type II-beta regulatory subunit	PRKAR2B	2.04047	2.43851	2.38419	2.04026	2.40525	2.60681	2.29044	2.53728	2.53307	2.25951	2.35958	2.44468
P31689	P31689	DnaJ homolog subfamily A member 1	DNAJA1	3.18221	1.80626	1.96688	2.96513	1.37938	1.38834	2.75601	1.50519	1.238	2.28755	1.00263	0.984858
P31749;G3V3X1;A0A087WY56;G3V2I6;M0R0P9;P31751	P31749;G3V3X1	RAC-alpha serine/threonine-protein kinase	AKT1	-0.832327	0.0311584	0.355397	-0.182661	-0.0973616	0.0564861	-2.01012	-0.476393	-1.10693	-0.949202	-1.30976	-0.986406
P31930	P31930	Cytochrome b-c1 complex subunit 1, mitochondrial	UQCRC1	4.53147	4.74169	5.04334	4.25481	4.60164	4.82282	3.80274	4.06993	4.2676	3.58253	3.90654	4.19271
P31937;H7BZL2	P31937	3-hydroxyisobutyrate dehydrogenase, mitochondrial	HIBADH	1.53197	1.59241	2.07374	1.3951	1.53338	1.84974	0.847308	0.831263	1.12206	0.524851	0.72852	1.01588
P31939;H7C1S2;C9JLK0;F8WEF0	P31939	Bifunctional purine biosynthesis protein PURH;Phosphoribosylaminoimidazolecarboxamide formyltransferase;IMP cyclohydrolase	ATIC	3.56004	4.00242	4.19606	3.58582	3.98221	4.13656	3.83901	4.10775	4.17285	3.79212	4.09269	4.27651
P31942	P31942	Heterogeneous nuclear ribonucleoprotein H3	HNRNPH3	-1.61192	-1.92577	-1.89902	-2.40969	-1.75933	-1.15378	-3.22253	-2.26016	-1.57862	-3.4668	-2.27271	-1.65741
P31946;Q4VY20;A0A0J9YWZ2;Q4VY19;A0A0J9YWE8	P31946	14-3-3 protein beta/alpha;14-3-3 protein beta/alpha, N-terminally processed	YWHAB	2.97224	3.3348	3.26612	3.47202	3.71391	3.69073	3.38502	3.70912	3.79216	3.36358	3.64142	3.62477
P31948;F5H783;F5GXD8;H0YGI8	P31948	Stress-induced-phosphoprotein 1	STIP1	3.28519	2.69921	2.46781	3.29215	2.7786	2.50114	3.67734	3.1106	2.78642	2.95877	2.31037	2.13752
P32004;H0Y5C3;E7EVM4;E7EPI4;E9PHJ4;H3BLW5	P32004	Neural cell adhesion molecule L1	L1CAM	6.08664	4.16587	4.70281	6.40155	4.43673	5.04285	6.87988	4.95811	5.56805	6.95428	4.99217	5.59777
P32119;A6NIW5	P32119;A6NIW5	Peroxiredoxin-2	PRDX2	3.56093	3.5046	3.30291	4.03271	3.8293	3.72976	4.15272	4.09759	3.71394	3.87954	3.56328	3.45007
P32189;Q14409;F8WC39;A6NP46;F8WF44;F8WDA9;F8WBI8;H7C2A0	P32189;Q14409	Glycerol kinase;Putative glycerol kinase 3	GK;GK3P	-1.68254	-0.805454	-1.05651	-0.959661	-0.453761	-0.494553	-2.88325	-1.64622	-2.07685	NaN	NaN	NaN
P32969;A0A2R8Y5Y7;D6RAN4;E7ESE0;H0Y9V9;H0Y9R4	P32969;A0A2R8Y5Y7;D6RAN4;E7ESE0;H0Y9V9	60S ribosomal protein L9	RPL9	2.07496	2.50189	2.17414	2.67641	2.79199	2.76505	2.28921	2.33194	2.29411	2.19246	2.17425	1.97286
P33121;E7EPM6;B7Z3Z9;D6RER0;H0Y9U7;H0Y9Z9;Q9ULC5	P33121;E7EPM6;B7Z3Z9	Long-chain-fatty-acid--CoA ligase 1	ACSL1	3.4034	2.90871	3.0768	3.29726	2.89511	2.85428	2.7764	2.41164	2.58125	2.64266	2.00099	2.01382
P33176	P33176	Kinesin-1 heavy chain	KIF5B	5.5765	5.58861	5.41495	5.27643	5.36839	5.1592	5.61327	5.71254	5.55999	5.76563	5.85876	5.69792
P33316;H0YKI0;A0A0C4DGL3;H0YNW5;H0YKC5;H0YMP1;H0YMM5;H0YNJ9	P33316;H0YKI0;A0A0C4DGL3;H0YNW5;H0YKC5	Deoxyuridine 5-triphosphate nucleotidohydrolase, mitochondrial	DUT	-1.4971	-0.977493	-0.420653	-0.855124	-1.08398	-0.507975	-1.88989	-1.22993	-0.843679	-1.38928	-0.648374	-0.278984
P33527;I3L4X2;A0A0A0MS99;O15438	P33527;I3L4X2;A0A0A0MS99	Multidrug resistance-associated protein 1	ABCC1	3.79343	3.2711	3.51712	4.34773	3.78772	4.18429	4.60185	4.22954	4.68324	4.69039	3.97503	4.44876
P33897;A6NEP8	P33897	ATP-binding cassette sub-family D member 1	ABCD1	0.618771	-1.12712	-1.38882	-0.0282288	-0.8915	-1.23327	0.546325	-0.609936	-0.919834	0.539604	-1.55582	-2.21627
P33992;B1AHB1;B1AHA9;B1AHB2	P33992;B1AHB1	DNA replication licensing factor MCM5;DNA helicase	MCM5	1.39781	1.41617	1.88093	1.17011	1.36284	1.40314	1.0152	1.10009	1.13756	1.16839	1.29367	1.55353
P33993;C9J8M6	P33993	DNA replication licensing factor MCM7	MCM7	2.87344	2.87515	2.69372	2.94448	2.25477	2.1587	2.69535	1.9277	2.09262	2.19789	1.76123	2.21389
P34059;H3BP66	P34059;H3BP66	N-acetylgalactosamine-6-sulfatase	GALNS	-0.346163	-0.934673	-1.74939	-0.222878	-1.10432	-1.93597	-0.696532	-3.01965	-3.57109	-2.12542	NaN	NaN
P34897;H0YIZ0;G3V2Y4;G3V5L0;G3V4W5;G3V540;G3V241;G3V3Y8;G3V4T0;G3V4X0;G3V2W0;G3V2E4;G3V2D2;G3V2Y1;G3V3C6	P34897;H0YIZ0;G3V2Y4	Serine hydroxymethyltransferase, mitochondrial;Serine hydroxymethyltransferase	SHMT2	5.15476	5.29829	5.72589	4.94384	5.14778	5.53567	4.40875	4.6893	5.06419	4.30622	4.71521	5.10131
P34932;A0A087WYC1;A0A087WTS8	P34932;A0A087WYC1;A0A087WTS8	Heat shock 70 kDa protein 4	HSPA4	4.16182	3.98028	4.06459	4.31469	3.979	4.14675	4.80201	4.69137	4.61944	4.81859	4.51952	4.57502
P35221;G3XAM7;E5RIB1;E5RG03;E5RGY6;E5RHV7;E5RJ41;H0YBB8;E5RJL0;E5RIE0;E5RGD2;E5RJP7;E5RFM5;E5RGY7;E5RFM3;E5RFK9;E5RFG3;Q9UI47	P35221;G3XAM7	Catenin alpha-1	CTNNA1	4.50632	4.02988	4.05562	4.24477	3.65903	3.90637	4.71422	3.95253	4.03009	4.66407	3.82019	4.08496
P35232;C9JW96;E9PCW0;C9JZ20;E7ESE2;D6RBK0	P35232;C9JW96;E9PCW0;C9JZ20;E7ESE2	Prohibitin	PHB	5.36266	5.28428	5.60181	5.39577	5.41126	5.72878	4.61225	4.77052	4.98592	4.5347	4.73869	4.90916
P35249;C9JXZ7;C9JTT7;C9J8M3;C9JZI1;C9JGY5;F8WE44;H7C1P0	P35249;C9JXZ7;C9JTT7;C9J8M3;C9JZI1	Replication factor C subunit 4	RFC4	-2.57317	-3.55711	-3.00381	-1.65754	-5.38758	-4.76971	-4.04571	-5.19879	-4.38385	-4.97016	-5.0893	-5.09072
P35250;A0A087WVY3;H7C5P4;H7C5S7;H7C5P1;H7C5Q7;F8WC37;H7C5A0;H7C5G4;H7C596	P35250;A0A087WVY3	Replication factor C subunit 2	RFC2	-0.941759	-1.52071	-0.519643	-0.19035	-1.07455	-0.861609	-0.587037	-0.883944	-0.713396	-0.476748	-0.824782	-1.11062
P35270	P35270	Sepiapterin reductase	SPR	-1.87798	-1.2485	-1.20455	-0.869843	-0.824363	-0.762093	-2.08571	-1.58249	-1.47894	-2.05975	-1.21937	-1.33213
P35372;L0E130	P35372;L0E130	Mu-type opioid receptor	OPRM1	-2.48417	-2.77942	-2.91127	-1.43926	-0.872872	-1.23135	-0.82212	-1.10895	-1.23553	-0.755392	-0.770579	-0.840885
P35475;D6R9D5;H0Y9R9	P35475	Alpha-L-iduronidase	IDUA	2.69331	1.80149	1.1897	2.29785	1.30613	0.863218	2.89386	1.73215	1.36854	2.15158	0.556674	-0.220886
P35573	P35573	Glycogen debranching enzyme;4-alpha-glucanotransferase;Amylo-alpha-1,6-glucosidase	AGL	-0.315903	-1.69224	-1.73598	1.01391	-1.02573	-1.30221	1.5402	-0.699207	-1.33879	0.890442	-2.18135	-2.03384
P35579;Q5BKV1;B1AH99;A0A2R8Y4C3;A0A0C4DFM8;REV__S4R3H4;REV__E7EQT4;REV__Q9UKV3	P35579	Myosin-9	MYH9	7.9842	7.86582	7.65174	7.37793	7.24811	7.02434	7.69285	7.59336	7.38947	7.89836	7.72796	7.5208
P35580;E7ERA5;A1L2Z2;P13535;Q9UKX3;Q9Y623;P12882;P11055;Q9UKX2	P35580	Myosin-10	MYH10	9.51717	9.32516	9.13807	8.96567	8.73302	8.57508	9.32728	9.11164	8.86704	9.45188	9.19039	9.01352
P35606;H0YAC7;D6R997;H0Y938;D6RBZ7;D6RCL6;D6RBG7;D6RBT6	P35606	Coatomer subunit beta	COPB2	3.668	3.60358	3.66205	3.5256	3.37132	3.42962	3.45581	3.33726	3.2136	3.52067	3.25663	3.27542
P35610;B1APM4	P35610;B1APM4	Sterol O-acyltransferase 1	SOAT1	0.869295	-0.282587	0.198037	0.0416737	-0.367124	-0.0559444	-0.358394	-0.511518	-0.409115	-0.881573	-1.544	-1.2909
P35612;C9JTM0;C9J080;A0A1C7CYY0;C9J299	P35612;C9JTM0;C9J080;A0A1C7CYY0	Beta-adducin	ADD2	0.61908	0.841274	0.706506	0.867229	0.776916	0.625299	0.621522	0.0142193	-0.727324	0.698711	0.821605	0.494507
P35613;A0A087WUV8;A0A087X2B5;I3L192;R4GMX5;R4GN83;A0A2R8YDZ0	P35613;A0A087WUV8;A0A087X2B5;I3L192	Basigin	BSG	3.45192	3.21455	3.15166	3.73822	3.26756	3.46504	3.89233	3.63246	3.79405	3.31581	2.92342	2.86408
P35626;P25098;Q8N433;E9PRV7	P35626;P25098	Beta-adrenergic receptor kinase 2;Beta-adrenergic receptor kinase 1	ADRBK2;ADRBK1	-0.713171	-2.38303	-2.60312	-0.662861	-2.06412	-1.72232	-1.16305	-1.5701	-2.07213	-1.52978	-2.29448	-1.85021
P35637;H3BPE7	P35637;H3BPE7	RNA-binding protein FUS	FUS	3.92783	4.25958	4.24832	3.90254	4.47357	4.04255	3.70409	4.26422	4.09155	4.22473	4.79716	4.52369
P35813;E9PJN3;E9PKB5;E9PL75	P35813	Protein phosphatase 1A	PPM1A	-0.584581	-1.26188	-0.803542	-0.57513	-0.693229	-1.07048	-0.453597	-0.836809	-0.933023	-1.3222	-1.49923	-1.70814
P35914	P35914	Hydroxymethylglutaryl-CoA lyase, mitochondrial	HMGCL	-0.297367	-1.05984	-1.16658	-0.25894	-1.04181	-0.928808	-0.0220423	-1.50836	-1.70521	-2.04835	-2.7031	-0.775414
P35998;C9JLS9	P35998	26S protease regulatory subunit 7	PSMC2	2.52408	2.60021	2.73501	2.5298	2.56769	2.64871	2.46064	2.51677	2.70433	2.58635	2.6422	2.70545
P36405	P36405	ADP-ribosylation factor-like protein 3	ARL3	-1.64827	-1.58053	-2.42305	-1.09252	-0.669932	-1.0647	-0.197923	-1.0786	-1.61957	-3.40865	-1.60544	-3.95095
P36406	P36406	E3 ubiquitin-protein ligase TRIM23	TRIM23	-2.8247	-2.67515	-2.91609	-2.41751	-2.39149	-2.32895	-2.51011	-2.59486	-2.7867	-2.34214	-2.71053	-3.1678
P36507;G5E9C7;A0A1B0GUL7;M0R1B6	P36507;G5E9C7	Dual specificity mitogen-activated protein kinase kinase 2	MAP2K2	1.64995	2.2196	2.38519	1.8665	1.98216	2.25053	1.25947	1.49195	1.49486	1.67101	1.88817	1.94167
P36542	P36542	ATP synthase subunit gamma, mitochondrial	ATP5C1	3.36305	3.41391	3.71422	3.52043	3.6502	3.99195	2.83554	2.9841	3.30645	3.09569	3.23307	3.55549
P36543;C9J8H1;Q96A05	P36543;C9J8H1	V-type proton ATPase subunit E 1	ATP6V1E1	1.36824	0.018446	-0.297763	1.31155	2.8988	2.78383	1.07609	-0.623297	-0.7293	1.41038	0.0050745	-0.411551
P36551;D6RER6	P36551	Oxygen-dependent coproporphyrinogen-III oxidase, mitochondrial	CPOX	0.451887	0.150337	0.750005	0.592243	0.385962	1.46633	0.02283	-0.094532	0.371241	-0.527401	-0.733769	-0.418039
P36578;H3BM89;H3BTP7;H3BU31	P36578;H3BM89	60S ribosomal protein L4	RPL4	5.85308	5.94252	5.88348	5.91859	6.0086	5.97903	5.742	5.85614	5.67955	5.65294	5.74323	5.61053
P36871;A0A3B3ITK7	P36871;A0A3B3ITK7	Phosphoglucomutase-1	PGM1	2.86692	2.67653	2.39185	2.97786	2.70867	2.70187	3.07684	2.89478	2.8944	2.83057	2.69691	2.5274
P36915;A0A140T8Y2;A2AB27;A0A140T994	P36915;A0A140T8Y2	Guanine nucleotide-binding protein-like 1	GNL1	2.03643	2.17643	2.11032	2.081	2.08791	2.17487	1.88459	2.16727	1.87805	1.75926	1.87752	1.84597
P36957;Q86SW4;H0YJF9;G3V5M3;G3V3F0	P36957;Q86SW4	Dihydrolipoyllysine-residue succinyltransferase component of 2-oxoglutarate dehydrogenase complex, mitochondrial	DLST	4.22806	4.34704	4.57889	3.8315	4.03365	4.27035	3.2765	3.47547	3.66305	3.38345	3.66049	3.90497
P37235;E9PC71;P84074;C9JW46;P61601	P37235;E9PC71	Hippocalcin-like protein 1	HPCAL1	-1.68755	-1.76853	-1.84594	-0.262568	-1.62368	-0.884733	-0.281642	-1.18414	-0.672426	-0.643909	-1.59375	-0.94017
X6RJP6;P37802	X6RJP6;P37802	Transgelin-2	TAGLN2	2.65133	2.08948	2.10766	3.17285	2.70332	2.64113	3.42609	2.66027	2.78133	2.42506	1.8835	1.7064
P37837;F2Z393	P37837;F2Z393	Transaldolase	TALDO1	-0.667637	-1.03226	-0.347457	0.491621	0.397229	0.595915	0.188947	0.329378	0.355293	-0.256678	-0.959167	-0.660727
P38117;M0QY67	P38117;M0QY67	Electron transfer flavoprotein subunit beta	ETFB	1.6757	2.01667	2.38218	2.38309	2.64146	2.73275	1.65135	2.01341	2.08297	1.17908	1.37301	1.46613
P38435;F8WDU9;F8WCF0;F8WB98	P38435	Vitamin K-dependent gamma-carboxylase	GGCX	-0.0408573	-3.84901	-1.4325	-0.678566	-2.94982	NaN	-0.0787592	-2.09437	-4.13249	-0.535149	-2.48474	-1.72284
P38606;C9JVW8;C9JA17	P38606	V-type proton ATPase catalytic subunit A	ATP6V1A	5.5831	4.24904	4.14546	5.33757	4.05379	3.95983	5.35507	3.91957	3.77611	5.11702	3.42428	3.43808
P38646;A0A3B3ITI4;D6RJI2;H0YBG6;D6RA73;H0Y8S0;A0A3B3ITN1	P38646	Stress-70 protein, mitochondrial	HSPA9	6.9711	7.09058	7.27286	6.6013	6.76747	6.92196	5.95952	6.19803	6.39677	6.26059	6.56431	6.73521
P38919;I3L3H2;J3QL52;E9PBH4;F8WE11	P38919;I3L3H2	Eukaryotic initiation factor 4A-III;Eukaryotic initiation factor 4A-III, N-terminally processed	EIF4A3	-3.4416	-1.78407	-2.26564	-2.23618	-2.44851	-2.3129	-2.53973	-1.28489	-1.09725	-2.74379	-2.98863	-1.59894
P39023;G5E9G0;H7C422;B5MCW2;H7C3M2;F8WCR1;Q92901	P39023;G5E9G0;H7C422;B5MCW2;H7C3M2	60S ribosomal protein L3	RPL3	5.14092	5.21993	5.10131	5.20724	5.33426	5.22751	4.83575	5.03037	4.91221	4.82306	4.91822	4.93903
P39748;I3L3E9;F5H1Y3	P39748;I3L3E9	Flap endonuclease 1	FEN1	1.15666	1.47337	0.955379	1.51736	1.79832	1.25112	1.32498	1.53536	1.10451	0.770287	1.19304	0.856834
P40222;Q9NUQ3;Q8N3L3	P40222	Alpha-taxilin	TXLNA	1.40921	0.420746	0.395869	0.843084	0.0822039	-0.387197	0.916913	0.272093	0.367186	1.29808	0.76517	0.408222
P40227;J3KRI6	P40227	T-complex protein 1 subunit zeta	CCT6A	5.05342	5.16237	5.14034	5.00428	5.03623	4.97611	5.11406	5.01233	5.07895	4.80359	4.70062	4.70302
P40763;G8JLH9	P40763;G8JLH9	Signal transducer and activator of transcription 3;Signal transducer and activator of transcription	STAT3	0.0299473	-0.948959	-0.128369	-1.12874	-1.45147	-0.785641	-0.808902	-1.6197	-1.86769	-1.46638	-2.66199	-1.30542
P40925;B9A041;A0A5K1VW95;B8ZZ51;C9JF79;C9JRL4;C9JLV6	P40925;B9A041;A0A5K1VW95;B8ZZ51;C9JF79	Malate dehydrogenase, cytoplasmic;Malate dehydrogenase	MDH1	3.6964	3.34521	3.1779	3.92602	3.76564	3.72784	3.79663	3.91977	3.39484	3.80956	3.77578	3.60753
P40926;G3XAL0	P40926;G3XAL0	Malate dehydrogenase, mitochondrial;Malate dehydrogenase	MDH2	7.32313	7.461	7.70992	7.50507	7.70139	7.9319	6.94791	7.19904	7.39484	6.47568	6.8312	7.03775
P40938;A0A087X270	P40938	Replication factor C subunit 3	RFC3	-3.79379	-3.42158	-1.08914	-2.59347	-2.77211	-2.09824	-2.49747	-2.53825	-1.07345	-2.80626	-3.21413	-3.20302
P41091;Q2VIR3;H7BZU1	P41091;Q2VIR3	Eukaryotic translation initiation factor 2 subunit 3;Putative eukaryotic translation initiation factor 2 subunit 3-like protein	EIF2S3;EIF2S3L	3.39017	3.42253	3.08934	3.08553	3.36969	2.76417	2.89734	3.21496	2.72942	2.26542	2.81836	2.192
U3KQG5;P41217;F8WC99;U3KQQ2;F8W7G1	U3KQG5;P41217;F8WC99	OX-2 membrane glycoprotein	CD200	1.33956	0.506706	1.0907	1.62471	1.72541	1.58586	1.51601	0.706087	1.55606	1.69201	1.47548	1.42179
P41240;H3BU69;H3BUM9;H3BN15	P41240	Tyrosine-protein kinase CSK	CSK	-1.17513	-0.942225	-0.610623	-2.33957	-1.15918	-1.54042	-1.97699	-0.527935	-0.933302	-1.22502	-0.710336	-1.00005
P41250;H7C443;F8WCK4	P41250	Glycine--tRNA ligase	GARS	3.48862	3.266	3.43735	3.57295	3.22655	3.38832	3.71348	3.41253	3.32624	3.56079	3.13723	3.26624
P41252;A0A0A0MSX9;J3KR24;Q5TCD1;Q5TCC6	P41252;A0A0A0MSX9;J3KR24	Isoleucine--tRNA ligase, cytoplasmic	IARS	4.96636	4.93953	5.32912	4.79864	4.73547	5.16671	5.17053	4.98396	5.31116	5.20384	5.26655	5.47923
P41743	P41743	Protein kinase C iota type	PRKCI	-1.01387	-2.36046	-2.29626	-2.07394	-2.23104	-2.22909	-1.89597	-2.18383	-2.07968	-1.80736	-2.07502	-2.12771
P42025	P42025	Beta-centractin	ACTR1B	0.893908	0.826221	0.38528	0.753344	0.402244	0.173052	0.112279	0.252234	-0.199429	-0.223982	-0.659228	-0.546953
P42126;Q96DC0;H3BS70	P42126;Q96DC0;H3BS70	Enoyl-CoA delta isomerase 1, mitochondrial	ECI1;DCI	-0.497505	-1.65141	-1.4233	0.435106	0.439462	0.618124	-1.08461	-0.331507	-0.419428	-2.13484	-1.31562	-0.918556
P42166	P42166	Lamina-associated polypeptide 2, isoform alpha;Thymopoietin;Thymopentin	TMPO	1.02887	0.543409	1.42052	0.605932	0.0605021	0.581705	-0.155284	-0.856014	-0.603603	-0.782516	-0.573953	-0.263449
P42285	P42285	Superkiller viralicidic activity 2-like 2	SKIV2L2	-1.94176	-2.17008	-1.56902	-6.53044	-5.86908	-3.3049	-4.39999	-4.23318	-4.16754	-2.88726	-4.96459	-3.75372
P42345;B1AKP8	P42345	Serine/threonine-protein kinase mTOR	MTOR	0.824125	0.416714	0.265769	0.220062	0.197282	-0.334276	0.590161	0.465244	-0.134281	0.564028	0.695548	-0.227137
P42356;A8MTF1;A4QPH2;Q8N8J0	P42356	Phosphatidylinositol 4-kinase alpha	PI4KA	0.310869	-1.07016	-1.15745	0.203972	-1.5528	-1.04435	0.679294	-0.967367	-0.495066	0.74206	-1.3341	-1.2539
P42658;E9PF59;E9PDL2;Q8IYG9;A0A087WTG7	P42658;E9PF59;E9PDL2	Dipeptidyl aminopeptidase-like protein 6	DPP6	-1.10586	-0.624901	-1.1605	-1.0303	0.156823	-1.88881	-0.130815	-2.43145	-2.43154	-0.423777	-0.867372	-0.579954
P42677;C9J1C5	P42677	40S ribosomal protein S27	RPS27	2.31786	2.38223	2.31909	3.07133	3.07267	2.91155	2.07196	2.01576	2.04332	2.36136	2.47682	2.42187
P42704;A0A0C4DG06;B8ZZ38;C9JCA9;H7C3W8	P42704	Leucine-rich PPR motif-containing protein, mitochondrial	LRPPRC	7.86327	7.83169	8.10646	7.745	7.70078	7.94821	7.43921	7.5785	7.79136	8.03661	8.04678	8.30568
P42765;A0A0B4J2A4;K7EME0;K7EJB1;K7EJ68;K7ER88	P42765;A0A0B4J2A4;K7EME0	3-ketoacyl-CoA thiolase, mitochondrial	ACAA2	4.17425	4.33789	4.67685	4.309	4.54621	4.86146	3.65081	3.98904	4.24053	3.55087	3.94843	4.21735
P42766;F2Z388	P42766;F2Z388	60S ribosomal protein L35	RPL35	-1.57585	-0.726702	-1.02419	0.72452	0.669425	0.638996	0.306172	0.711065	0.62504	0.753548	0.616649	0.626348
P42785;E9PIG4;E9PQN3;E9PKN6;E9PQB5;E9PL85;E9PNF7;E9PNJ1;E9PLY4;E9PL49;E9PR42	P42785;E9PIG4;E9PQN3;E9PKN6;E9PQB5;E9PL85	Lysosomal Pro-X carboxypeptidase	PRCP	5.35931	4.82703	4.50399	5.17188	4.698	4.34231	5.27213	4.73307	4.37436	5.12958	4.27525	4.01133
P42858;A0A3B3IU44;A0A3B3IU25;A0A3B3ISR3;H0YA07	P42858	Huntingtin	HTT	2.93053	3.19846	3.15924	2.5613	2.74437	2.92863	2.78571	3.00973	2.882	2.95971	3.25915	3.30464
P43007	P43007	Neutral amino acid transporter A	SLC1A4	1.01496	-0.136175	-0.00247669	1.11637	-0.831508	-0.780964	1.05961	0.505297	0.381218	1.15237	0.702538	0.213705
P43034;I3L3N5;I3L495	P43034	Platelet-activating factor acetylhydrolase IB subunit alpha	PAFAH1B1	2.28129	2.44505	2.32553	2.62243	2.73736	2.49794	2.20966	2.53444	2.02284	1.99066	2.06416	1.64739
P43121	P43121	Cell surface glycoprotein MUC18	MCAM	2.48459	2.70896	2.84086	3.05137	3.17484	3.26411	3.40982	3.73812	3.76877	3.41197	3.64036	3.66229
P43155;B7ZBP5;A6PVN3;H0Y4Z7	P43155	Carnitine O-acetyltransferase	CRAT	1.16928	1.3213	2.05727	1.07135	1.31781	1.96679	-0.389525	-0.224184	0.971272	0.438509	-0.69453	1.22918
P43304;F5GYK7	P43304	Glycerol-3-phosphate dehydrogenase, mitochondrial	GPD2	1.86666	2.09999	2.66586	1.29811	1.43692	2.17691	0.88441	1.16961	1.75801	-0.0745201	1.20293	1.51901
P43487;C9JJ34;F6WQW2;C9JXG8;C9JGV6;C9JDM3;C9JIC6	P43487;C9JJ34;F6WQW2;C9JXG8;C9JGV6	Ran-specific GTPase-activating protein	RANBP1	-1.71543	-1.55507	-2.24078	-1.39255	-1.98711	-1.16142	0.888957	0.726885	0.505098	-0.92688	-0.530395	-0.822575
P43490;A0A0C4DFS8;C9JG65;C9JF35	P43490;A0A0C4DFS8	Nicotinamide phosphoribosyltransferase	NAMPT	3.41347	4.12129	3.84589	3.10759	3.98265	3.8044	3.32312	3.80961	3.76363	2.89653	3.55332	3.38719
P43686	P43686	26S protease regulatory subunit 6B	PSMC4	1.02217	1.04248	1.29681	1.02454	0.861306	0.873684	1.69447	1.22629	1.60246	0.754759	0.971372	1.07522
P43897;C9JT21;C9JG32;F8VPA7;F8VS27;F8WCK2;A0A494C1M9	P43897;C9JT21	Elongation factor Ts, mitochondrial;Elongation factor Ts	TSFM	1.2674	0.712568	1.4689	1.13293	1.18656	1.47816	0.366561	0.414089	0.231508	0.699968	0.500125	0.797812
P45880;A0A0A0MR02;Q5JSD2;Q5JSD1;A2A3S1	P45880;A0A0A0MR02;Q5JSD2;Q5JSD1	Voltage-dependent anion-selective channel protein 2	VDAC2	6.36711	6.20079	6.37736	6.62013	6.56106	6.69092	6.00337	5.90473	6.0635	5.86714	5.73132	5.9706
P45954	P45954	Short/branched chain specific acyl-CoA dehydrogenase, mitochondrial	ACADSB	1.74141	1.66347	1.72488	1.91057	1.84776	2.29302	1.32221	1.46106	1.86517	1.0128	1.28196	1.85224
P45974;F5H571;H7C5J3	P45974	Ubiquitin carboxyl-terminal hydrolase 5	USP5	3.76521	4.35514	4.27232	3.84128	4.40579	4.35854	4.12687	4.43876	4.40181	4.21037	4.63673	4.5516
P45983;C9J762;A0A3B3IRW7;C9JWQ4	P45983;C9J762;A0A3B3IRW7	Mitogen-activated protein kinase 8	MAPK8	-1.11236	-1.5885	-2.28852	-1.42131	-1.83399	-3.55792	-1.77739	-1.85856	-1.90491	-2.36222	NaN	NaN
P45985	P45985	Dual specificity mitogen-activated protein kinase kinase 4	MAP2K4	-2.71095	-2.17776	-3.00759	-1.67224	-2.31694	-2.17095	-2.33638	-1.8976	-1.49993	-3.1223	-2.24265	-1.50926
P46060;H0Y4Q3	P46060	Ran GTPase-activating protein 1	RANGAP1	-0.943703	-0.737026	-0.124154	-1.40969	-1.11583	-0.184414	-1.87439	-1.99414	-1.36265	-0.445818	-0.735431	-0.437403
P46109	P46109	Crk-like protein	CRKL	-2.20046	-2.2655	-2.58592	-2.03805	-1.94477	-1.97527	-1.96838	-1.14838	-1.79576	-1.51047	-1.12994	-2.22132
P46199;H7C213	P46199	Translation initiation factor IF-2, mitochondrial	MTIF2	0.427252	0.194126	0.0554743	-0.0265656	-0.617122	0.470367	-1.16511	-1.51731	-0.938423	-1.22069	-2.52271	-0.520504
X6RJS7;P46736;A0A087WZR3;H9KVA9;A0A0D9SF50;A0A0A0MS96	X6RJS7;P46736;A0A087WZR3;H9KVA9;A0A0D9SF50	Lys-63-specific deubiquitinase BRCC36	BRCC3	-3.28769	-3.18231	-3.17771	-2.07836	-1.53348	-2.45467	-4.21274	-2.54765	-3.29941	-3.89417	-2.85491	-4.25279
P46776;E9PLL6;E9PJD9;E9PLX7	P46776;E9PLL6;E9PJD9	60S ribosomal protein L27a	RPL27A	3.07165	3.10119	3.05382	3.3945	3.49507	3.30054	3.21039	3.35169	3.16656	3.36549	3.52631	3.40951
P46778;G3V1B3;M0R181	P46778	60S ribosomal protein L21	RPL21	2.41268	2.29597	2.31128	3.07948	2.98093	3.00315	2.37256	2.409	2.36354	2.67567	2.70463	2.64882
P46781;B5MCT8;C9JM19;F2Z3C0;A8MXK4	P46781;B5MCT8;C9JM19	40S ribosomal protein S9	RPS9	3.57486	3.78543	3.61317	4.20901	4.35745	4.1895	3.72521	4.00976	3.88638	3.61294	3.90203	3.59118
P46783;Q9NQ39	P46783;Q9NQ39	40S ribosomal protein S10;Putative 40S ribosomal protein S10-like	RPS10;RPS10P5	-0.299128	-0.0466156	-0.195209	-0.313696	-0.100888	-0.304762	0.137498	0.173353	-0.101507	-0.601379	0.233943	-0.628273
P46821;D6RA32;D6RA40;D6RGJ3;D6RCL2	P46821	Microtubule-associated protein 1B;MAP1B heavy chain;MAP1 light chain LC1	MAP1B	6.49559	6.91235	7.17426	6.21476	6.51187	6.68584	6.60148	6.78698	6.9702	6.70502	6.93832	7.18939
P46934;H0Y8X6	P46934;H0Y8X6	E3 ubiquitin-protein ligase NEDD4	NEDD4	-3.78061	-3.76286	-4.79785	-5.15095	-5.73365	-5.96259	-4.19846	-4.56865	-4.60269	-3.39903	-4.48711	-4.44843
P46940;A0A0J9YXZ5;H0YLE8;A0A087X225;A0A087WWP1;H0YKA5;E9PDT6	P46940;A0A0J9YXZ5;H0YLE8	Ras GTPase-activating-like protein IQGAP1	IQGAP1	5.39911	5.01803	4.95542	5.38637	5.15633	5.03894	5.74457	5.43671	5.3224	6.18039	6.12879	5.95023
P46977;A0A0C4DH80;E9PN73;E9PI32;H0YET6	P46977	Dolichyl-diphosphooligosaccharide--protein glycosyltransferase subunit STT3A	STT3A	4.5139	3.95718	4.00682	4.08505	3.74069	3.53399	3.7791	3.23069	2.99911	3.43146	3.03214	2.88315
P47755;F8W9N7;A0A0D9SET8;C9JUG7	P47755;F8W9N7;A0A0D9SET8;C9JUG7	F-actin-capping protein subunit alpha-2	CAPZA2	1.36975	1.18103	0.677062	1.374	0.911929	1.00431	1.6143	1.13749	0.83543	1.20265	0.691056	0.458597
P47897;A0A1B0GVU9;B4DDN1;A0A0U1RQT0;H7C0R3;C9J165;A0A0U1RQM8;A0A0U1RQU2;A0A0U1RQE9;A0A0U1RQX5;A0A0U1RRI9;A0A0U1RQL2;A0A0U1RR66;A0A0U1RQQ5;A0A0U1RRC8;F2Z2V6;A0A1B0GTT3;A0A0U1RQX9;A0A0U1RQJ6;A0A0U1RRJ7;A0A0U1RR79;A0A0U1RQC3	P47897;A0A1B0GVU9;B4DDN1	Glutamine--tRNA ligase	QARS	4.01018	3.92167	4.29272	3.95845	3.98976	4.27598	3.71772	3.83045	4.07031	3.83669	3.89835	4.10721
P47985;P0C7P4	P47985;P0C7P4	Cytochrome b-c1 complex subunit Rieske, mitochondrial;Cytochrome b-c1 complex subunit 11;Putative cytochrome b-c1 complex subunit Rieske-like protein 1	UQCRFS1;UQCRFS1P1	-0.267874	-0.0406895	0.0512857	0.667141	0.864326	1.21956	-0.557153	-0.163458	-0.108093	-1.02426	-0.811179	-0.168093
P48047;A0A494C0K9;H7C0C1;H7C068;H7C086	P48047;A0A494C0K9;H7C0C1	ATP synthase subunit O, mitochondrial	ATP5O	3.38186	3.38806	3.5874	3.55533	3.80866	4.13479	2.93505	3.23	3.54822	2.87672	2.9427	3.42064
P48147;A0A499FJL1	P48147;A0A499FJL1	Prolyl endopeptidase	PREP	1.5357	1.12634	0.829185	1.7794	1.75702	1.52868	2.13168	1.91564	1.67342	1.56114	1.00297	1.21692
P48307;A0A3B3IS67;A0A3B3ISY1;A0A3B3IRW1;H7C4A3	P48307;A0A3B3IS67;A0A3B3ISY1;A0A3B3IRW1	Tissue factor pathway inhibitor 2	TFPI2	4.52618	2.45207	2.82481	4.6506	2.57732	3.10129	4.82332	3.02016	3.10077	4.41918	2.17957	2.75509
P48449;A0A0G2JQD0;C9J315;A0A0G2JS81	P48449;A0A0G2JQD0	Lanosterol synthase	LSS	3.50106	2.1193	2.52851	3.03626	1.99224	2.26261	2.73648	1.62173	1.9072	2.18819	1.21735	1.6688
P48553;A0A096LPH7;F8WE24	P48553	Trafficking protein particle complex subunit 10	TRAPPC10	-3.51402	-1.06459	-2.69386	-3.07227	-2.35654	-3.33858	-2.36729	-1.57918	-1.12069	NaN	NaN	-4.27687
R4GMR5;P48556;K7EJR3;K7EJC1;K7ERW6;K7ENY6	R4GMR5;P48556;K7EJR3;K7EJC1	26S proteasome non-ATPase regulatory subunit 8	PSMD8	0.272501	0.552013	0.423314	0.889721	0.609801	0.776558	-0.000512123	0.36554	0.166105	-0.100719	-0.0714121	0.194521
P48634	P48634	Protein PRRC2A	PRRC2A	1.19298	1.3249	1.48067	0.991707	1.05848	1.13644	-0.245627	-0.277718	-0.541426	0.73984	0.744187	0.900494
P48637;A0A2R8Y5T7;A0A2R8Y430;A0A2R8Y6Q7;A0A2R8YF34;A0A2R8Y7I7	P48637;A0A2R8Y5T7;A0A2R8Y430	Glutathione synthetase	GSS	-2.33242	-3.00216	-3.48596	-0.324551	0.000281334	0.0882549	-1.66657	-2.3886	-3.11428	-3.59907	-3.44078	-4.21361
P48643;B7ZAR1;E9PCA1;E7ENZ3;D6RIZ7;H0Y914	P48643;B7ZAR1;E9PCA1;E7ENZ3	T-complex protein 1 subunit epsilon	CCT5	4.8382	4.54973	4.73671	4.56323	4.38081	4.43146	4.68226	4.52598	4.63504	4.28582	4.08295	4.12199
P48651;J3KNR6	P48651	Phosphatidylserine synthase 1	PTDSS1	1.14073	0.518209	0.0819464	0.966656	0.422442	0.375908	0.648597	-0.0116901	0.230268	-0.159863	-1.29148	-0.917814
P48681	P48681	Nestin	NES	-1.19466	-0.611866	-0.622766	-0.942324	-0.62563	-0.534853	-0.933108	-0.420973	-0.776171	-0.560041	-0.503249	-0.018177
P48723	P48723	Heat shock 70 kDa protein 13	HSPA13	1.39596	0.14081	-0.638501	0.150093	-1.43558	-1.61225	-0.676633	-2.13065	-2.40026	-0.146414	-1.81154	-1.82678
P48735;H0YL11	P48735	Isocitrate dehydrogenase [NADP], mitochondrial	IDH2	6.16789	6.36605	6.52522	6.08146	6.14172	6.37721	5.6594	5.89241	6.08952	5.75684	6.07007	6.2493
P49006	P49006	MARCKS-related protein	MARCKSL1	0.9044	1.0517	1.15895	0.927078	1.25315	0.959597	1.84354	2.16592	1.96368	1.42586	1.74154	1.88215
P49189	P49189	4-trimethylaminobutyraldehyde dehydrogenase	ALDH9A1	2.93852	2.97578	2.96969	2.89093	2.98043	3.02802	2.65873	2.59302	2.44814	2.48515	2.49082	2.41609
P49207	P49207	60S ribosomal protein L34	RPL34	-3.16788	-2.95887	-1.26046	1.39355	0.952279	0.691912	-0.25265	0.242512	-0.391678	NaN	NaN	NaN
P49257	P49257	Protein ERGIC-53	LMAN1	5.65121	5.36223	5.3765	5.26194	4.97878	4.94773	5.17412	4.78186	4.81178	5.33565	5.10132	4.96297
P49321;Q5T624;E9PRH9;H0YF33;E9PPR5;H0YDS9;E9PI86;E9PPQ8;E9PNB5	P49321	Nuclear autoantigenic sperm protein	NASP	2.1016	2.57275	2.87193	2.5257	2.68067	2.89043	3.0759	3.52412	3.63721	2.96023	3.46789	3.81048
P49327;A0A0U1RQF0;A0A0U1RRG3;J3KTF0	P49327;A0A0U1RQF0	Fatty acid synthase;[Acyl-carrier-protein] S-acetyltransferase;[Acyl-carrier-protein] S-malonyltransferase;3-oxoacyl-[acyl-carrier-protein] synthase;3-oxoacyl-[acyl-carrier-protein] reductase;3-hydroxyacyl-[acyl-carrier-protein] dehydratase;Enoyl-[acyl-carrier-protein] reductase;Oleoyl-[acyl-carrier-protein] hydrolase	FASN	6.83734	6.4787	6.77027	6.90337	6.54141	6.70469	7.17587	6.79846	6.89774	7.28378	6.84305	7.03582
P49406;S4R3W9;A0A0A0MRF4;S4R455	P49406;S4R3W9;A0A0A0MRF4	39S ribosomal protein L19, mitochondrial	MRPL19	-0.901009	-0.948313	-1.24939	0.117716	-0.321084	-0.826672	-1.55495	-2.35498	-2.21958	-1.94373	-1.54386	-1.52764
P49411;H3BNU3	P49411	Elongation factor Tu, mitochondrial	TUFM	6.92298	7.03815	7.23274	6.87924	7.04343	7.21921	6.5657	6.81287	7.00946	6.80591	7.11744	7.3046
P49441;C9J173;B8ZZF6;E7ET59;E7EUX4;E7ENF2;C9J128;C9J2Z6	P49441;C9J173;B8ZZF6;E7ET59;E7EUX4;E7ENF2	Inositol polyphosphate 1-phosphatase	INPP1	-6.37737	-5.30256	-6.01305	-5.16656	-4.84708	-5.05541	-6.89407	-6.64176	-5.66962	-4.81668	-4.56206	-4.29166
P49588;H3BPK7	P49588	Alanine--tRNA ligase, cytoplasmic	AARS	2.77563	2.65667	2.61794	3.0415	2.61401	2.90017	3.23619	3.15587	2.75883	3.28182	3.08239	3.11708
Q5T5C7;P49591	Q5T5C7;P49591	Serine--tRNA ligase, cytoplasmic	SARS	1.58932	1.34912	1.15786	2.0846	1.76661	1.46556	2.05044	1.73313	1.47532	1.59267	1.39475	1.2336
P49593;B5MCT7;A8MX49;C9J2F3	P49593;B5MCT7;A8MX49	Protein phosphatase 1F	PPM1F	-3.06125	-2.76348	-1.50109	-5.80064	-0.486753	-1.65227	-2.62949	-1.1797	-1.17534	NaN	-2.63481	-2.87026
P49720;A0A087WUL2;A0A087WXQ8;A0A087WY10	P49720;A0A087WUL2;A0A087WXQ8;A0A087WY10	Proteasome subunit beta type-3	PSMB3	-1.03439	-1.18188	-1.45129	0.246223	-0.345126	-0.317493	-1.2112	-1.8484	-2.01087	-1.19592	-2.34986	-2.58566
P49721;A0A087WVV1	P49721;A0A087WVV1	Proteasome subunit beta type-2	PSMB2	-1.10399	-0.855589	-0.910954	0.240023	0.290109	0.375034	-1.50681	-2.58764	-2.78951	-5.20603	-1.09446	-4.09679
P49736;H0Y8E6;H7C4N9;C9J013;C9JZ21;F8WDM3	P49736;H0Y8E6	DNA replication licensing factor MCM2	MCM2	1.53666	1.25139	1.18843	1.56923	1.23449	0.975376	1.77182	1.40003	1.24194	1.65732	1.54565	1.33383
P49748;G3V1M7;K7EQP4;J3QRJ8;J3KSR4;J3KS89;K7EJW8;J3QKU9;K7EMF8	P49748	Very long-chain specific acyl-CoA dehydrogenase, mitochondrial	ACADVL	5.48702	5.50331	5.91899	5.17565	5.19995	5.59553	4.36608	4.47553	4.78627	4.29105	4.40475	4.96408
P49754;C9JU58;C9J3F8;H7BXH3;C9JZ11;H7BZX6	P49754	Vacuolar protein sorting-associated protein 41 homolog	VPS41	-0.318281	-1.29188	-1.05448	-1.99405	-2.37555	-1.38116	-0.762706	-1.39065	-1.52362	-0.865698	-2.21858	-2.06826
P49755;G3V2K7	P49755;G3V2K7	Transmembrane emp24 domain-containing protein 10	TMED10	2.75852	2.36727	2.57861	3.3311	2.96997	2.87309	2.35756	2.05723	2.08465	1.59187	1.65461	1.60676
P49768;G3V3Z0;G3V499;G3V2G7;G3V2B1;G3V519;G3V4M0;H0YM52;G3V4P4;E7ES96;G3V5B1;G3V3P0;G3V449	P49768;G3V3Z0;G3V499;G3V2G7;G3V2B1;G3V519;G3V4M0;H0YM52;G3V4P4;E7ES96	Presenilin-1;Presenilin-1 NTF subunit;Presenilin-1 CTF subunit;Presenilin-1 CTF12;Presenilin	PSEN1	-1.80532	-4.1281	-4.6859	-0.732874	-3.74521	-4.26618	-0.780475	-3.38146	-2.77949	-3.14964	-5.33737	-2.86939
P49792;J3KQ37;J3KNE0;A6NKT7;Q99666;O14715;F8WBP7;F8W705;Q7Z3J3	P49792	E3 SUMO-protein ligase RanBP2	RANBP2	-1.34185	-0.997225	-0.540929	-2.33403	-2.4839	-1.67808	-1.46731	-1.17452	-0.907282	-1.99103	-1.59766	-1.34584
P49840;A8MT37;M0QYV0	P49840;A8MT37;M0QYV0	Glycogen synthase kinase-3 alpha	GSK3A	0.728674	1.32317	0.690513	0.790787	1.19193	0.685942	0.601291	1.3302	0.745176	0.714285	1.18637	0.742905
P49841;A0A3B3ITW1	P49841;A0A3B3ITW1	Glycogen synthase kinase-3 beta	GSK3B	-0.225962	0.275337	-0.348901	0.156063	0.403626	-0.328079	0.587819	0.540508	-0.62595	0.486568	0.271636	0.154749
P49902;Q5JUV4;Q5JUV6;Q5JUV3;H0YHR8;REV__M0QX83;REV__H0YES7;REV__F5GWJ3;REV__Q17RW3;REV__A0A1B0GW38	P49902;Q5JUV4	Cytosolic purine 5-nucleotidase	NT5C2	0.276999	0.661993	-0.564586	0.350119	0.122972	-0.291466	-0.00108051	-0.19907	-0.597734	-0.923286	-0.586473	-0.961081
P49915	P49915	GMP synthase [glutamine-hydrolyzing]	GMPS	0.197065	0.525883	0.672675	-0.140966	0.363711	0.197945	0.239587	0.242262	0.333635	0.344564	0.621879	0.462938
P50148;B1AM21	P50148	Guanine nucleotide-binding protein G(q) subunit alpha	GNAQ	4.0647	3.91977	3.99286	4.68007	4.41301	4.3718	4.54321	4.52989	4.51965	4.82141	4.54366	4.54054
P50150	P50150	Guanine nucleotide-binding protein G(I)/G(S)/G(O) subunit gamma-4	GNG4	0.297571	-0.444202	0.10188	1.25611	0.805223	0.827854	1.53719	1.54807	1.28168	1.32269	-0.880013	-0.958704
P50213;H0YL72;H0YLI6;H0YMU3;H0YKD0;H0YNF5;H0YM46;H0YM64	P50213;H0YL72;H0YLI6;H0YMU3;H0YKD0	Isocitrate dehydrogenase [NAD] subunit alpha, mitochondrial	IDH3A	2.71142	2.38432	3.13031	2.72695	2.7821	3.15294	1.73241	2.04287	2.77966	2.14585	2.25834	2.72064
P50336;A0A494C146;A0A494C0D4;H0YFP3;F5GZT7;A0A1W2PQM0;D3DVG2;A0A1W2PRF9;A0A494C0M9;A0A494C134;H0YFE1;A0A1W2PPA5;A0A1W2PNH4;A0A494C0L4;F5H1I5;F5H825	P50336;A0A494C146;A0A494C0D4;H0YFP3	Protoporphyrinogen oxidase	PPOX	1.51728	1.61979	1.8812	1.63622	1.47721	2.07669	1.10363	1.17742	1.83978	1.93532	1.86661	2.25946
P50395;Q5SX87;Q5SX91;V9GYF8;Q5SX90;V9GYJ7;Q5SX86	P50395	Rab GDP dissociation inhibitor beta	GDI2	4.87907	4.85569	4.3843	5.00145	4.89908	4.43755	5.09228	4.93619	4.35216	4.88909	4.56251	4.25662
P50402;Q5HY57	P50402;Q5HY57	Emerin	EMD	1.77147	1.19956	1.26682	1.52899	1.07774	1.37874	1.42922	1.11752	0.860247	1.43693	0.724681	0.70986
P50416;H3BMD2;H3BP22;H3BUV7;H3BUJ0;Q92523	P50416	Carnitine O-palmitoyltransferase 1, liver isoform	CPT1A	5.21707	5.1615	5.55751	5.0013	5.01801	5.3304	4.83913	4.87197	5.1257	4.73014	4.80229	5.07493
P50443	P50443	Sulfate transporter	SLC26A2	-0.912409	-1.70483	-0.822118	-0.0233669	-0.879331	-0.220768	0.220208	-0.198238	0.298222	0.200747	-0.469171	0.165504
P50454;E9PPV6;E9PR70;E9PKH2;E9PK86;E9PMI5;E9PNX1;E9PQ34;E9PJH8;E9PIG2;E9PRS3;H0YEP8;E9PLA6	P50454;E9PPV6;E9PR70;E9PKH2	Serpin H1	SERPINH1	5.50825	4.77798	4.61893	4.93221	4.00308	3.89453	4.83663	3.7622	3.72609	5.04416	4.26289	4.13545
P50570;K7EMQ3;K7EPK9;H7C5U0;K7ENE7	P50570	Dynamin-2	DNM2	3.96694	3.9544	4.10289	3.75125	3.66581	3.78441	3.87004	3.8435	3.81602	3.90069	3.999	4.05626
P50748;E7ES84;F5H5V0;H0YFL5	P50748;E7ES84	Kinetochore-associated protein 1	KNTC1	-1.53973	-1.99574	-2.94583	-2.63874	-2.82269	-3.1128	-1.37638	0.219572	-1.15278	-0.820671	-0.347377	-0.813099
P50990;H7C4C8;H7C2U0	P50990;H7C4C8	T-complex protein 1 subunit theta	CCT8	5.22224	5.19448	5.2026	5.12385	5.04029	4.94088	5.40385	5.40484	5.41775	5.02805	4.83582	4.8344
P50991	P50991	T-complex protein 1 subunit delta	CCT4	5.50424	5.52895	5.40102	5.35631	5.38476	5.29471	5.42712	5.54831	5.44396	5.17342	5.19951	5.03819
P50995;H0Y6E1;E5RIN3;P27216	P50995	Annexin A11	ANXA11	1.18821	0.678102	0.825034	1.82245	1.45582	1.78558	1.7149	1.63499	1.25053	1.81273	1.11534	1.17084
P51116;I3L1Z2	P51116	Fragile X mental retardation syndrome-related protein 2	FXR2	2.26977	2.82865	2.52788	2.28553	2.4922	2.55911	2.07482	2.53824	2.29247	1.97611	1.91297	2.075
P51148;K7ERI8;K7ERQ8;F8VVK3;K7ENY4;F8VSF8;F8VWU4;K7EIP6;F8WCY6;F8WD79;F8VPW9;F8VWZ7;F8VVZ0	P51148;K7ERI8;K7ERQ8;F8VVK3;K7ENY4	Ras-related protein Rab-5C	RAB5C	2.6484	2.4298	2.5653	3.07824	2.80042	2.98635	2.86462	2.65615	2.67711	2.75591	2.62029	2.68711
P51149;C9J592;C9J8S3;C9J4V0;C9J4S4;C9IZZ0;C9J7D1	P51149;C9J592;C9J8S3;C9J4V0	Ras-related protein Rab-7a	RAB7A	4.13164	3.92443	3.96993	4.48519	4.26054	4.26432	4.38833	4.22504	4.04665	4.16289	3.86635	3.86765
P51153;A0A087WWB9	P51153	Ras-related protein Rab-13	RAB13	-0.432163	-2.3445	-2.13488	0.407448	-0.100163	-2.02879	0.412194	-1.83689	-2.22352	-0.94895	-2.34651	-2.51446
P51178	P51178	1-phosphatidylinositol 4,5-bisphosphate phosphodiesterase delta-1	PLCD1	-0.342165	-1.15419	-0.484918	0.132456	-0.43526	-0.50872	0.415265	-0.379583	-1.15741	-0.601267	-0.995357	-1.29401
P51398;V9GZ03;V9GYA7;V9GZ61;V9GYL9;V9GYC9;V9GYJ9;V9GYW1;V9GY11;V9GYF7;V9GYJ3	P51398;V9GZ03;V9GYA7;V9GZ61;V9GYL9;V9GYC9;V9GYJ9	28S ribosomal protein S29, mitochondrial	DAP3	2.26648	2.34653	2.63924	2.08498	2.18613	2.75925	1.49201	1.63523	1.99865	1.47667	1.67927	1.95566
P51511;H3BT97	P51511	Matrix metalloproteinase-15	MMP15	-0.860216	-2.30603	-2.06169	-0.639265	-2.26075	-1.52551	-0.526563	-2.39256	-3.97856	-0.926315	NaN	NaN
P51553;G5E9Q7;E9PF84;E7EQB8;H7C1W2;H0Y5Q7	P51553;G5E9Q7;E9PF84;E7EQB8;H7C1W2	Isocitrate dehydrogenase [NAD] subunit gamma, mitochondrial;Isocitrate dehydrogenase [NAD] subunit, mitochondrial	IDH3G	2.24669	1.88256	2.04334	1.91332	1.96174	2.4122	1.44712	0.883038	1.07125	1.52085	0.935985	1.35959
P51571;A6NLM8	P51571;A6NLM8	Translocon-associated protein subunit delta	SSR4	1.7949	0.357744	1.12647	1.86793	0.851277	0.860884	1.167	-0.786539	0.39057	0.28018	-0.211255	0.297106
P51572;A0A2R8Y5M6;C9JSP1;C9JQ75;C9J0M4;C9JM14;C9JMD7	P51572;A0A2R8Y5M6	B-cell receptor-associated protein 31	BCAP31	-0.0863476	-0.44923	-0.482419	1.71869	0.888095	1.17806	-0.282334	-0.576571	-0.733744	-1.7806	-4.86857	-1.85513
P51649;C9J8Q5;A0A5F9ZI23;A0A5F9ZH98;A0A5F9ZH05	P51649;C9J8Q5;A0A5F9ZI23	Succinate-semialdehyde dehydrogenase, mitochondrial	ALDH5A1	1.63158	2.11389	2.36864	1.79704	2.03012	2.25409	1.28888	1.60947	1.86177	1.07752	1.54891	2.11831
P51665;H3BNT7;H3BTM8;H3BQV2	P51665;H3BNT7;H3BTM8	26S proteasome non-ATPase regulatory subunit 7	PSMD7	0.0664158	0.6579	0.381948	-0.0658932	-0.0556421	-0.135334	0.407746	0.418634	0.421316	-0.440094	-0.358508	-0.458138
P51687	P51687	Sulfite oxidase, mitochondrial	SUOX	-3.16343	-2.87652	-2.55239	-4.10055	-4.07148	-3.31515	-4.992	-5.21145	-4.97487	-5.74682	-4.85794	-5.02721
P51688;I3L4B7;I3NI22;I3L2L4;I3L3T3;I3L2I6	P51688	N-sulphoglucosamine sulphohydrolase	SGSH	0.512299	0.490772	0.411019	-0.571247	0.00981808	-0.93399	0.355945	-0.399759	-1.91607	NaN	-3.0754	-3.13225
P51795;A0A2R8YGW0	P51795;A0A2R8YGW0	H(+)/Cl(-) exchange transporter 5	CLCN5	-1.61201	-0.692875	-1.58161	-3.60604	-4.08173	-3.98453	-2.51952	-2.18679	-2.61715	-2.83774	-2.87627	-2.89127
P51797;A0A3B3IRY0	P51797	Chloride transport protein 6	CLCN6	2.20903	1.44567	1.44307	1.49365	1.07166	0.706818	2.10978	1.42007	1.40997	2.63667	1.71662	1.35698
P51798;H0Y2M6;H3BNG8;I3L470	P51798;H0Y2M6	H(+)/Cl(-) exchange transporter 7	CLCN7	2.98109	2.33069	2.15215	2.5323	1.85506	1.57507	2.77378	1.78041	1.67774	2.37437	1.59102	1.50054
P51805	P51805	Plexin-A3	PLXNA3	-0.467497	-3.08571	-1.82022	-0.711889	-1.65938	-0.935614	0.0637426	-2.07623	-2.02294	-0.294014	-2.02364	-1.96801
P51809;E5RH06	P51809	Vesicle-associated membrane protein 7	VAMP7	-2.66035	NaN	-3.59538	0.0942307	-0.0297213	-0.252586	-0.444972	-0.940516	-1.08303	-1.0164	-1.75024	-1.36004
P51970	P51970	NADH dehydrogenase [ubiquinone] 1 alpha subcomplex subunit 8	NDUFA8	0.247068	-0.431644	-0.0516729	0.025629	0.0377855	0.440536	-0.309537	-0.774139	-0.527601	-0.988083	-1.83588	-1.49658
P51991;H7C1J8	P51991	Heterogeneous nuclear ribonucleoprotein A3	HNRNPA3	1.34577	1.79963	1.70651	1.28206	1.94871	1.91638	1.39038	1.7725	1.70017	1.70851	1.81916	1.90339
P52209;K7EM49;K7EMN2;K7EPF6;K7ELN9	P52209;K7EM49	6-phosphogluconate dehydrogenase, decarboxylating	PGD	3.26378	3.01187	2.8651	3.33445	3.31218	2.86805	3.56718	3.59549	3.23996	3.45113	3.24844	2.94802
P52292;J3QLL0;J3KS65	P52292;J3QLL0;J3KS65	Importin subunit alpha-1	KPNA2	0.805403	0.68988	0.456769	0.552372	0.7366	0.18779	0.704408	0.850918	-0.166397	0.672413	0.324626	0.247931
P52306;H0Y8M2;D6RHH8;D6REZ0;D6RB97	P52306	Rap1 GTPase-GDP dissociation stimulator 1	RAP1GDS1	-0.0605335	-0.563099	-0.580363	-0.375031	-0.383555	-0.60668	-0.733655	-0.688391	-0.337837	-0.0386925	-0.675809	-0.134075
P52564;A0A0A0MRF7;K7EIW3	P52564	Dual specificity mitogen-activated protein kinase kinase 6	MAP2K6	0.0911808	1.08674	1.44635	-0.227369	0.890376	1.22484	-0.670001	0.590391	0.631065	0.507992	1.08688	1.11591
P52597;A0A1B0GW42	P52597	Heterogeneous nuclear ribonucleoprotein F;Heterogeneous nuclear ribonucleoprotein F, N-terminally processed	HNRNPF	-1.4971	0.353346	-0.735959	-1.03795	-0.375499	-0.666439	-0.391835	-0.0426693	-0.344862	-1.26321	-0.00475216	-0.232357
P52701;A0A494C0M1;A0A087WWJ1;F8WAX8;A0A087WYT6;F8W7G9;C9J7Y7	P52701;A0A494C0M1;A0A087WWJ1	DNA mismatch repair protein Msh6	MSH6	0.577337	0.692327	0.951888	0.128944	-0.667918	-0.698465	0.88687	0.328436	0.360289	0.421572	-0.0540857	-0.385159
P52732	P52732	Kinesin-like protein KIF11	KIF11	-1.45062	1.54501	0.94889	-2.5261	0.833774	0.396162	-1.78583	1.40222	0.166622	-1.57213	1.27925	0.79143
P52735	P52735	Guanine nucleotide exchange factor VAV2	VAV2	-0.716696	-0.395655	-0.597011	-0.615335	-0.510898	-0.521606	-0.733541	-0.483885	-0.728312	-0.00822258	0.0986109	-0.212416
P52788;H7C2R7	P52788;H7C2R7	Spermine synthase	SMS	-1.75825	-0.995003	-1.24979	-1.29741	-1.226	-1.35178	-1.06343	-1.13	-0.933134	-1.15469	-1.24652	-1.32882
P52799	P52799	Ephrin-B2	EFNB2	-2.88922	-3.32469	-2.79102	-2.56534	NaN	NaN	-1.32528	-1.98679	-1.32247	-2.36824	-4.07049	-4.96062
P52888;K7EKB6;K7EP46;K7EIK4;K7EL32;K7EL02	P52888;K7EKB6;K7EP46	Thimet oligopeptidase	THOP1	-1.46157	-2.14603	-2.58179	-1.31177	-0.641131	-1.51471	-1.27547	-1.69986	-2.46972	-1.22585	-1.62295	-2.0296
P52907	P52907	F-actin-capping protein subunit alpha-1	CAPZA1	2.75767	2.66082	2.72417	2.90776	2.84958	2.79509	2.67533	2.70638	2.69656	2.61806	2.35998	2.3445
P52943;H0YFA4;H0YHD8	P52943;H0YFA4;H0YHD8	Cysteine-rich protein 2	CRIP2	2.18454	2.84179	2.40558	2.11465	2.67172	2.41733	2.2498	2.96978	2.50425	2.36645	2.73923	2.32248
P53004;C9J1E1	P53004	Biliverdin reductase A	BLVRA	1.98143	2.72058	2.47944	2.25005	2.84465	2.82142	2.184	2.79053	2.78306	2.35115	2.55811	2.48632
P53007;B4DP62	P53007;B4DP62	Tricarboxylate transport protein, mitochondrial	SLC25A1	2.00764	1.89919	2.29492	2.97856	2.68551	3.00653	2.11015	2.02189	2.34502	1.71049	1.718	2.05343
P53384;I3L3A0;I3L531	P53384;I3L3A0;I3L531	Cytosolic Fe-S cluster assembly factor NUBP1	NUBP1	-4.06915	-3.63227	-3.4369	-4.39508	-4.33318	-4.62288	-3.60578	-3.33864	-3.42103	-4.42255	-4.30463	-3.37738
P53396;K7ESG8;K7EIE7	P53396	ATP-citrate synthase	ACLY	3.92796	3.34179	3.78186	3.93122	3.32965	3.68755	4.01689	3.39013	3.70046	4.34472	3.72336	4.23497
P53582;H0Y955	P53582;H0Y955	Methionine aminopeptidase 1	METAP1	-0.59507	-0.328289	-1.61007	-0.851673	-0.655028	-0.657257	-1.08919	-0.881163	-0.753525	-1.39522	-0.333671	-1.25203
P53597;A0A494C0D1;H7C233	P53597;A0A494C0D1	Succinyl-CoA ligase [ADP/GDP-forming] subunit alpha, mitochondrial	SUCLG1	2.38577	2.53221	2.73131	2.58253	2.84807	2.96959	2.4107	2.54137	2.7105	2.28318	2.51833	2.77302
P53618;E9PP73;E9PP63;E9PKQ1	P53618;E9PP73	Coatomer subunit beta	COPB1	2.96309	3.02608	3.18004	2.63097	2.49372	2.77362	2.61514	2.29126	2.59323	2.57172	2.46988	2.66404
P53621;A0A3B3IT15;A0A3B3IS84;A0A3B3ISC6;A0A3B3IU89;A0A3B3ITV3;A0A3B3ITI7;A0A3B3ISK1;A0A3B3IU78;A0A3B3IS23;A0A3B3ITX2;A0A3B3IU84	P53621;A0A3B3IT15;A0A3B3IS84;A0A3B3ISC6;A0A3B3IU89	Coatomer subunit alpha;Xenin;Proxenin	COPA	4.2596	4.02165	4.18913	4.23132	3.98221	4.10763	4.2242	4.04128	4.07567	4.31901	4.19177	4.32899
P53675;A0A087WX41	P53675;A0A087WX41	Clathrin heavy chain 2	CLTCL1	0.672943	0.83202	0.796685	1.02277	1.04953	1.06855	1.15725	1.15307	1.09283	0.949944	0.970445	0.872921
P53701	P53701	Cytochrome c-type heme lyase	HCCS	-1.60183	-0.542612	-0.78489	-0.425041	-0.415038	-0.63166	-1.22862	-0.805807	-1.14291	-2.44476	-3.10002	-2.3316
P53985;Q5T8R3;Q5T8R5;Q5T8R4	P53985	Monocarboxylate transporter 1	SLC16A1	1.85981	1.54612	1.79348	2.2658	2.06347	2.08592	2.19831	1.89223	2.13792	1.99499	1.37423	1.83307
P54098;A0A1B0GVT8;H0YD36;A0A1B0GTQ6;A0A1B0GTU7;A0A590UJP1;A0A0D9SFM1;A0A590UK63;H0YCV2;H0YE43;H0YCD2;H0YDF1;A0A1B0GW33	P54098;A0A1B0GVT8;H0YD36;A0A1B0GTQ6;A0A1B0GTU7	DNA polymerase subunit gamma-1	POLG	0.668686	0.583685	1.4057	0.99399	0.60027	1.1956	0.759349	0.769772	1.03308	1.13685	0.791633	1.33685
P54136;E5RJM9;E5RH09	P54136	Arginine--tRNA ligase, cytoplasmic	RARS	4.66035	4.66837	4.88739	4.47757	4.58443	4.68881	4.50117	4.60026	4.74384	4.50943	4.45569	4.58879
P54219;E5RK12;Q96GL6	P54219;E5RK12;Q96GL6	Chromaffin granule amine transporter	SLC18A1	0.228529	-1.9215	-1.20489	-0.430902	-2.90802	-2.36985	-0.228086	-1.64947	-1.44991	-0.11054	-1.59876	-1.18562
P54289;E7ERK3;H0Y715	P54289	Voltage-dependent calcium channel subunit alpha-2/delta-1;Voltage-dependent calcium channel subunit alpha-2-1;Voltage-dependent calcium channel subunit delta-1	CACNA2D1	6.76211	6.16749	6.25636	7.06876	6.49488	6.5927	7.65444	7.16057	7.23192	7.77394	7.13059	7.31438
P54577;A0A0C4DGZ5	P54577;A0A0C4DGZ5	Tyrosine--tRNA ligase, cytoplasmic;Tyrosine--tRNA ligase, cytoplasmic, N-terminally processed;Tyrosine--tRNA ligase	YARS	1.69278	0.872683	0.765355	1.78092	0.940667	0.973721	1.94964	1.15447	1.02981	1.9567	0.612098	0.594589
P54578;A6NJA2;J3QQT6;J3KS55	P54578;A6NJA2	Ubiquitin carboxyl-terminal hydrolase 14;Ubiquitin carboxyl-terminal hydrolase	USP14	2.35699	2.90353	3.09345	2.45759	2.81575	2.76027	2.25205	2.81538	2.91706	2.76005	2.85596	2.94641
P54652	P54652	Heat shock-related 70 kDa protein 2	HSPA2	-1.88223	-2.31101	-3.93469	-1.85462	-2.93996	-3.4132	-2.49344	-2.8642	-2.37777	NaN	NaN	NaN
P54709;H7C547;F8WBY4;C9JA36;H7C4L9;C9JXZ1	P54709;H7C547;F8WBY4;C9JA36	Sodium/potassium-transporting ATPase subunit beta-3	ATP1B3	0.089119	-0.550747	-0.420815	0.715042	-0.371324	0.115162	1.28772	0.703363	0.951773	0.323668	-0.117965	0.387527
P54727;Q5W0S5;Q5W0S4;H0Y579;K7ENJ0;K7ELW1	P54727	UV excision repair protein RAD23 homolog B	RAD23B	-0.777283	-0.771448	-0.402238	-0.386694	-1.3059	-0.154331	0.569175	-0.799614	0.116507	-2.91315	-1.62176	-1.34461
P54802;K7ENX5	P54802	Alpha-N-acetylglucosaminidase;Alpha-N-acetylglucosaminidase 82 kDa form;Alpha-N-acetylglucosaminidase 77 kDa form	NAGLU	2.78314	1.2742	1.01256	2.4563	1.60675	0.888134	2.70013	1.09123	1.05866	2.03818	0.536693	0.167273
P54803;G3V5E8;A0A087WX10;G3V4M2;G3V255	P54803;G3V5E8;A0A087WX10	Galactocerebrosidase	GALC	0.160635	-0.320986	-1.81707	-0.428329	-0.932899	-3.45163	-0.535495	NaN	NaN	0.126421	-0.186948	-1.31486
P54886	P54886	Delta-1-pyrroline-5-carboxylate synthase;Glutamate 5-kinase;Gamma-glutamyl phosphate reductase	ALDH18A1	3.08059	3.13662	3.20119	3.14257	3.18764	3.24928	2.52889	2.67985	2.83885	2.87578	2.88008	3.03041
P54920;M0R0Y2;M0R2M1;M0R213;M0R058;M0R0I4;M0R027;M0QZM9;M0QZN5;M0R031	P54920;M0R0Y2;M0R2M1	Alpha-soluble NSF attachment protein	NAPA	2.04892	1.76252	1.51351	2.73661	2.23891	1.99422	2.17824	1.60325	1.23892	2.10111	1.19442	0.72961
P55001	P55001	Microfibrillar-associated protein 2	MFAP2	2.65171	2.55391	2.81126	2.52521	2.70673	3.01547	2.53417	2.53812	2.85225	2.29827	2.31184	2.49903
P55010;H0YLZ1;H0YN40;H0YK11;H0YMJ8;H0YM54;H0YK29	P55010;H0YLZ1;H0YN40	Eukaryotic translation initiation factor 5	EIF5	-1.14463	-0.805309	-0.701257	-0.911236	-0.939092	-0.768564	-1.28604	-0.850296	-0.897276	-1.45703	-0.884952	-0.990618
P55011;G3XAL9;H0YMG9;Q8IUN5;H0YLJ2;A0A2R8Y6V7;Q13621	P55011;G3XAL9	Solute carrier family 12 member 2	SLC12A2	-0.432163	-0.354603	-0.66249	0.50087	0.465688	0.339905	0.694541	-0.0710621	-0.0206776	-0.0202694	1.25254	0.75033
P55036;Q5VWC4;A6PVX3;H0Y3Y9	P55036;Q5VWC4;A6PVX3	26S proteasome non-ATPase regulatory subunit 4	PSMD4	-0.0263958	-0.0710659	0.149564	-0.260752	-0.484605	-0.385513	0.0884295	0.0447311	0.172573	0.0566082	-0.154277	-0.0202579
P55058	P55058	Phospholipid transfer protein	PLTP	-0.301949	-2.28773	-2.61609	-0.738791	-4.19542	-2.7205	-1.06583	NaN	-3.14794	-0.919878	NaN	-4.15782
P55060	P55060	Exportin-2	CSE1L	4.1258	4.61804	4.70212	4.21498	4.73055	4.8006	4.09258	4.59341	4.78611	4.34563	4.85045	4.95019
P55072;C9IZA5;C9JUP7	P55072	Transitional endoplasmic reticulum ATPase	VCP	5.46555	5.29741	5.21637	5.58327	5.38842	5.29233	5.63957	5.44974	5.31244	5.36372	5.17094	5.00804
P55084;F5GZQ3;B5MD38;C9JEY0;C9JE81;C9K0M0	P55084;F5GZQ3;B5MD38	Trifunctional enzyme subunit beta, mitochondrial;3-ketoacyl-CoA thiolase	HADHB	5.08538	4.87472	5.36995	4.82136	4.62595	5.09128	4.19583	3.9811	4.52894	4.03508	4.34033	4.60651
P55735;A8MXL6;E7ERC8	P55735;A8MXL6	Protein SEC13 homolog	SEC13	0.884682	0.830942	0.657067	1.24951	1.41892	1.39088	0.927169	1.23361	1.11536	0.360445	0.652579	0.686111
P55795	P55795	Heterogeneous nuclear ribonucleoprotein H2	HNRNPH2	-1.96486	-1.01415	-1.38677	-2.84304	-1.50475	-1.83475	-1.48588	-1.20353	-1.5735	-2.2954	-1.39905	-2.17766
P55809;E9PDW2	P55809;E9PDW2	Succinyl-CoA:3-ketoacid coenzyme A transferase 1, mitochondrial	OXCT1	2.72381	2.63693	3.1739	2.514	2.6329	2.72979	1.91444	2.09805	2.72553	1.88272	2.40335	2.72749
P55884;C9JZG1;C9JQN7	P55884	Eukaryotic translation initiation factor 3 subunit B	EIF3B	4.07635	4.30337	4.16093	3.82403	4.05802	3.82482	4.03911	4.11451	3.90038	3.91108	4.13115	3.81784
P56192;H0YHV5;H0YIP0;F5H2V6;H0YIC2;F8VS26;F8W0M7;F8W0S4;F8VZZ9;H0YI94;F8VPL7;H0YHL6;H0YI27	P56192	Methionine--tRNA ligase, cytoplasmic	MARS	4.69419	4.66714	5.11621	4.53889	4.62384	4.95961	4.54048	4.46465	4.84557	4.60507	4.52041	5.02798
P56199;A0A494C0F7	P56199	Integrin alpha-1	ITGA1	5.09281	4.71945	4.80156	5.51427	5.08415	5.1777	5.96962	5.77674	5.73739	6.1556	5.61865	5.75969
Q5VTU8;P56381	Q5VTU8;P56381	ATP synthase subunit epsilon-like protein, mitochondrial;ATP synthase subunit epsilon, mitochondrial	ATP5EP2;ATP5E	0.484457	0.276525	0.584783	0.339388	0.374175	1.1904	-0.35123	-0.0693836	0.741264	-0.0861912	0.208575	0.169079
P56537;B7ZBH1;F8WD20;A0A0B4J1Y7;A0A0U1RQV5;F8WDS6	P56537;B7ZBH1	Eukaryotic translation initiation factor 6	EIF6	NaN	-3.02801	NaN	-2.81933	-3.14617	-3.62135	-1.3248	-2.0577	-1.94233	-3.15469	-3.12596	-3.28839
P56545	P56545	C-terminal-binding protein 2	CTBP2	-1.30009	-0.286409	-0.202689	-1.56324	-0.674485	-0.664642	-1.48089	-0.696495	-0.585327	-1.51874	-0.738381	-0.587664
P56730	P56730	Neurotrypsin	PRSS12	-0.478096	0.462107	0.267976	-0.98842	-0.503417	-0.623285	-1.16333	0.0319233	-0.409134	-1.63066	-0.904828	-1.19906
P56937;V9GYN3;Q5T249;F2Z2C2;Q5T248	P56937	3-keto-steroid reductase	HSD17B7	-0.598419	-2.2748	-2.06937	-0.564859	-3.16599	-2.61815	-0.652854	-1.61231	-1.93608	-1.86182	-3.02855	-3.26113
P57088;D6RAA6;H0Y8N0;J3KN43;D6RBY2	P57088;D6RAA6	Transmembrane protein 33	TMEM33	3.44238	2.82507	3.05674	3.74961	3.16171	3.36995	3.31766	2.64238	2.96296	2.91389	2.41561	2.85147
P57103	P57103	Sodium/calcium exchanger 3	SLC8A3	-0.002388	-1.10905	-1.33877	0.0860233	-0.596053	-0.39887	0.463038	-0.151283	0.156086	0.106104	-0.462213	-0.340981
P57737;A0A0A6YYL4;I3L167;I3L426;E7EP81;I3L351;I3L2Y6;I3L1M1;I3L442;I3NI06;I3L1G9;I3L359;I3L212	P57737;A0A0A6YYL4	Coronin-7;Coronin	CORO7;CORO7-PAM16	2.967	2.97712	3.45044	3.29477	3.26824	3.43748	3.465	3.1981	3.3787	3.48322	3.38078	3.42536
P60174;U3KPZ0;U3KQF3;U3KPS5	P60174	Triosephosphate isomerase	TPI1	3.7296	3.10649	3.24565	4.60178	4.22553	4.39869	4.66691	4.16594	4.22342	3.96494	3.37353	3.75096
P60228;E5RGA2;H0YAW4;H0YBR5;E5RHS5;E5RIT4;E5RIP5;E5RJ25;H0YBP5;E5RII3	P60228;E5RGA2	Eukaryotic translation initiation factor 3 subunit E	EIF3E	1.52847	1.7244	1.50405	1.20887	1.19088	1.09018	0.688418	0.942287	0.631535	0.59322	0.312066	0.114721
P60468;S4R3B5	P60468;S4R3B5	Protein transport protein Sec61 subunit beta	SEC61B	0.859543	-0.702099	0.436217	1.30746	0.673842	1.03999	0.460149	NaN	0.017067	0.52717	-0.41709	0.0455284
P60709;P63261;A0A2R8Y793;I3L4N8;I3L1U9;I3L3I0;A0A2R8YEA7;A0A2R8YGF8;J3KT65;E7EVS6;I3L3R2;K7EM38;G5E9R0;C9JZR7;C9JUM1;A0A2R8YFE2;Q9BYX7;F8WCH0	P60709;P63261;A0A2R8Y793;I3L4N8;I3L1U9;I3L3I0	Actin, cytoplasmic 1;Actin, cytoplasmic 1, N-terminally processed;Actin, cytoplasmic 2;Actin, cytoplasmic 2, N-terminally processed	ACTB;ACTG1	10.9988	10.9592	10.9447	11.0014	10.9713	11.0056	10.9697	10.9835	10.9716	11.0494	10.829	10.8157
P60842;J3QS69;J3KT12;J3KTB5;J3QL43;J3KSZ0;J3KTN0;J3QR64;J3QLN6;J3QKZ9;J3KS25;J3KT04;J3KS93;J3QQP0;E7EMV8	P60842;J3QS69;J3KT12;J3KTB5;J3QL43;J3KSZ0	Eukaryotic initiation factor 4A-I	EIF4A1	4.2493	4.27271	4.19224	4.36202	4.31833	4.10508	4.26147	4.22409	4.10708	4.05988	3.92255	3.89081
P60866;E5RJX2;E5RIP1;G3XAN0	P60866;E5RJX2;E5RIP1	40S ribosomal protein S20	RPS20	2.96505	3.10398	2.83042	3.25981	3.36108	3.13153	3.13103	3.17877	3.14307	2.93813	3.17307	2.86639
P60880;A0A0A0MSS0	P60880;A0A0A0MSS0	Synaptosomal-associated protein 25	SNAP25	-0.88747	-0.796837	-0.811358	-0.449965	-0.311149	-0.474689	0.489181	0.437109	0.3992	-0.677727	-0.646241	-0.990526
P60953;A0A590UJK8;Q5JYX0;A0A494C1M1;A0A494BZX6;A0A3B3IRV0;F8WET9;B1AH79;G3V4H1;G3V476;Q9H4E5	P60953;A0A590UJK8;Q5JYX0	Cell division control protein 42 homolog	CDC42	2.46296	1.66581	1.53729	3.3503	2.83379	2.74334	2.82225	2.31779	2.29979	2.59549	2.0566	2.18456
P60981;F6RFD5	P60981	Destrin	DSTN	-1.94989	NaN	NaN	0.398993	0.967402	0.10638	0.789773	0.0242634	0.39633	1.31413	0.138968	0.230143
P61006	P61006	Ras-related protein Rab-8A	RAB8A	0.854485	0.866323	-0.787618	2.00683	0.691033	0.872372	1.83232	1.52188	0.778637	1.43165	1.66231	1.0507
P61009	P61009	Signal peptidase complex subunit 3	SPCS3	1.00291	0.0471287	0.613627	1.39948	0.44774	0.859713	0.147998	-0.582672	-0.50094	0.431234	-0.3252	0.159424
P61011;G3V4F7;G3V480;G3V346;A0A0D9SFN7;G3V3L9	P61011;G3V4F7	Signal recognition particle 54 kDa protein	SRP54	-0.103682	-1.53223	-1.80897	-1.0861	-1.29115	-1.38662	-1.30218	-1.94012	-2.2618	-1.11088	-2.37389	-2.70626
P61019;E9PKL7;H7C125	P61019;E9PKL7	Ras-related protein Rab-2A	RAB2A	0.730747	0.820877	0.942811	0.692732	0.561978	0.994968	0.375875	0.882397	1.00407	-0.656137	-0.552991	0.850962
P61020;F8VUA5	P61020;F8VUA5	Ras-related protein Rab-5B	RAB5B	-2.44934	-2.68459	-2.37561	-1.19234	-1.13361	-1.69498	-2.22158	-2.39403	-1.9891	-3.07729	-3.02841	-3.50333
P61026	P61026	Ras-related protein Rab-10	RAB10	3.14686	3.35356	3.16719	3.76031	3.77101	3.57543	3.62304	3.58308	3.45948	3.46351	3.28971	3.22027
P61081;M0QYI6	P61081	NEDD8-conjugating enzyme Ubc12	UBE2M	1.55756	2.63406	2.41722	1.69867	2.77589	2.79211	1.40088	2.85336	2.43144	1.63974	2.7503	2.09754
P61086;D6RDM7	P61086;D6RDM7	Ubiquitin-conjugating enzyme E2 K	UBE2K	-0.276289	0.492561	-0.164983	-0.24645	0.612473	0.140808	0.0184622	0.684801	0.281921	0.306129	0.704349	0.524694
P61088;F8VQQ8;F8VSD4;F8VV71;Q5JXB2;F8VZ29	P61088;F8VQQ8;F8VSD4;F8VV71;Q5JXB2	Ubiquitin-conjugating enzyme E2 N;Putative ubiquitin-conjugating enzyme E2 N-like	UBE2N;UBE2NL	1.71199	2.34394	2.18296	2.1545	2.67093	2.51446	2.10271	2.46283	2.50176	1.50982	2.20721	2.08558
P61106;X6RFL8	P61106;X6RFL8	Ras-related protein Rab-14	RAB14	0.40255	-0.231804	0.80907	0.995275	0.657607	1.63895	0.862138	0.728582	1.0827	1.3348	0.0851526	1.0468
P61158;B4DXW1;F8WDR7;F8WEW2;F8WE84	P61158;B4DXW1	Actin-related protein 3	ACTR3	3.92312	3.65241	3.78335	4.26321	3.83514	3.77844	3.95998	3.73591	3.60839	3.65297	3.11002	3.10796
P61160;F5H6T1;A0A1B0GWD0;A0A1B0GWH0	P61160;F5H6T1	Actin-related protein 2	ACTR2	2.78119	2.44186	2.29568	2.6695	2.40926	2.13708	2.60813	2.36801	2.08263	2.26993	1.75908	1.42377
P61163;R4GMT0;A0A1B0GVS3	P61163;R4GMT0	Alpha-centractin	ACTR1A	4.76324	4.8344	4.82547	4.52104	4.68766	4.51956	4.47069	4.63085	4.49553	4.23835	4.28063	4.30001
P84077;P61204;F5H423;F5H0C7;H0YGG7	P84077;P61204;F5H423;F5H0C7	ADP-ribosylation factor 1;ADP-ribosylation factor 3	ARF1;ARF3	1.0313	1.01483	0.826396	1.40199	1.47042	1.3728	1.50384	1.87112	1.02381	1.12371	1.10303	0.788895
P61221;D6R9I9;D6RGF4;H0Y990	P61221;D6R9I9	ATP-binding cassette sub-family E member 1	ABCE1	3.30493	2.84838	3.01841	2.96097	2.54912	2.45346	2.42854	2.4962	1.9845	2.01523	1.69267	1.4372
P61224;A6NIZ1;F5H7Y6;E7ESV4;F5GX62;A0A075B6Q0;F5GZG1;F5GYB5;F5H004;F5H6R7;B7ZB78;F5H823;F5H500;F5H0B7;F5H4H0;F5H491;F5GWU8;F5H077;F5GYH7;F8WBC0	P61224;A6NIZ1;F5H7Y6;E7ESV4;F5GX62;A0A075B6Q0;F5GZG1;F5GYB5;F5H004;F5H6R7;B7ZB78;F5H823;F5H500;F5H0B7	Ras-related protein Rap-1b;Ras-related protein Rap-1b-like protein	RAP1B;RAP1A	2.9349	2.79288	2.66638	3.63315	3.41143	3.3004	3.34151	3.54252	3.46107	3.27452	3.19975	3.08686
P61225	P61225	Ras-related protein Rap-2b	RAP2B	-3.50412	-3.44174	-3.38591	-2.91624	-3.11644	-3.20742	-2.42099	-3.8937	-4.19089	-3.04367	-3.35236	-3.43275
P61247;D6RAT0;D6RG13;D6RB09;H0Y9Y4;E9PFI5;D6R9B6;H0Y8L7;D6RAS7;D6RED7;D6RGE0;D6RI02	P61247;D6RAT0;D6RG13;D6RB09;H0Y9Y4;E9PFI5;D6R9B6;H0Y8L7	40S ribosomal protein S3a	RPS3A	3.93453	4.12376	3.9153	3.90976	4.14913	3.8304	4.04139	4.22346	3.78342	3.49801	3.75962	3.53822
P61353;K7ELC7;K7EQQ9;K7ERY7	P61353;K7ELC7	60S ribosomal protein L27	RPL27	0.544334	0.113615	-0.0283422	1.23973	1.60989	0.841347	1.72858	1.64401	1.43612	0.342957	-0.347753	-0.805338
P61586	P61586	Transforming protein RhoA	RHOA	1.98421	0.990025	1.09591	2.43577	1.59613	1.66752	1.95475	1.38504	1.6436	2.13246	1.41293	1.55353
P61604;B8ZZ54;B8ZZL8	P61604;B8ZZ54;B8ZZL8	10 kDa heat shock protein, mitochondrial	HSPE1	-0.147736	-0.232367	0.0550089	-0.234203	0.0568533	0.377542	0.296027	0.473577	0.858803	-1.87095	-1.64082	-0.56152
P61764;A0A1B0GWF2;A0A1B0GVQ5;A0A0D9SG72;A0A2R8Y5D4;A0A1B0GTP9;A0A1B0GW76;A0A0D9SFQ7;A0A0D9SFW6;A0A0D9SEP9;A0A0D9SEH5;A0A096LP33;A0A096LP52;A0A1B0GTD8;A0A1B0GVV9	P61764;A0A1B0GWF2;A0A1B0GVQ5;A0A0D9SG72;A0A2R8Y5D4;A0A1B0GTP9;A0A1B0GW76	Syntaxin-binding protein 1	STXBP1	4.98426	4.53488	4.56875	5.07268	4.51583	4.65696	5.07175	4.64198	4.65082	5.03565	4.37092	4.42834
P61962;A0A087WWI6	P61962	DDB1- and CUL4-associated factor 7	DCAF7	-0.415007	-0.157656	0.215297	-0.353903	-0.534678	-0.021101	0.00708485	0.466101	0.568575	-0.279757	0.039752	-0.308279
P61970;H3BRV9	P61970;H3BRV9	Nuclear transport factor 2	NUTF2	-1.76068	-1.835	-1.93873	-1.07627	-1.79079	-2.25378	-0.53135	-1.3973	-1.86419	-1.00903	-1.94193	-2.77855
P61978;S4R359;S4R457	P61978	Heterogeneous nuclear ribonucleoprotein K	HNRNPK	5.01615	5.53772	5.22614	4.93709	5.45924	5.12639	4.96322	5.54029	5.14232	5.06869	5.59236	5.22729
P61981	P61981	14-3-3 protein gamma;14-3-3 protein gamma, N-terminally processed	YWHAG	3.08925	3.48762	3.43524	3.46074	3.76657	3.73275	3.68461	3.92542	3.85132	3.49937	3.61978	3.42868
P62136;E9PMD7;F5H1L6;F5H037	P62136;E9PMD7	Serine/threonine-protein phosphatase PP1-alpha catalytic subunit;Serine/threonine-protein phosphatase	PPP1CA	3.42569	3.28124	3.13623	3.79823	3.61778	3.48452	3.64727	3.67629	3.51004	3.45513	3.07017	2.86474
P62191;G3V4X1	P62191	26S protease regulatory subunit 4	PSMC1	1.93213	2.00018	2.1229	2.07213	1.9498	1.7649	2.1524	2.22027	2.01455	1.91367	1.90729	1.82548
P62195;J3QSA9;J3QLH6;J3KRP2;J3QQM1;J3QRW1;J3QSE0;J3QRR3	P62195;J3QSA9;J3QLH6;J3KRP2;J3QQM1;J3QRW1	26S protease regulatory subunit 8	PSMC5	1.51327	1.49179	1.69611	1.59132	1.8295	1.76952	1.37368	1.56871	1.50305	1.4383	1.17244	1.56152
P62241;Q5JR95	P62241;Q5JR95	40S ribosomal protein S8	RPS8	3.49752	3.72476	3.55469	3.8004	4.07858	3.86811	3.71746	3.89164	3.71294	3.49162	3.60748	3.50846
P62258;K7EIT4;K7EM20;B4DJF2;I3L3T1;I3L0W5	P62258	14-3-3 protein epsilon	YWHAE	3.73706	4.11853	4.00712	4.26944	4.58232	4.60893	4.02501	4.42098	4.40483	4.20233	4.42306	4.32024
P62266;D6RD47	P62266;D6RD47	40S ribosomal protein S23	RPS23	2.01878	1.8893	1.76468	1.77024	2.04258	1.74414	1.44362	1.64411	1.53327	1.16517	1.29931	1.24425
P62269;J3JS69;A0A0G2JQH2;Q5GGW2	P62269	40S ribosomal protein S18	RPS18	-1.43237	-2.03811	-1.88442	-0.589447	-1.58605	-2.33565	0.278239	0.785822	-0.125509	-0.966932	-0.919604	-1.64423
P62273;A0A087WTT6;A0A2R8Y851	P62273;A0A087WTT6;A0A2R8Y851	40S ribosomal protein S29	RPS29	-0.850475	-0.765532	-0.873694	-1.1065	-1.22297	-1.50107	-0.836761	-0.367126	-0.636904	-4.30322	NaN	NaN
P62277;J3KMX5;E9PS50	P62277;J3KMX5	40S ribosomal protein S13	RPS13	0.199644	-0.440149	-0.918967	-0.786774	0.0439425	-0.383408	1.26355	0.85877	0.147835	0.0213985	-0.698979	-0.992958
P62280;M0QZC5;M0R1H6;M0R1H5	P62280;M0QZC5	40S ribosomal protein S11	RPS11	3.09775	3.22906	2.97126	3.62769	3.70163	3.52578	3.432	3.48726	3.28579	3.26922	3.18709	3.20091
P62318	P62318	Small nuclear ribonucleoprotein Sm D3	SNRPD3	-2.61812	-2.37077	-2.28193	-2.55778	-2.02487	-1.7607	-2.12736	-2.07604	-2.00484	-2.34139	-2.27436	-1.9419
P62330	P62330	ADP-ribosylation factor 6	ARF6	-3.82998	-3.95823	-4.08424	-1.85357	-2.07933	-2.35066	-2.17603	-2.20899	-2.43044	-1.92135	-1.82161	-1.82842
P62424;Q5T8U2;Q5T8U3	P62424;Q5T8U2;Q5T8U3	60S ribosomal protein L7a	RPL7A	4.32169	4.3435	4.16444	5.01639	4.99877	4.90637	4.32102	4.39168	4.28986	4.17599	4.35371	4.19988
P62633	P62633	Cellular nucleic acid-binding protein	CNBP	-0.940512	-0.840219	-1.47455	-1.34906	-0.880055	-2.13613	-1.08119	-0.697647	-1.46533	-0.89963	-0.710149	-0.92218
P62701;Q8TD47;C9JEH7;P22090	P62701	40S ribosomal protein S4, X isoform	RPS4X	4.10404	4.2443	4.27955	4.12585	4.3424	4.28305	4.02256	4.22994	4.07903	3.83148	3.88906	3.90253
P62753;A2A3R5;A2A3R7	P62753;A2A3R5	40S ribosomal protein S6	RPS6	2.87175	3.29765	3.19896	3.37026	3.87865	3.75535	3.48492	3.61663	3.59917	3.07928	3.60892	3.57772
P62805	P62805	Histone H4	HIST1H4A	2.7193	2.59197	3.77005	3.36552	2.80508	3.91456	2.5097	2.4494	3.52465	1.80595	1.12328	1.72285
P62820;E7END7	P62820;E7END7	Ras-related protein Rab-1A	RAB1A	0.428955	0.368361	0.852904	1.16081	1.21109	1.22599	1.1714	0.588522	0.799852	0.547623	0.546966	0.474274
P62829;J3KT29;C9JD32;J3KTJ3;B9ZVP7;J3QQT9	P62829;J3KT29;C9JD32;J3KTJ3	60S ribosomal protein L23	RPL23	3.00126	3.00768	2.98617	3.23862	3.00134	3.16479	2.78251	2.9045	2.76509	3.00476	2.74209	2.84352
P62834	P62834	Ras-related protein Rap-1A	RAP1A	-1.5742	-1.82873	-1.70554	-0.905115	-0.863904	-0.826872	-1.61616	-1.75586	-1.77659	-1.15164	-1.47455	-1.31636
P62851	P62851	40S ribosomal protein S25	RPS25	1.01751	1.18872	1.7409	2.03191	2.57927	2.73298	1.64758	2.0392	2.1479	1.4422	1.97778	1.90777
P62854;Q5JNZ5	P62854;Q5JNZ5	40S ribosomal protein S26;Putative 40S ribosomal protein S26-like 1	RPS26;RPS26P11	1.16749	1.62745	0.499576	2.17471	2.11298	1.82326	1.17225	2.16882	1.08647	1.61791	1.84137	1.11421
P62857	P62857	40S ribosomal protein S28	RPS28	-0.844944	-1.65291	-1.17171	NaN	-2.52933	-1.43567	-2.61077	-1.10045	-1.08353	-1.38874	-0.844289	-1.67079
P62873;F6UT28;B1AKQ8;F6X3N5;F5H8J8;F5H100;F5H0S8;E9PCP0;P16520	P62873;F6UT28	Guanine nucleotide-binding protein G(I)/G(S)/G(T) subunit beta-1	GNB1	7.0388	6.6305	6.74461	7.78384	7.22054	7.4176	7.53195	7.10996	7.23095	7.62749	7.09948	7.26373
P62879;E7EP32;C9JXA5;C9JIS1;C9JZN1	P62879;E7EP32;C9JXA5;C9JIS1;C9JZN1	Guanine nucleotide-binding protein G(I)/G(S)/G(T) subunit beta-2	GNB2	5.7053	5.11857	5.27746	6.31227	5.72853	5.85186	6.25119	5.7821	5.84779	6.25086	5.63559	5.7746
P62906	P62906	60S ribosomal protein L10a	RPL10A	3.54899	3.41301	3.4246	3.90043	3.92498	3.76559	3.21689	3.30239	3.21581	3.14329	3.20601	3.06078
Q5VVC8;P62913	Q5VVC8;P62913	60S ribosomal protein L11	RPL11	2.49807	2.33675	2.37345	3.16586	2.85727	2.64765	2.49215	2.25195	2.23042	2.67282	2.20697	2.37532
P62917;E9PKZ0;E9PKU4;G3V1A1;E9PP36	P62917;E9PKZ0;E9PKU4;G3V1A1	60S ribosomal protein L8	RPL8	3.28009	3.42231	3.37914	3.79134	4.1125	4.01165	3.42334	3.73257	3.49179	3.74875	3.77062	3.72384
P62937;F8WE65;C9J5S7;E5RIZ5;Q9Y536	P62937;F8WE65;C9J5S7	Peptidyl-prolyl cis-trans isomerase A;Peptidyl-prolyl cis-trans isomerase A, N-terminally processed;Peptidyl-prolyl cis-trans isomerase	PPIA	2.28752	1.82027	1.65795	3.17285	2.96871	2.82833	3.66834	3.5236	3.23547	2.24823	2.14945	1.86109
P62979;P0CG48;F5H265;Q96C32;Q5PY61;J3QKN0;F5GXK7;F5H747;A0A2R8Y422;F5H388;B4DV12;F5H2Z3;F5GYU3;F5H6Q2;J3QTR3;J3QS39;P62987;P0CG47;M0R2S1;M0R1M6;Q49A90;M0R1V7;F5GZ39;J3QSA3	P62979;P0CG48;F5H265;Q96C32;Q5PY61;J3QKN0;F5GXK7;F5H747;A0A2R8Y422;F5H388;B4DV12;F5H2Z3;F5GYU3;F5H6Q2;J3QTR3;J3QS39;P62987;P0CG47;M0R2S1;M0R1M6;Q49A90;M0R1V7	Ubiquitin-40S ribosomal protein S27a;Ubiquitin;40S ribosomal protein S27a;Polyubiquitin-C;Ubiquitin;Ubiquitin-60S ribosomal protein L40;Ubiquitin;60S ribosomal protein L40;Polyubiquitin-B;Ubiquitin	RPS27A;UBC;UBB;UBA52	4.75866	4.44498	4.87559	4.75544	4.49382	4.81886	5.01447	4.67999	4.95036	5.08332	4.71529	5.08394
P63000;P60763;P15153;J3KSC4;J3QLK0;B1AH77;B1AH78;B1AH80	P63000;P60763;P15153	Ras-related C3 botulinum toxin substrate 1;Ras-related C3 botulinum toxin substrate 3;Ras-related C3 botulinum toxin substrate 2	RAC1;RAC3;RAC2	2.95351	2.50525	2.835	3.8977	3.21531	3.61015	3.10022	2.70923	3.27067	3.81141	3.08327	3.05507
P63010;A0A087X253;A0A087WU93;A0A087WZQ6;A0A087WYD1;K7ERB2;K7EN71;K7EJ01;K7EJX1;A0A087WXS3;K7EKZ5	P63010;A0A087X253;A0A087WU93;A0A087WZQ6;A0A087WYD1	AP-2 complex subunit beta	AP2B1	5.22765	5.11898	5.0938	4.92126	4.81458	4.60516	5.17777	4.96077	4.91289	5.15739	4.99189	4.96127
Q5JWF2;P63092;A0A590UJ58;B0AZR9;A0A590UJR6;A0A590UJI6;A0A590UJQ9;A0A590UKB4;A0A590UJQ2;A0A0A0MR13;S4R3E3;A0A590UJ22;A0A590UJY8;P38405;Q5JWE9;A0A590UJB7;S4R3V9;Q5JWD1;H0Y7E8;A0A590UJX3	Q5JWF2;P63092;A0A590UJ58;B0AZR9;A0A590UJR6;A0A590UJI6;A0A590UJQ9;A0A590UKB4	Guanine nucleotide-binding protein G(s) subunit alpha isoforms XLas;Guanine nucleotide-binding protein G(s) subunit alpha isoforms short	GNAS	6.95218	5.91217	6.245	7.38728	6.36297	6.71631	7.40709	6.48078	6.76197	7.38935	6.35146	6.67697
P63096;A0A3B3ITM0;A0A3B3IUA8;P11488;P19087;A8MTJ3	P63096	Guanine nucleotide-binding protein G(i) subunit alpha-1	GNAI1	3.72159	3.84223	3.67279	4.1498	4.39138	4.19143	4.24832	4.26506	4.17985	4.17547	4.25554	4.20276
P63104;E7EX29;B0AZS6;B7Z2E6;H0YB80;E7ESK7;E9PD24;E7EVZ2;E5RIR4;E5RGE1	P63104;E7EX29;B0AZS6;B7Z2E6;H0YB80;E7ESK7	14-3-3 protein zeta/delta	YWHAZ	5.35612	5.79385	5.76786	5.95188	6.2555	6.20669	5.55587	5.95932	5.83849	5.70554	5.83705	5.79485
P63151;A0A590UJJ1;A0A590UJY3;E5RFR9;Q66LE6;E5RIY1;Q00005;H0YB06;Q9Y2T4	P63151;A0A590UJJ1;A0A590UJY3	Serine/threonine-protein phosphatase 2A 55 kDa regulatory subunit B alpha isoform	PPP2R2A	0.145353	-0.414974	-0.235995	-0.576241	-1.00457	-1.86934	-0.44576	-0.569857	-1.87301	-2.15486	-3.8972	-4.4015
P63172	P63172	Dynein light chain Tctex-type 1	DYNLT1	-1.47679	-1.72373	-2.12552	-0.789932	-0.359952	-0.86475	-1.60464	-1.72497	-2.37528	-4.21993	NaN	NaN
P63173;J3KT73;J3QL01;J3KSP2	P63173;J3KT73;J3QL01;J3KSP2	60S ribosomal protein L38	RPL38	0.0448303	-0.190353	0.276174	0.560293	0.293902	0.698032	-0.471795	-0.298727	-0.0747051	-0.666965	-1.03932	-1.12685
P63218	P63218	Guanine nucleotide-binding protein G(I)/G(S)/G(O) subunit gamma-5	GNG5	-0.0168037	-1.08294	-0.768409	0.225552	-0.723517	-0.406803	-0.171445	-1.12464	-0.829519	NaN	NaN	NaN
P63244;J3KPE3;D6RAC2;H0YAF8;H0Y8W2;D6REE5;D6R9L0;H0YAM7;D6R9Z1;D6RHH4;D6RFX4;D6RFZ9;D6RBD0;H0Y8R5;E9PD14;D6RAU2;D6RF23;D6RGK8;D6R909;D6RHJ5;H0Y9P0;D6RDI0	P63244;J3KPE3;D6RAC2;H0YAF8;H0Y8W2;D6REE5;D6R9L0;H0YAM7;D6R9Z1;D6RHH4;D6RFX4	Guanine nucleotide-binding protein subunit beta-2-like 1;Guanine nucleotide-binding protein subunit beta-2-like 1, N-terminally processed	GNB2L1	4.32011	4.59375	4.36644	4.75884	4.90337	4.69379	4.42514	4.79156	4.41891	4.0468	4.27055	4.02202
P67775;E5RI56	P67775	Serine/threonine-protein phosphatase 2A catalytic subunit alpha isoform	PPP2CA	2.34594	2.11746	1.98108	3.04912	2.87685	2.81954	2.29104	2.44767	2.41355	2.93343	2.58142	2.45814
P67809;H0Y449;P16989;C9J5V9;Q9Y2T7;A0A0D9SEI8	P67809;H0Y449	Nuclease-sensitive element-binding protein 1	YBX1	4.15883	4.53359	4.36111	4.15256	4.36218	4.21548	4.21499	4.30355	4.06467	4.23461	4.44229	4.26756
P67936;A0A2R8Y5V9;A0A2R8YGX3;A0A2R8YH90;A0A2R8YE05;K7ENT6;A0A2R8YHD2;Q5TCU3;CON__Q3SX28;P07951;A0A2R8YEU4;A7XZE4;A0A5F9UN72;A0A590UK79;K7EPB9;A0A590UJB9;U3KQK2	P67936;A0A2R8Y5V9;A0A2R8YGX3;A0A2R8YH90;A0A2R8YE05;K7ENT6;A0A2R8YHD2	Tropomyosin alpha-4 chain	TPM4	-2.24792	-1.39867	-2.45585	-1.44642	-1.97511	-1.37689	0.571931	0.196648	-0.10651	-0.666464	-1.10273	-1.603
P68133;P68032;P62736;P63267;A6NL76;C9JFL5;F6UVQ4;F6QUT6;C9JTX5;F8WB63;B8ZZJ2	P68133;P68032;P62736;P63267;A6NL76	Actin, alpha skeletal muscle;Actin, alpha cardiac muscle 1;Actin, aortic smooth muscle;Actin, gamma-enteric smooth muscle	ACTA1;ACTC1;ACTA2;ACTG2	6.7478	6.65792	6.75783	6.25433	6.17289	6.22943	5.86948	5.81124	5.76058	6.12727	5.79459	5.79219
P68036;A0A1B0GUS4	P68036;A0A1B0GUS4	Ubiquitin-conjugating enzyme E2 L3	UBE2L3	-1.64161	-1.45387	-1.73493	-0.742138	-0.582122	-0.658798	-0.137673	-0.157837	-0.525087	-2.15676	-1.48881	-2.48614
P68104;Q5VTE0;A0A087WVQ9;A0A087WV01;Q5JR01;A6PW80	P68104;Q5VTE0;A0A087WVQ9;A0A087WV01	Elongation factor 1-alpha 1;Putative elongation factor 1-alpha-like 3;Elongation factor 1-alpha	EEF1A1;EEF1A1P5	8.07939	8.49273	8.09251	7.98954	8.3705	7.97692	7.88537	8.38058	7.94503	7.84279	8.19633	7.83252
P68363;C9JDS9	P68363	Tubulin alpha-1B chain	TUBA1B	10.7918	11.7785	11.5152	10.843	11.797	11.5233	10.7289	11.7312	11.419	10.79	11.6946	11.4331
P68371	P68371	Tubulin beta-4B chain	TUBB4B	10.1173	10.8523	10.7374	9.95679	10.7949	10.6483	9.80683	10.6082	10.4323	9.82146	10.4637	10.3544
P68402;J3KNE3	P68402;J3KNE3	Platelet-activating factor acetylhydrolase IB subunit beta	PAFAH1B2	-1.14556	-0.940866	-1.07389	-0.890184	-0.864213	-1.0745	-0.661923	-0.559704	-0.786974	-1.08727	-1.27288	-1.55131
P78310	P78310	Coxsackievirus and adenovirus receptor	CXADR	-0.967381	-2.91901	-2.94146	0.880703	-0.474732	-0.109543	0.410657	-0.635632	-0.501785	-0.384548	-1.34911	-0.95969
P78356;A0A087WT35;S4R320;H7BXS3	P78356;A0A087WT35;S4R320;H7BXS3	Phosphatidylinositol 5-phosphate 4-kinase type-2 beta	PIP4K2B;PIP4K2A	-3.1702	-1.91155	-3.83537	-1.65692	-0.928311	-1.66164	-2.91273	-3.13695	-2.71035	-1.69546	NaN	-3.88802
P78357;K7EMM9	P78357	Contactin-associated protein 1	CNTNAP1	2.90858	1.26092	1.18801	2.917	1.16576	1.37792	3.43662	2.03271	2.27911	3.58099	2.07982	2.65649
P78362;H7C5L6;H7C521;F8WBW4;A8MPP7;A8MPY5;E7ETV6;Q9UPE1;H7C2I2;C9J2M4;C9JWF7	P78362;H7C5L6	SRSF protein kinase 2;SRSF protein kinase 2 N-terminal;SRSF protein kinase 2 C-terminal	SRPK2	0.652683	0.571648	0.371629	0.723391	0.530168	0.455994	0.817893	0.775747	0.55031	0.966936	0.27629	0.339291
P78368;K7ESB6;Q9Y6M4;A0A0U1RR14;Q9HCP0;U3KQB3;A0A0U1RQY7;Q8IXA3;A0A0U1RQT7;U3KQA5;A0A0U1RQK2;K7EP38;A0A0U1RQH9;A0A087WWF5;A0A0U1RRH5;A0A087WXD7;A0A087WZK4;A0A087WW97;K7EJC0;H0YBN6	P78368;K7ESB6;Q9Y6M4;A0A0U1RR14;Q9HCP0;U3KQB3;A0A0U1RQY7;Q8IXA3;A0A0U1RQT7;U3KQA5;A0A0U1RQK2	Casein kinase I isoform gamma-2;Casein kinase I isoform gamma-3;Casein kinase I isoform gamma-1	CSNK1G2;CSNK1G3;CSNK1G1;hCG_2004507	-0.662882	-1.1362	-1.03934	-0.800159	-1.13107	-1.17961	-1.31974	-3.55697	-2.91371	-1.31919	-2.33593	-2.48265
P78371;F5GWF6;F8VQ14	P78371;F5GWF6;F8VQ14	T-complex protein 1 subunit beta	CCT2	4.93484	4.9894	4.9707	4.78679	4.73018	4.695	4.9503	5.02429	4.87437	4.49716	4.55046	4.46536
P78417;Q5TA02;Q5TA01	P78417;Q5TA02;Q5TA01	Glutathione S-transferase omega-1	GSTO1	-1.07937	-1.32667	-1.25762	0.514631	0.220782	0.913002	-1.11842	-0.952147	-1.09847	0.0518723	-0.597144	-0.619492
P78527;F5GX40;H0YG84	P78527	DNA-dependent protein kinase catalytic subunit	PRKDC	4.9744	4.42158	4.97267	4.76121	4.01896	4.53607	4.80336	4.16363	4.55176	4.94803	4.07947	4.59701
P80723	P80723	Brain acid soluble protein 1	BASP1	2.92715	2.83204	2.81529	3.42638	3.13793	3.20778	4.54817	4.45322	4.38742	3.42399	3.25006	3.28316
P82673;H0YG82	P82673	28S ribosomal protein S35, mitochondrial	MRPS35	-0.357615	0.111177	0.211862	0.474201	0.0760756	0.367485	-0.488679	-0.70631	-0.4606	-1.08306	-0.857017	-0.564518
P82675	P82675	28S ribosomal protein S5, mitochondrial	MRPS5	-0.314953	-0.0295219	0.42097	-0.591763	-0.421451	-0.202703	-1.61171	-1.15624	-1.28999	NaN	NaN	NaN
P82912	P82912	28S ribosomal protein S11, mitochondrial	MRPS11	-1.44913	-1.13844	-0.719069	-1.51447	-1.08284	-0.982805	-2.47153	-2.10369	-2.29662	-3.01394	-2.53266	-2.72366
P82914	P82914	28S ribosomal protein S15, mitochondrial	MRPS15	-3.28852	-3.02918	-3.35706	-1.68638	-1.20339	-1.56903	-1.9736	-1.60343	-2.07158	-1.42554	-1.27282	-1.59204
P82933	P82933	28S ribosomal protein S9, mitochondrial	MRPS9	0.0686932	-0.228292	0.611022	0.580919	0.190145	1.07017	-0.986484	-0.554001	0.627398	-3.05614	-0.396541	0.603407
P84095	P84095	Rho-related GTP-binding protein RhoG	RHOG	0.879969	0.816395	0.878278	1.65073	1.60514	1.57307	1.34646	0.840546	0.892502	1.46664	1.13676	0.973505
P84157;Q6ZR64	P84157	Matrix-remodeling-associated protein 7	MXRA7	0.863693	0.0916424	-0.0742445	0.712984	0.136735	0.124411	0.921901	0.23612	0.226667	0.842312	0.225175	0.290199
P86791;P86790	P86791;P86790	Vacuolar fusion protein CCZ1 homolog;Vacuolar fusion protein CCZ1 homolog B	CCZ1;CCZ1B	-2.71746	-3.26142	-3.57883	-3.91344	-3.86231	-3.48101	-2.9443	-3.42113	-3.26404	-3.03238	-3.32622	-4.11394
Q00059;H7BYN3	Q00059;H7BYN3	Transcription factor A, mitochondrial	TFAM	-1.45745	-1.86753	-0.677915	-0.29879	-0.055131	0.44491	-1.53439	-1.21454	-0.289221	-1.51762	-1.5597	-0.887497
Q00325	Q00325	Phosphate carrier protein, mitochondrial	SLC25A3	4.22454	4.14409	4.45496	4.71689	4.85657	5.04156	3.80722	4.07862	4.28703	3.56227	3.81231	3.98627
Q00534	Q00534	Cyclin-dependent kinase 6	CDK6	1.20156	1.09305	1.22473	1.6955	1.5307	1.52061	1.59671	0.952032	1.10904	1.16525	1.04482	0.963247
Q00535;A0A2R8YEB7;A0A2R8Y644;Q9BVE2;E7EUK8;A0A087X209;A0A2R8YD28;A0A2R8YF61;A0A2R8Y7W5;J3QSD7;A0A2R8Y4Z0;P50750;Q96Q40;O94921;Q9NYV4;Q14004	Q00535	Cyclin-dependent-like kinase 5	CDK5	3.81081	3.79123	3.3832	4.01553	4.1347	3.65825	3.83193	3.91212	3.70894	4.16899	4.23109	3.81655
Q00577	Q00577	Transcriptional activator protein Pur-alpha	PURA	0.395237	0.819994	0.331517	0.0287151	0.425172	-0.191088	-0.272553	0.0899105	-0.00342369	-0.683287	0.0948744	-0.622862
Q00688	Q00688	Peptidyl-prolyl cis-trans isomerase FKBP3	FKBP3	NaN	NaN	NaN	-3.20948	-2.82269	-1.84001	-2.38529	-2.08436	-0.368652	-2.69769	-2.63749	-1.60735
Q00796;H0YLA4;H0YKB3	Q00796;H0YLA4	Sorbitol dehydrogenase	SORD	0.111469	-0.551661	-0.513133	0.66802	0.352952	0.413588	0.478372	-0.0813408	-0.231764	0.542027	0.233499	-0.256296
Q00973;F8W1A7;F8VU35;B4DSP5;F8VW33;F8VSE0;F8VR44;H0YI57	Q00973	Beta-1,4 N-acetylgalactosaminyltransferase 1	B4GALNT1	-0.072731	-1.29323	-1.54991	-0.90518	-1.66951	-1.79688	2.17228	3.59218	3.15088	2.81225	3.23073	2.88005
Q01082;A0A087WUZ3;F8W6C1;P11277	Q01082;A0A087WUZ3	Spectrin beta chain, non-erythrocytic 1	SPTBN1	7.69068	7.45664	7.4163	7.29187	7.03133	7.04227	7.74902	7.43781	7.42968	7.86858	7.54344	7.53331
Q01459	Q01459	Di-N-acetylchitobiase	CTBS	-0.779789	-1.63774	-1.95745	-1.28766	-2.38104	-2.92319	-0.273103	-1.80759	-1.90322	-0.676096	-3.66386	-3.9014
Q01518;Q5T0R1;Q5T0R7;Q5T0R6;Q5T0R5;Q5T0R4;Q5T0R3;Q5T0R2;Q5T0R9;Q5T0S3;Q5T0R8;B7Z385;A0A087X0J3;A0A087WZ15;E9PDI2;P40123	Q01518	Adenylyl cyclase-associated protein 1	CAP1	4.47893	4.31887	4.37874	4.35332	4.02382	4.18522	4.55602	4.22235	4.31427	4.21796	3.78039	3.65002
Q01650;A0A0C4DGL4;H0YJ95;G3V4Z6;Q9UM01	Q01650;A0A0C4DGL4	Large neutral amino acids transporter small subunit 1	SLC7A5	2.18288	1.8168	1.82459	2.65471	2.21072	2.39069	2.93969	2.71032	2.86101	3.13742	2.53973	2.81902
Q01813;B1APP6;H0Y757;Q5VSR5;V9GY25;V9GYV7;H0Y3Y3	Q01813;B1APP6	ATP-dependent 6-phosphofructokinase, platelet type	PFKP	5.5171	5.34274	5.25206	5.47207	5.42115	5.18958	5.45412	5.39193	5.15299	5.47926	5.36807	5.165
Q01814;A0A2U3U055;A0A2U3TZI3;A0A2R8Y4R4;A0A2R8Y535	Q01814;A0A2U3U055;A0A2U3TZI3;A0A2R8Y4R4	Plasma membrane calcium-transporting ATPase 2	ATP2B2	-0.242468	-1.06903	-0.81047	0.507357	-0.374496	-0.0564747	1.11128	0.702183	0.563955	1.50838	0.481229	0.720819
Q01968;A0A2R8YF88;A0A2R8YCN4;A0A2R8YG38	Q01968	Inositol polyphosphate 5-phosphatase OCRL-1	OCRL	0.00505066	-0.707975	-0.385932	-1.01315	-0.439471	-0.987429	-2.88249	NaN	NaN	-1.08948	-2.12206	-2.14996
Q01970	Q01970	1-phosphatidylinositol 4,5-bisphosphate phosphodiesterase beta-3	PLCB3	1.08039	-0.154987	0.294694	0.551579	-0.561328	-0.258432	1.17719	-0.935328	-1.51125	0.962183	-0.86361	-0.587214
Q01974;B1APY4	Q01974;B1APY4	Tyrosine-protein kinase transmembrane receptor ROR2	ROR2	0.596025	-0.299822	-0.308007	1.06719	0.323897	0.736088	1.34766	1.03176	1.05964	1.08829	-0.444222	-0.545538
Q02218;E9PCR7;E9PDF2;A0A0D9SFS3;E9PFG7;C9J4G7	Q02218;E9PCR7;E9PDF2;A0A0D9SFS3;E9PFG7	2-oxoglutarate dehydrogenase, mitochondrial	OGDH	4.72282	4.40613	4.67255	4.51081	4.14937	4.50293	4.5434	4.33644	4.57441	4.85706	4.55142	4.95466
Q02252;G3V4Z4	Q02252	Methylmalonate-semialdehyde dehydrogenase [acylating], mitochondrial	ALDH6A1	2.99673	2.731	3.27587	2.80759	2.82013	2.91509	2.67368	2.28293	2.93012	2.64426	2.48779	2.79432
Q02338;E9PCG9;C9K0G7;C9JM78;C9JQ90;A0A0G2JRX6;H7C2W1;C9JEB9	Q02338;E9PCG9;C9K0G7;C9JM78;C9JQ90;A0A0G2JRX6	D-beta-hydroxybutyrate dehydrogenase, mitochondrial	BDH1	-0.413734	-0.418346	-0.156213	-0.279291	-0.236371	0.0124035	-0.935735	-1.1015	-0.600336	-1.42954	-1.07473	-0.842043
Q02413	Q02413	Desmoglein-1	DSG1	-0.677954	-2.86321	-3.00934	-1.66041	NaN	NaN	0.318709	-0.614346	-0.797987	0.255402	-1.68837	-2.03914
Q02750;H3BRW9	Q02750;H3BRW9	Dual specificity mitogen-activated protein kinase kinase 1	MAP2K1	-1.14725	-0.491339	-0.0468016	-0.833023	-0.0182714	-0.136065	-1.56658	-1.55094	-0.922535	-0.934057	-0.685449	-0.567593
Q02790;F5H1U3;H0YFG2;F5H120	Q02790	Peptidyl-prolyl cis-trans isomerase FKBP4;Peptidyl-prolyl cis-trans isomerase FKBP4, N-terminally processed	FKBP4	3.42284	2.8909	3.24946	3.64893	3.18783	3.40538	3.81103	3.66875	3.77228	3.40358	2.88691	3.19341
Q02809;Q5JXB7;Q5JXB8	Q02809	Procollagen-lysine,2-oxoglutarate 5-dioxygenase 1	PLOD1	4.04991	3.31364	3.11241	3.5863	2.6131	2.61006	3.5776	2.54996	2.56391	3.68585	2.92318	2.99473
Q02878;F8VZ45;U3KQR5;F8VR69;F8VZA3;F8VWR1;F8VU16	Q02878	60S ribosomal protein L6	RPL6	4.65714	4.84602	4.59341	5.3872	5.49426	5.35754	5.15202	5.40487	5.22936	5.34549	5.36807	5.30597
Q02880;E9PCY5;J3KTB7	Q02880;E9PCY5	DNA topoisomerase 2-beta;DNA topoisomerase 2	TOP2B	1.09494	0.307339	1.68617	0.619793	-0.484073	0.802191	0.320167	-0.419685	0.35256	0.170372	-1.01659	-0.554287
Q02952	Q02952	A-kinase anchor protein 12	AKAP12	0.522768	0.0696697	0.907081	1.32598	1.13013	1.29643	1.82884	1.15845	1.53211	2.0699	1.77455	2.28714
Q04656;F5H562;A0A669KA36;E7ET55;A0A669KB88;F5H748;B7ZLR4;P35670	Q04656	Copper-transporting ATPase 1	ATP7A	3.91004	4.6792	4.29611	3.81603	4.55384	4.23778	4.00115	4.69194	4.39491	4.45329	4.97849	4.8382
Q04721;D2WEZ3;A0A494C1F1;R4GN02;P0DPK4;A0A494C1U9;A0A096LNW5;P0DPK3;A0A494C1K9;A0A494C0A2;A0A087WY62;Q7Z3S9	Q04721	Neurogenic locus notch homolog protein 2;Notch 2 extracellular truncation;Notch 2 intracellular domain	NOTCH2	-2.2472	-2.58767	-2.73868	-1.33089	-1.1617	-1.29379	-1.08514	-1.49266	-0.865993	-0.222206	-0.286626	-0.520206
Q04760	Q04760	Lactoylglutathione lyase	GLO1	-2.7757	-3.41582	-3.75539	-1.1403	-2.07162	-2.6178	-0.435489	-1.41171	-1.35675	-1.38409	-1.63115	-1.67948
Q04837;C9K0U8;A0A0G2JLD8;E7EUY5	Q04837;C9K0U8;A0A0G2JLD8;E7EUY5	Single-stranded DNA-binding protein, mitochondrial	SSBP1	-0.561152	0.714832	0.422412	1.11675	1.24153	1.30315	1.34601	1.82547	1.59453	0.119434	-0.0168943	0.57736
Q04917;A2IDB2	Q04917;A2IDB2	14-3-3 protein eta	YWHAH	1.25689	1.57137	1.50409	2.16832	2.3155	2.15994	1.56246	1.81735	1.79801	1.53462	1.64107	1.95143
Q05209;H3BM04;C9JJC1;C9J1X8;F8WB51;H0YC15	Q05209	Tyrosine-protein phosphatase non-receptor type 12	PTPN12	-1.35117	-1.16229	-2.08614	-2.29042	-1.04509	-1.71129	-1.85178	-3.1209	-3.23759	-1.97329	-2.17816	NaN
Q05BS2;Q96SL1	Q05BS2;Q96SL1	Disrupted in renal carcinoma protein 2	DIRC2	-0.231106	0.174522	0.170308	-0.393059	-0.145371	-0.658619	0.420369	0.282349	0.30389	-0.281311	-0.267814	-0.318081
Q05BV3;H0YJ79;H0YJS1	Q05BV3	Echinoderm microtubule-associated protein-like 5	EML5	-1.978	-2.27324	-2.60893	-0.457718	-0.0455847	-0.0566216	-4.02014	-3.79637	-3.74703	-2.51725	NaN	-3.25675
Q06124;A0A1W2PPU4;H0YF12;A0A0U1RRI0	Q06124;A0A1W2PPU4	Tyrosine-protein phosphatase non-receptor type 11	PTPN11	0.437086	0.157764	-0.170136	0.463936	0.104894	-0.95565	1.25638	0.758272	0.891169	0.610699	0.26706	-0.183283
Q06203;D6RE15;D6RCC8	Q06203	Amidophosphoribosyltransferase	PPAT	-1.50045	-2.01609	-1.7031	-1.16861	-2.07221	-1.40949	-1.576	-1.8921	-2.6201	-1.24116	-1.63151	-2.49287
Q06210;E5RJP4	Q06210	Glutamine--fructose-6-phosphate aminotransferase [isomerizing] 1	GFPT1	4.20713	3.51961	3.16881	3.9969	3.53957	3.07239	3.95976	3.34687	2.97001	3.67037	3.44567	2.84539
Q06323;H0YKK6;H0YLU2	Q06323	Proteasome activator complex subunit 1	PSME1	0.0943146	-0.908516	-1.01689	0.453342	-0.330558	-0.694201	1.13801	0.350534	0.17296	0.451319	-0.442616	-1.02485
Q06830;A0A0A0MSI0;A0A0A0MRQ5	Q06830;A0A0A0MSI0	Peroxiredoxin-1	PRDX1	3.14038	2.83372	2.72796	3.38372	3.04987	3.18384	3.73233	3.51275	3.39912	3.57506	3.00076	2.83204
Q07021;I3L3Q7;I3L3B0	Q07021;I3L3Q7;I3L3B0	Complement component 1 Q subcomponent-binding protein, mitochondrial	C1QBP	3.86593	4.21475	4.58176	3.82337	4.06544	4.44595	3.34274	3.72856	3.93227	3.80478	4.20241	4.49133
Q07065	Q07065	Cytoskeleton-associated protein 4	CKAP4	6.5659	6.34894	6.33221	5.95521	5.82203	5.78268	5.37166	5.0481	5.07088	5.48316	5.26212	5.23595
Q07343;E9PJ03;E9PNB0;E9PMG3;E9PR34;H0YCV7	Q07343	cAMP-specific 3,5-cyclic phosphodiesterase 4B	PDE4B	0.492758	0.315254	0.733182	-0.574314	-0.325664	-0.173822	-0.664083	-0.362612	-0.847366	-0.185308	-0.653361	0.172461
Q07666	Q07666	KH domain-containing, RNA-binding, signal transduction-associated protein 1	KHDRBS1	0.0716019	0.068985	0.568269	-0.174751	0.100041	0.327213	-0.653087	-0.589624	0.0691681	-0.183559	0.169639	0.154894
Q07812;K4JQN1	Q07812	Apoptosis regulator BAX	BAX	-3.88915	-3.49679	-3.45149	-2.14115	-1.47742	-1.49061	NaN	NaN	NaN	-3.46705	-2.56829	-3.01122
Q07954;Q6PJ72;H0YJI8;Q7Z7K9	Q07954	Prolow-density lipoprotein receptor-related protein 1;Low-density lipoprotein receptor-related protein 1 85 kDa subunit;Low-density lipoprotein receptor-related protein 1 515 kDa subunit;Low-density lipoprotein receptor-related protein 1 intracellular domain	LRP1	3.75485	2.26653	2.22937	3.62354	2.35746	2.16354	3.94544	2.59064	2.39586	4.26533	2.99772	2.86699
Q07960;H0YE29;E9PNR6	Q07960;H0YE29	Rho GTPase-activating protein 1	ARHGAP1	1.52234	1.87118	1.52865	1.03572	1.79459	1.36765	1.21972	1.89255	1.35188	0.639803	1.44346	0.898268
Q08211	Q08211	ATP-dependent RNA helicase A	DHX9	3.7501	3.76848	4.14177	3.74266	3.83039	4.30054	3.57712	3.81645	4.19033	3.796	3.78759	4.23632
Q08257;C9JH92;A6NP24	Q08257;C9JH92;A6NP24	Quinone oxidoreductase	CRYZ	0.525358	1.01341	1.27028	1.46828	1.39021	1.84592	0.408946	0.34507	1.04941	0.176689	0.276235	0.405525
Q08378	Q08378	Golgin subfamily A member 3	GOLGA3	-3.0277	-2.18482	-1.83776	NaN	-2.70863	NaN	-3.07667	-1.96965	-2.63124	-2.60211	-2.47021	-1.29877
Q08380;K7EP36;K7ESM3;K7EKQ5;K7ERZ6;K7EJY8;K7EJD3;K7ES75;K7EN99	Q08380	Galectin-3-binding protein	LGALS3BP	3.85344	2.36399	2.26798	3.38092	2.34574	2.20235	3.71296	1.89919	1.67506	3.16001	1.36069	0.525305
Q08431;H0YKS8;A0A087WUV5	Q08431;H0YKS8	Lactadherin;Lactadherin short form;Medin	MFGE8	-1.22404	-0.792578	-1.97012	-0.325031	-0.313193	-1.32062	-1.23411	-0.39011	-1.94407	-1.3647	-0.826432	-2.47263
Q08722;A0A2R8Y484;H7BYS8	Q08722;A0A2R8Y484	Leukocyte surface antigen CD47	CD47	2.87449	2.40152	2.78142	3.09919	2.89479	3.04075	3.42619	3.13262	3.4674	3.06999	2.47576	2.72999
Q08AD1;H0Y4Z1	Q08AD1	Calmodulin-regulated spectrin-associated protein 2	CAMSAP2	-2.40914	-1.58451	-1.41859	-2.91325	-1.77586	-3.36182	-3.69031	-2.24978	-2.4299	-2.45327	-3.3134	-2.36366
Q08AM6;A0A087WT26;H3BQD9	Q08AM6	Protein VAC14 homolog	VAC14	1.71859	1.64329	1.62357	1.40824	1.52269	1.3035	1.25009	1.20405	0.966738	1.14359	0.907109	0.749231
Q08J23;A0A140T9Y7	Q08J23	tRNA (cytosine(34)-C(5))-methyltransferase	NSUN2	1.03149	1.20539	1.6019	1.26141	1.62234	1.91063	1.34597	1.5349	1.75607	1.10702	1.322	1.39353
Q09028;H0YF10;H0YEU5;H0YCT5;H0YDK2;Q5JP02	Q09028;H0YF10;H0YEU5;H0YCT5;H0YDK2	Histone-binding protein RBBP4	RBBP4	-1.77586	-3.47638	-0.105462	-6.23334	-5.382	-0.822586	-3.36782	-2.82143	-1.18546	-1.14035	-1.31303	-0.179934
Q09161;F2Z2T1	Q09161	Nuclear cap-binding protein subunit 1	NCBP1	0.0383377	-0.0868797	-0.747729	0.0530586	0.278317	-0.79826	-0.316173	-0.837048	-1.57619	-0.283884	-1.16701	-1.09635
Q09328	Q09328	Alpha-1,6-mannosylglycoprotein 6-beta-N-acetylglucosaminyltransferase A	MGAT5	-0.204023	-1.31372	-2.62641	-0.468428	-3.15241	-1.78542	-0.198834	-1.2393	-1.24567	-0.95042	NaN	NaN
Q09666;E9PQE3;E9PJZ0;E9PKR9;E9PJC6;E9PLK4	Q09666	Neuroblast differentiation-associated protein AHNAK	AHNAK	4.14794	4.48425	4.65018	3.94346	4.07966	4.39344	4.58533	4.51217	4.83464	4.58781	4.80441	5.02981
Q10471	Q10471	Polypeptide N-acetylgalactosaminyltransferase 2;Polypeptide N-acetylgalactosaminyltransferase 2 soluble form	GALNT2	2.04214	1.42119	1.41564	1.65054	1.23227	1.41614	2.16201	1.66949	1.51862	0.935272	0.579999	0.591146
Q10472;K7EJV8	Q10472	Polypeptide N-acetylgalactosaminyltransferase 1;Polypeptide N-acetylgalactosaminyltransferase 1 soluble form	GALNT1	0.162683	-0.421022	-0.510467	-2.09857	-2.10714	-1.63357	0.151685	-0.747196	-0.585981	-0.184929	-1.31258	-0.516769
Q10567;C9J1E7;H7C034	Q10567;C9J1E7	AP-1 complex subunit beta-1	AP1B1	2.35173	2.19559	2.0496	2.20428	1.96427	1.76569	2.17223	1.92906	1.72097	2.35992	2.14945	1.9745
Q10713;Q5SXN9	Q10713	Mitochondrial-processing peptidase subunit alpha	PMPCA	2.50727	2.11862	1.85671	2.40729	2.2067	2.37315	1.88549	1.80152	1.6616	1.36882	1.32408	1.64856
Q12765;C9K052;B8ZZP4;C9J7U9	Q12765;C9K052	Secernin-1	SCRN1	2.10254	1.24079	0.897197	1.25694	0.936406	0.771509	2.65046	2.08626	1.98052	1.99667	1.4361	1.30844
Q12767;J3QQW3;J3KRN3;J3KTL5;J3QSG7;J3QRY7;J3QLC5;J3KRU7;J3QS17;J3QLM7;J3KS76	Q12767;J3QQW3	Uncharacterized protein KIAA0195	KIAA0195	-3.0784	-3.93799	-3.72364	0.0131035	-0.892152	-0.574877	-0.540742	-1.20029	-0.927118	-0.265236	-1.01348	-0.967607
Q12768;E7EQI7;E5RFU6	Q12768;E7EQI7	WASH complex subunit strumpellin	KIAA0196	2.33283	1.87049	1.57687	1.81197	1.80876	1.49015	2.65939	1.98275	1.82454	2.58177	2.09785	2.16746
[truncated: 1,171 more rows]
