# Supplementary material for: The Protective Effect of Docosahexaenoic Acid on Mitochondria in SH-SY5Y Model of Rotenone-Induced Toxicity
Source: Metabolites. 2025 Jan 8;15(1):29. doi: 10.3390/metabo15010029 (PMC11767228; doi:10.3390/metabo15010029)
Supplement: Supplementary file 1 [file metabolites-15-00029-s001.zip › Table S3_Supplementary_table_Differential_proteins.xlsx]

## Sheet: Diff Proteins Rot vs Ctrl
Table S3 'Diff Proteins Rot vs Ctrl': Differential proteins. Differential proteins between Rotenone (Rot) stressed- and Control (Ctrl) cells. Information on Uniprot accession (Protein ID), Protein Name and Gene Name are given. Only proteins with an adjusted student's ttest p-value (q-value) < 0.05 were considered to be statistically signifcant. A fold change >1 is indicating the enrichment in eit…
Protein IDs	Majority protein IDs	Protein names	Gene names	p-value	q-value	Fold Change Ctrl vs Rot	Fold Change Rot vs Ctrl
O14657;H0Y7C8	O14657	Torsin-1B	TOR1B	0.000180567	0.00689582	0.0510541	19.5871
O00267;M0QYL9	O00267	Transcription elongation factor SPT5	SUPT5H	1.48169e-06	0.000496696	0.0554689	18.0281
P52732	P52732	Kinesin-like protein KIF11	KIF11	3.64673e-05	0.00348477	0.116732	8.56666
F8W7U8;P49959;F5GXT0;F5H742;F5H256	F8W7U8;P49959	Double-strand break repair protein MRE11A	MRE11A	0.00415244	0.0393432	0.255738	3.91025
H7C0G7;C9JWV4;G5E9Q8;Q9H9Q4	H7C0G7;C9JWV4;G5E9Q8;Q9H9Q4	Non-homologous end-joining factor 1	NHEJ1	0.00545092	0.046456	0.275791	3.62594
Q15750	Q15750	TGF-beta-activated kinase 1 and MAP3K7-binding protein 1	TAB1	0.000201236	0.00743282	0.298282	3.35253
Q92945;A0A087WTP3;M0R0I5;M0QXW7;M0QYH3;M0R3J3;M0R251;M0R263;M0R0C6	Q92945;A0A087WTP3;M0R0I5	Far upstream element-binding protein 2	KHSRP	0.00076057	0.0140479	0.34983	2.85853
Q92615	Q92615	La-related protein 4B	LARP4B	0.00296691	0.0319685	0.359674	2.7803
Q1KMD3;H3BQZ7	Q1KMD3;H3BQZ7	Heterogeneous nuclear ribonucleoprotein U-like protein 2	HNRNPUL2;HNRNPUL2-BSCL2	0.000390195	0.0105513	0.395207	2.53032
Q8NI08;H0Y6T0	Q8NI08	Nuclear receptor coactivator 7	NCOA7	0.00225776	0.0267124	0.395962	2.5255
A6NEM2;P51610;H7C1C4;Q9Y5Z7	A6NEM2;P51610;H7C1C4	Host cell factor 1;HCF N-terminal chain 1;HCF N-terminal chain 2;HCF N-terminal chain 3;HCF N-terminal chain 4;HCF N-terminal chain 5;HCF N-terminal chain 6;HCF C-terminal chain 1;HCF C-terminal chain 2;HCF C-terminal chain 3;HCF C-terminal chain 4;HCF C-terminal chain 5;HCF C-terminal chain 6	HCFC1	5.1826e-05	0.00422592	0.42482	2.35394
Q9C0B0	Q9C0B0	RING finger protein unkempt homolog	UNK	0.00074704	0.0139989	0.43391	2.30463
Q96CX2;Q68DU8;Q6ZWB6	Q96CX2	BTB/POZ domain-containing protein KCTD12	KCTD12	0.000283506	0.00881793	0.434769	2.30007
O14980;C9JKM9;C9J673;C9IZS4;C9JQ02;C9JV99;C9JF49;C9IYM2;H7BZC5;F8WF71	O14980	Exportin-1	XPO1	0.000429794	0.0109525	0.441376	2.26564
P61081;M0QYI6	P61081	NEDD8-conjugating enzyme Ubc12	UBE2M	5.68335e-06	0.00103079	0.4416	2.2645
Q9Y696	Q9Y696	Chloride intracellular channel protein 4	CLIC4	5.33873e-05	0.00423867	0.453128	2.20688
Q16352	Q16352	Alpha-internexin	INA	0.00463402	0.042083	0.477395	2.0947
Q96FC7	Q96FC7	Phytanoyl-CoA hydroxylase-interacting protein-like	PHYHIPL	9.57586e-05	0.0056025	0.482999	2.0704
D6RFG8;P27707;D6RCP9;D6RG38	D6RFG8;P27707;D6RCP9	Deoxycytidine kinase	DCK	6.81351e-05	0.00478055	0.488448	2.0473
Q9Y263;E5RIM3;H0YBW4;H0YC16;H0YAU9	Q9Y263;E5RIM3	Phospholipase A-2-activating protein	PLAA	0.000124604	0.00616279	0.489171	2.04428
O15294;C9JZL3	O15294	UDP-N-acetylglucosamine--peptide N-acetylglucosaminyltransferase 110 kDa subunit	OGT	0.00402359	0.0386598	0.497102	2.01166
Q5SQI0	Q5SQI0	Alpha-tubulin N-acetyltransferase 1	ATAT1	0.000729961	0.0139805	0.499578	2.00169
Q8N163;H0YB24;G3V119;E5RHJ4;E5RFJ3;A0A087X2B6;H0YC69;E5RGU7;H0YC58;E5RHH8	Q8N163;H0YB24;G3V119	Cell cycle and apoptosis regulator protein 2	CCAR2	3.43277e-05	0.00348477	0.50342	1.98641
P68363;C9JDS9	P68363	Tubulin alpha-1B chain	TUBA1B	1.05992e-07	0.000124428	0.513388	1.94784
Q8NB90	Q8NB90	Spermatogenesis-associated protein 5	SPATA5	0.0055472	0.0468793	0.52173	1.9167
Q8NE71;H0YGW7;A0A0G2JIC2;Q5STZ8;F5GYK6	Q8NE71;H0YGW7	ATP-binding cassette sub-family F member 1	ABCF1	0.00042483	0.0109525	0.53678	1.86296
Q71U36;F8VQQ4	Q71U36	Tubulin alpha-1A chain	TUBA1A	0.00339177	0.0348087	0.537734	1.85966
Q92574;A0A2R8Y5S3;A0A2R8Y5N2;A0A2R8YFV7;A0A2R8Y6S1;Q86WV8;Q59IT9;A0A2R8Y6W1;A0A2R8YGX7;A0A2R8Y7E9;A0A2R8Y5U8;A0A2R8Y6S8;A0A2R8Y5F8;A0A2R8YGL0;A0A2R8Y5M3;A0A2R8Y6N1;A0A2R8Y5Q4;A0A2R8Y5J1;A0A2R8YD74	Q92574;A0A2R8Y5S3;A0A2R8Y5N2;A0A2R8YFV7;A0A2R8Y6S1	Hamartin	TSC1	0.000715839	0.0138565	0.545162	1.83432
P56545	P56545	C-terminal-binding protein 2	CTBP2	0.00035431	0.0099902	0.548364	1.82361
Q9UBT2;K7EPL2;K7ESK7;U3KQ93;U3KQ55;K7ES38	Q9UBT2	SUMO-activating enzyme subunit 2	UBA2	0.000243785	0.00790861	0.549874	1.8186
A0A0R4J2E8;A8MXP9;P43243;D6REM6;D6R991;B3KM87;H0Y8T4;D6RBI2;D6RE02;D6RIA2;D6RAM9;D6RAY2;D6RBK5;Q68E03;D6R8Z5	A0A0R4J2E8;A8MXP9;P43243;D6REM6;D6R991	Matrin-3	MATR3	0.00151992	0.0210733	0.554253	1.80423
O95433;G3V438;H0YJU2;H0YJ63;H0YJG7;G3V3W9	O95433;G3V438	Activator of 90 kDa heat shock protein ATPase homolog 1	AHSA1	0.000930098	0.0156766	0.558543	1.79037
Q9P2B4	Q9P2B4	CTTNBP2 N-terminal-like protein	CTTNBP2NL	0.0030099	0.0320879	0.558902	1.78922
H3BVG0;Q8N1F7;H3BNN5;H3BV11;H3BRD9;H3BRI8;H3BM93;H3BPA9;H3BV15;H3BVE2	H3BVG0;Q8N1F7	Nuclear pore complex protein Nup93	NUP93	0.00359731	0.035774	0.57242	1.74697
Q9NZJ7;H0Y8C3;H7C196	Q9NZJ7;H0Y8C3	Mitochondrial carrier homolog 1	MTCH1	0.00307294	0.0324624	0.572575	1.74649
A0A494C169;Q9NVE7;E9PHT6;H0YA26;H0Y9E4;H0YA31;D6RJF3;H0YA02	A0A494C169;Q9NVE7;E9PHT6;H0YA26	Pantothenate kinase 4	PANK4	0.000592935	0.0129603	0.580017	1.72409
A0A2R8YFH0;E9PHA6;A0A2R8Y6P0;A0A2R8YG02;P43246;A0A2R8Y7S8;A0A2R8Y713	A0A2R8YFH0;E9PHA6;A0A2R8Y6P0;A0A2R8YG02;P43246;A0A2R8Y7S8	DNA mismatch repair protein Msh2	MSH2	0.000667942	0.0132578	0.580689	1.72209
E9PBG7;Q13557;E9PF82;D6R938;H0Y9C2;H0Y9J2;A0A5F9ZH21;Q9UQM7;A0A5F9ZH50;D6RFJ0;A0A5F9ZHY2;A0A5F9ZHR5;A0A5K1VW76;A0A5F9ZHM9;H7BXS4;A0A5F9ZH90;E9PBE8;E7EQE4;H7BZC6;E7ETC9;E7ERS6	E9PBG7;Q13557;E9PF82;D6R938;H0Y9C2	Calcium/calmodulin-dependent protein kinase type II subunit delta	CAMK2D	3.51261e-05	0.00348477	0.58266	1.71627
P07437;Q5JP53;Q5ST81	P07437;Q5JP53;Q5ST81	Tubulin beta chain	TUBB	4.28e-06	0.00092234	0.585075	1.70918
Q15365;F8VTZ0;H3BSP4;C9K0A2;F8WC71;C9IZV9;C9J7A9;C9JSA6;C9J5V4;C9JTY5;C9JZY3;C9J0A4;P57723	Q15365	Poly(rC)-binding protein 1	PCBP1	1.35127e-05	0.00177251	0.585807	1.70705
Q8NBF2	Q8NBF2	NHL repeat-containing protein 2	NHLRC2	0.000278641	0.00881793	0.586126	1.70612
Q13263;M0R0K9;M0R3C0;M0R2I3	Q13263	Transcription intermediary factor 1-beta	TRIM28	0.000649699	0.0131244	0.591719	1.68999
P68371	P68371	Tubulin beta-4B chain	TUBB4B	0.000589298	0.0129603	0.59288	1.68668
P04350;M0R2D3;M0R278;A6NNZ2;M0QY85;M0QYM7;M0R0X0;M0QY37;M0QX14;M0R042;M0QZL7;M0R1I1;M0R2T4;A0A075B724	P04350	Tubulin beta-4A chain	TUBB4A	1.26434e-07	0.000124428	0.595134	1.68029
Q96I24;A0A494C1K6	Q96I24	Far upstream element-binding protein 3	FUBP3	0.00283041	0.0307735	0.597713	1.67304
Q9HAV4;H0Y3W3;H0Y9I3;H0Y3Q8;H0YA57;E2QRM3	Q9HAV4	Exportin-5	XPO5	0.000804726	0.0145381	0.60388	1.65596
O14531;Q5T0Q6	O14531;Q5T0Q6	Dihydropyrimidinase-related protein 4	DPYSL4	1.54943e-05	0.00194776	0.607637	1.64572
C9J9K3;A0A0C4DG17;P08865;F8WD59	C9J9K3;A0A0C4DG17;P08865	40S ribosomal protein SA	RPSA	0.000165566	0.00679378	0.609248	1.64137
O43252;O95340	O43252	Bifunctional 3-phosphoadenosine 5-phosphosulfate synthase 1;Sulfate adenylyltransferase;Adenylyl-sulfate kinase	PAPSS1	0.00084139	0.0148449	0.614832	1.62646
Q13885	Q13885	Tubulin beta-2A chain	TUBB2A	5.09104e-05	0.00422592	0.622602	1.60616
P61086;D6RDM7	P61086;D6RDM7	Ubiquitin-conjugating enzyme E2 K	UBE2K	0.00341794	0.0348136	0.627165	1.59448
Q96AE4;E9PEB5;C9JSZ1	Q96AE4;E9PEB5	Far upstream element-binding protein 1	FUBP1	0.00416177	0.0393432	0.632459	1.58113
O14561;I3L505;H3BNK3	O14561;I3L505;H3BNK3	Acyl carrier protein, mitochondrial;Acyl carrier protein	NDUFAB1	0.00261769	0.0298021	0.633664	1.57812
F5GYN4;J3KR44;Q96FW1;F5H6Q1;F5GYJ8;F5H3F0	F5GYN4;J3KR44;Q96FW1;F5H6Q1;F5GYJ8	Ubiquitin thioesterase OTUB1	OTUB1	0.000134188	0.00622839	0.634348	1.57642
O00425;F8WD15;Q9NZI8;F8W930;Q9Y6M1	O00425	Insulin-like growth factor 2 mRNA-binding protein 3	IGF2BP3	0.00102786	0.0164364	0.638099	1.56716
O60443;C9JSR4;H7C147;H7BZJ0	O60443;C9JSR4	Non-syndromic hearing impairment protein 5	DFNA5	0.000768281	0.0140479	0.643047	1.5551
A0A286YF22;O43175;A0A2C9F2M7;A0A286YFA2;A0A286YFL2;A0A286YFM8;A0A286YER3;A0A286YFC8;A0A286YFB2;A0A286YF34;A0A286YF78;A0A286YFF3;A0A286YFK5;A0A286YFE1	A0A286YF22;O43175;A0A2C9F2M7;A0A286YFA2;A0A286YFL2;A0A286YFM8	D-3-phosphoglycerate dehydrogenase	PHGDH	4.12667e-05	0.00372611	0.643244	1.55462
F8VZX2;H3BRU6;F8W0G4;F8VXH9;F8W1G6;H3BND9;F8VRH0	F8VZX2;H3BRU6;F8W0G4;F8VXH9;F8W1G6		PCBP2	9.18038e-05	0.0056025	0.644238	1.55222
Q9BVA1	Q9BVA1	Tubulin beta-2B chain	TUBB2B	0.00564862	0.0473956	0.645748	1.54859
P31943;G8JLB6;E9PCY7;H0YB39;D6RBM0;D6RIT2;D6RIU0;D6RIH9;D6RAM1;E5RGV0;D6R9T0;D6RFM3;D6RDU3;D6RJ04;H0YBD7;H0YBG7;E7EN40;E7EQJ0;E5RGH4;H0YAQ2;D6RDL0;D6RF17;D6R9D3	P31943;G8JLB6;E9PCY7;H0YB39;D6RBM0;D6RIT2;D6RIU0	Heterogeneous nuclear ribonucleoprotein H;Heterogeneous nuclear ribonucleoprotein H, N-terminally processed	HNRNPH1	0.000129374	0.00619556	0.651015	1.53606
Q2M2I8;E9PG46;A0A096LP60;K4DI97;Q9NSY1	Q2M2I8;E9PG46	AP2-associated protein kinase 1	AAK1	0.000569072	0.0126637	0.655808	1.52484
F8W6I7;P09651;F8VZ49;Q32P51;F8VTQ5;F8W646;A0A2R8Y4L2;H0YH80;F8VYN5	F8W6I7;P09651;F8VZ49;Q32P51;F8VTQ5;F8W646;A0A2R8Y4L2	Heterogeneous nuclear ribonucleoprotein A1;Heterogeneous nuclear ribonucleoprotein A1, N-terminally processed;Heterogeneous nuclear ribonucleoprotein A1-like 2	HNRNPA1;HNRNPA1L2	2.96182e-06	0.000812347	0.656747	1.52266
Q14738;E9PFR3;H0Y8C4;H7C5Q9;Q96B13;H0YJ35;H0YJU0;G3V2U3	Q14738;E9PFR3;H0Y8C4	Serine/threonine-protein phosphatase 2A 56 kDa regulatory subunit delta isoform	PPP2R5D	0.000338964	0.00973956	0.656855	1.5224
P21980;A2A299;A2A2A0	P21980	Protein-glutamine gamma-glutamyltransferase 2	TGM2	0.00317749	0.0332864	0.670348	1.49176
P52943;H0YFA4;H0YHD8	P52943;H0YFA4;H0YHD8	Cysteine-rich protein 2	CRIP2	0.000474544	0.0114536	0.670462	1.49151
P11172;E9PFD2;F2Z3P2;F2Z303;F8WDG4	P11172;E9PFD2	Uridine 5-monophosphate synthase;Orotate phosphoribosyltransferase;Orotidine 5-phosphate decarboxylase	UMPS	0.000627097	0.0130405	0.671095	1.4901
Q7L099;D6RCQ1;H0Y8I0;D6REM9;H0Y8G6	Q7L099	Protein RUFY3	RUFY3	0.000166663	0.00679378	0.674206	1.48323
P49840;A8MT37;M0QYV0	P49840;A8MT37;M0QYV0	Glycogen synthase kinase-3 alpha	GSK3A	6.48878e-05	0.00469451	0.683418	1.46323
D6REX3;O94979;D6RHZ5;H7BXG7;H0YAB3;H0Y8V7;H0Y9T9;H0Y9K1;D6RE64;D6RCQ9;H0Y8W8;H0YAF5;D6RBT0;D6RHE8;H0Y9V3	D6REX3;O94979;D6RHZ5;H7BXG7	Protein transport protein Sec31A	SEC31A	0.00319526	0.0333568	0.684828	1.46022
Q96P47;C9J975;E7ESL9;H7C5G0;H7C4U6;H0Y873;C9J8Z2;H7C4F1	Q96P47;C9J975	Arf-GAP with GTPase, ANK repeat and PH domain-containing protein 3	AGAP3	0.00140435	0.0206565	0.689058	1.45126
P53004;C9J1E1	P53004	Biliverdin reductase A	BLVRA	0.00169795	0.0223699	0.689293	1.45076
P61978;S4R359;S4R457	P61978	Heterogeneous nuclear ribonucleoprotein K	HNRNPK	1.0801e-05	0.00155174	0.689626	1.45006
Q5JXI8;A0A494C0D6;Q13642;Q5JXH8;Q5JXH7;Q5JXI3;A0A0D9SFZ9;Q5JXI2;A0A0D9SFI6;A0A0D9SFB0;Q5JXH9;A0A0D9SGB2;Q5JXI0;A0A494C0J3;A0A0D9SGD1;A0A0D9SEY7	Q5JXI8;A0A494C0D6;Q13642;Q5JXH8;Q5JXH7;Q5JXI3;A0A0D9SFZ9;Q5JXI2	Four and a half LIM domains protein 1	FHL1	0.00283561	0.0307735	0.69133	1.44649
H0YA96;H0Y8G5;Q14103;D6RAF8;D6RF44;D6RBQ9;D6RD83	H0YA96;H0Y8G5;Q14103;D6RAF8;D6RF44	Heterogeneous nuclear ribonucleoprotein D0	HNRNPD	0.00387472	0.0378318	0.693196	1.44259
E9PRY8;A0A087X1X7;H0YCK7;P29692;E9PK01;A0A0J9YXU2;E9PQR8;E9PN56;E9PRL0;E9PQZ1;E9PI39;E9PQ49;E9PN71;E9PQC9;E9PL12;E9PPR1;E9PPY1;H0YE72;E9PNC8;E9PIZ1;E9PMW7;E9PKH7;H0YE58;E9PJV8;E9PN91;E9PL71	E9PRY8;A0A087X1X7;H0YCK7		EEF1D	0.00281368	0.0307567	0.694024	1.44087
Q9UEW8	Q9UEW8	STE20/SPS1-related proline-alanine-rich protein kinase	STK39	0.00048222	0.0115465	0.702835	1.42281
P55060	P55060	Exportin-2	CSE1L	0.000836147	0.0148449	0.705459	1.41752
Q9Y6Y8;H7C0V8;A0A0C4DH82;H7C4C4	Q9Y6Y8	SEC23-interacting protein	SEC23IP	0.00372952	0.0365323	0.713186	1.40216
Q13838;Q5STU3;A0A0G2JJZ9;F6WLT2;F6TRA5;A0A140T9X3;F6S4E6;A0A0A0MT12;A0A140T996;A0A140T973;F6UJC5;A0A140T9K1;A0A140TA18;A0A140T9X9;A0A140T9L4;H0Y400;F6R6M7;A0A0G2JJL7;F6QYI9;K7EN69;K7ENP6;F6SXL5;F6S2B7;F6U6E2;K7EIL8;K7EL56;A0A140T9N3;A0A0G2JHN7;A0A140T9K2;H0YCC6	Q13838;Q5STU3;A0A0G2JJZ9;F6WLT2;F6TRA5;A0A140T9X3;F6S4E6;A0A0A0MT12;A0A140T996	Spliceosome RNA helicase DDX39B	DDX39B	0.00423898	0.0397712	0.714658	1.39927
P22626;A0A087WUI2	P22626;A0A087WUI2	Heterogeneous nuclear ribonucleoproteins A2/B1	HNRNPA2B1	0.00307731	0.0324624	0.715675	1.39728
P22102;F8WD69;C9JBJ1;C9JTV6;C9JZG2;C9JKQ7;A0A140TA71;H7C366	P22102	Trifunctional purine biosynthetic protein adenosine-3;Phosphoribosylamine--glycine ligase;Phosphoribosylformylglycinamidine cyclo-ligase;Phosphoribosylglycinamide formyltransferase	GART	0.000521856	0.0121111	0.726352	1.37674
P19338;H7BY16;C9JYW2;C9JLB1;C9J1H7;C9JWL1	P19338;H7BY16	Nucleolin	NCL	0.00190651	0.023867	0.728862	1.372
Q6PKG0;A0A0B4J210;E5RH50;H0YC33;H0YBW1;H0YC73;H0YAX9;A0A3B3ISF0;Q659C4	Q6PKG0;A0A0B4J210;E5RH50	La-related protein 1	LARP1	0.00253304	0.0290577	0.751331	1.33097
P68104;Q5VTE0;A0A087WVQ9;A0A087WV01;Q5JR01;A6PW80	P68104;Q5VTE0;A0A087WVQ9;A0A087WV01	Elongation factor 1-alpha 1;Putative elongation factor 1-alpha-like 3;Elongation factor 1-alpha	EEF1A1;EEF1A1P5	0.00229863	0.0267759	0.752225	1.32939
Q92973;E7EW37;S4R398	Q92973	Transportin-1	TNPO1	0.00055921	0.0125906	0.754998	1.32451
B1ANR0;Q13310;H0Y5F5;H0YEU6;B1ANR1;H0YCC8;H0YEQ8;H0Y6X6;H0YER0;P0CB38	B1ANR0;Q13310;H0Y5F5	Polyadenylate-binding protein;Polyadenylate-binding protein 4	PABPC4	0.00115283	0.0180212	0.756269	1.32228
Q9UBB4;A0A1W2PQD2;B1AHE4;B1AHE3	Q9UBB4;A0A1W2PQD2	Ataxin-10	ATXN10	0.00305211	0.0324233	0.757073	1.32088
P11940;E7EQV3;A0A087WTT1;E7ERJ7;H0YAR2;Q9H361;H0YBN4;H0YAP2;E5RGH3;E5RJB9;H0YB86;E5RH24;H0YAS6;H0YB75;H0YAS7;Q4VXU2;E5RHG7;H0YC10;E5RGC4;E5RFD8;Q96DU9	P11940;E7EQV3;A0A087WTT1;E7ERJ7;H0YAR2	Polyadenylate-binding protein 1;Polyadenylate-binding protein	PABPC1	0.00489227	0.0433462	0.762199	1.31199
P23743;F8VNZ9;G3V327;C9JM35;F8W1M3;F8W1H7;H0YJH4;G3V4E1	P23743;F8VNZ9;G3V327;C9JM35;F8W1M3;F8W1H7;H0YJH4;G3V4E1	Diacylglycerol kinase alpha;Diacylglycerol kinase	DGKA	0.00228238	0.0267759	0.764497	1.30805
Q9HC35;B5MBZ0	Q9HC35;B5MBZ0	Echinoderm microtubule-associated protein-like 4	EML4	0.00356516	0.0357345	0.773126	1.29345
P31939;H7C1S2;C9JLK0;F8WEF0	P31939	Bifunctional purine biosynthesis protein PURH;Phosphoribosylaminoimidazolecarboxamide formyltransferase;IMP cyclohydrolase	ATIC	0.00394897	0.0384324	0.783485	1.27635
P53992;G5EA31;A0A0U1RR49	P53992;G5EA31	Protein transport protein Sec24C	SEC24C	0.000881199	0.0151056	0.784632	1.27448
Q92499;F1T0B3;A0A087X2G1	Q92499;F1T0B3;A0A087X2G1	ATP-dependent RNA helicase DDX1	DDX1	0.00102966	0.0164364	0.799359	1.251
P17812;A0A3B3IRI2;B4E1E0;A0A3B3IRQ8;A0A3B3ITF6;A0A3B3ITB8;A0A3B3ISY3;A0A3B3ITH9	P17812;A0A3B3IRI2;B4E1E0;A0A3B3IRQ8;A0A3B3ITF6;A0A3B3ITB8	CTP synthase 1;CTP synthase	CTPS1	0.00459286	0.0420006	0.835067	1.19751
P07900;G3V2J8;Q58FG0	P07900	Heat shock protein HSP 90-alpha	HSP90AA1	0.000172595	0.00679378	0.837744	1.19368
G5E9V7;G5E9V6;B7Z637;Q8IUR7;C9J2I1;C9J8P8;C9JAA7;C9JBY2	G5E9V7;G5E9V6;B7Z637;Q8IUR7;C9J2I1	Armadillo repeat-containing protein 8	ARMC8	0.00258962	0.0295943	0.842704	1.18666
P08238;Q58FF7	P08238	Heat shock protein HSP 90-beta	HSP90AB1	0.00328222	0.0340291	0.868545	1.15135
Q01813;B1APP6;H0Y757;Q5VSR5;V9GY25;V9GYV7;H0Y3Y3	Q01813;B1APP6	ATP-dependent 6-phosphofructokinase, platelet type	PFKP	0.00343867	0.0348136	1.07153	0.933248
O94973;A0A0G2JS82;E9PR62;M0R2D9	O94973;A0A0G2JS82	AP-2 complex subunit alpha-2	AP2A2	0.00459403	0.0420006	1.20266	0.831488
P23526	P23526	Adenosylhomocysteinase	AHCY	0.00138691	0.0206123	1.21137	0.825514
A0A2R8Y804;A0A2R8Y543;B4DGU4;A0A2R8YCH5;A0A2R8Y5A3;P35222;A0A2R8Y7Z0;A0A2R8Y5C3;A0A2R8Y750;A0A2R8Y5Z1;A0A2R8Y6G0;A0A2R8Y815;C9IZ65;A0A2R8YG06	A0A2R8Y804;A0A2R8Y543;B4DGU4;A0A2R8YCH5;A0A2R8Y5A3;P35222;A0A2R8Y7Z0;A0A2R8Y5C3;A0A2R8Y750;A0A2R8Y5Z1;A0A2R8Y6G0	Catenin beta-1	CTNNB1	0.00214794	0.0256415	1.25089	0.79943
P41250;H7C443;F8WCK4	P41250	Glycine--tRNA ligase	GARS	0.00477104	0.0425478	1.25126	0.799195
A0A0U1RRM6;Q8N8S7;A0A075B6E5;A0A0U1RQP7	A0A0U1RRM6;Q8N8S7;A0A075B6E5;A0A0U1RQP7	Protein enabled homolog	ENAH	0.00181915	0.0231577	1.28393	0.778856
O94905;E5RHW4;E5RJ09;B0QZ43	O94905;E5RHW4	Erlin-2	ERLIN2	0.00565665	0.0473956	1.28825	0.776246
P09543;K7EN66;C9K0L8;K7ERZ0;K7ERC4	P09543	2,3-cyclic-nucleotide 3-phosphodiesterase	CNP	0.000486277	0.011552	1.30765	0.764732
A0A0A0MRM8;A0A1Y0BRN3;E7EW20;Q9UM54;A0A590UJ40;A0A590UKB0;A0A590UJ75;A0A590UK22;A0A590UK86;A0A5F9ZI03;A0A590UK71;A0A590UJW9;Q5JVM0	A0A0A0MRM8;A0A1Y0BRN3;E7EW20;Q9UM54;A0A590UJ40;A0A590UKB0;A0A590UJ75;A0A590UK22;A0A590UK86;A0A5F9ZI03;A0A590UK71	Unconventional myosin-VI	MYO6	0.00325164	0.0338283	1.32168	0.75661
O14936;A0A2U3TZM1;A0A2R8YE77	O14936;A0A2U3TZM1;A0A2R8YE77	Peripheral plasma membrane protein CASK	CASK	0.00584989	0.0482283	1.32842	0.752776
O75083;D6RD66	O75083;D6RD66	WD repeat-containing protein 1	WDR1	0.000237814	0.00790827	1.33869	0.747001
P08243;F8WEJ5;C9J057;C9JT45;C9JM09;C9JLN6	P08243;F8WEJ5	Asparagine synthetase [glutamine-hydrolyzing]	ASNS	0.00264326	0.0299802	1.35471	0.738168
Q06210;E5RJP4	Q06210	Glutamine--fructose-6-phosphate aminotransferase [isomerizing] 1	GFPT1	0.00585069	0.0482283	1.40992	0.709262
Q14697;F5H6X6	Q14697;F5H6X6	Neutral alpha-glucosidase AB	GANAB	0.00204334	0.0249585	1.43668	0.696048
P61764;A0A1B0GWF2;A0A1B0GVQ5;A0A0D9SG72;A0A2R8Y5D4;A0A1B0GTP9;A0A1B0GW76;A0A0D9SFQ7;A0A0D9SFW6;A0A0D9SEP9;A0A0D9SEH5;A0A096LP33;A0A096LP52;A0A1B0GTD8;A0A1B0GVV9	P61764;A0A1B0GWF2;A0A1B0GVQ5;A0A0D9SG72;A0A2R8Y5D4;A0A1B0GTP9;A0A1B0GW76	Syntaxin-binding protein 1	STXBP1	0.000117354	0.00612541	1.43911	0.694872
P07384;E9PRM1;E9PLX0;E9PJJ3;E9PLC9;E9PMC6;E9PJA6;E9PSA6;E9PQB3;E9PL37;E9PIA9	P07384	Calpain-1 catalytic subunit	CAPN1	0.00489925	0.0433462	1.44434	0.692357
P11413;E7EUI8;E7EM57;E9PD92	P11413;E7EUI8;E7EM57;E9PD92	Glucose-6-phosphate 1-dehydrogenase	G6PD	0.000432	0.0109525	1.44663	0.691262
P16615;H7C5W9;O14983;J3QSY6;H3BVB2;A0A0C4DH86;H3BTW4	P16615;H7C5W9	Sarcoplasmic/endoplasmic reticulum calcium ATPase 2	ATP2A2	0.00143722	0.0208867	1.45325	0.688112
O75976;J3QQJ4;J3QRJ9	O75976	Carboxypeptidase D	CPD	0.00539242	0.0463371	1.45523	0.687175
E7EV01;O15484;A0A3B3IRX8;E9PS73	E7EV01;O15484;A0A3B3IRX8	Calpain-5	CAPN5	0.00202816	0.0248738	1.47281	0.678974
Q8IVS2	Q8IVS2	Malonyl-CoA-acyl carrier protein transacylase, mitochondrial	MCAT	0.00163257	0.0219356	1.48215	0.674693
Q9UEY8	Q9UEY8	Gamma-adducin	ADD3	0.00371994	0.0365323	1.48678	0.672592
A0A1W2PPS1;Q00839;A0A1W2PP35;A0A1X7SBS1;Q5RI18;A0A1W2PQL0;A0A1W2PP34;A0A1W2PPL4;A0A1W2PPH7;A0A1W2PQ74;A0A1W2PRZ7;A0A1W2PQD4;A0A1W2PRI6;A0A1W2PPE9;A0A1W2PNG3;A0A1W2PP22	A0A1W2PPS1;Q00839;A0A1W2PP35;A0A1X7SBS1;Q5RI18;A0A1W2PQL0;A0A1W2PP34;A0A1W2PPL4;A0A1W2PPH7;A0A1W2PQ74;A0A1W2PRZ7;A0A1W2PQD4	Heterogeneous nuclear ribonucleoprotein U	HNRNPU	0.000114127	0.00612541	1.49006	0.671115
O00291;C9JMG5	O00291	Huntingtin-interacting protein 1	HIP1	0.00370352	0.0365148	1.49199	0.670245
F5H6E2;O00159;I3L501;I3L3Y6;I3L3F5	F5H6E2;O00159	Unconventional myosin-Ic	MYO1C	0.000630739	0.0130405	1.49455	0.669098
B5MDU6;Q9H6V9;B5MCU4;A0A0A0MSH6;C9JHU6;C9JUM0;B5MCE2;B4DRG3;D3YTH1	B5MDU6;Q9H6V9;B5MCU4;A0A0A0MSH6	UPF0554 protein C2orf43	LDAH;C2orf43	0.0020269	0.0248738	1.502	0.665778
P17066;P48741	P17066;P48741	Heat shock 70 kDa protein 6;Putative heat shock 70 kDa protein 7	HSPA6;HSPA7	0.00296421	0.0319685	1.51296	0.660956
P42785;E9PIG4;E9PQN3;E9PKN6;E9PQB5;E9PL85;E9PNF7;E9PNJ1;E9PLY4;E9PL49;E9PR42	P42785;E9PIG4;E9PQN3;E9PKN6;E9PQB5;E9PL85	Lysosomal Pro-X carboxypeptidase	PRCP	0.00403691	0.0386646	1.5156	0.659806
P23284	P23284	Peptidyl-prolyl cis-trans isomerase B	PPIB	0.000704048	0.0137929	1.52009	0.657854
P53396;K7ESG8;K7EIE7	P53396	ATP-citrate synthase	ACLY	0.00417296	0.0393432	1.52516	0.655667
Q93050;B7Z641;B7Z2A9;K7EM24;K7EN36;K7EPG4;F5H1T6;K7ELZ6;K7EQW2;K7ERA0;A0A2R8YGN5;K7ERA6;K7ENA1;A0A2R8Y6X9;Q13488	Q93050;B7Z641;B7Z2A9	V-type proton ATPase 116 kDa subunit a isoform 1;V-type proton ATPase subunit a	ATP6V0A1	0.0015227	0.0210733	1.53394	0.651917
Q96GP6	Q96GP6	Scavenger receptor class F member 2	SCARF2	0.00560389	0.0472261	1.53796	0.650211
O43264;F5H3C1	O43264	Centromere/kinetochore protein zw10 homolog	ZW10	0.00330126	0.0341093	1.55328	0.6438
Q14254;E7EMK3;J3QLD9;K7EKW9	Q14254;E7EMK3;J3QLD9;K7EKW9	Flotillin-2	FLOT2	0.000527361	0.0121454	1.55713	0.642208
P30040;F8VY02;F8W1G0	P30040;F8VY02	Endoplasmic reticulum resident protein 29	ERP29	0.000119999	0.00612541	1.55959	0.641196
Q92542;Q5T205;H0Y3Z4;H0Y6T7;Q5T209;Q5T210	Q92542;Q5T205;H0Y3Z4	Nicastrin	NCSTN	0.00126119	0.0195129	1.57119	0.636462
P08247;H7C4W3;F2Z3E1;G5E9A2	P08247;H7C4W3;F2Z3E1	Synaptophysin	SYP	0.00280344	0.0307563	1.57167	0.636264
Q9HD20;H7C3H2	Q9HD20	Manganese-transporting ATPase 13A1	ATP13A1	0.000173391	0.00679378	1.5759	0.634557
P84157;Q6ZR64	P84157	Matrix-remodeling-associated protein 7	MXRA7	2.2544e-05	0.00261597	1.58316	0.631649
Q9H2V7;H3BMF4;H3BT44;H3BPQ9;H3BR82;H3BPT8	Q9H2V7;H3BMF4	Protein spinster homolog 1	SPNS1	0.00369769	0.0365148	1.58592	0.630547
P35221;G3XAM7;E5RIB1;E5RG03;E5RGY6;E5RHV7;E5RJ41;H0YBB8;E5RJL0;E5RIE0;E5RGD2;E5RJP7;E5RFM5;E5RGY7;E5RFM3;E5RFK9;E5RFG3;Q9UI47	P35221;G3XAM7	Catenin alpha-1	CTNNA1	0.0024402	0.0283157	1.5877	0.629844
P78527;F5GX40;H0YG84	P78527	DNA-dependent protein kinase catalytic subunit	PRKDC	0.000496713	0.0117077	1.62545	0.615215
Q9BXT2	Q9BXT2	Voltage-dependent calcium channel gamma-6 subunit	CACNG6	0.00476902	0.0425478	1.63072	0.613224
A0A0G2JIW1;P0DMV9;P0DMV8;V9GZ37	A0A0G2JIW1;P0DMV9;P0DMV8;V9GZ37	Heat shock 70 kDa protein 1B;Heat shock 70 kDa protein 1A	HSPA1B;HSPA1A	0.00156557	0.0214696	1.63896	0.610143
C9J2Y9;P30876;C9J4M6;A0A1W2PPT5	C9J2Y9;P30876;C9J4M6;A0A1W2PPT5	DNA-directed RNA polymerase;DNA-directed RNA polymerase II subunit RPB2	POLR2B	0.000300778	0.00907448	1.65257	0.605119
P12931;H2E272;H7C3Z8;H7C074;Q573B4;Q9H3Y6;P42685;P06239;P08581;Q04912	P12931	Proto-oncogene tyrosine-protein kinase Src	SRC	0.000325602	0.00953731	1.65309	0.604928
A0A494C1N0;P26885	A0A494C1N0;P26885	Peptidyl-prolyl cis-trans isomerase FKBP2	FKBP2	0.000428036	0.0109525	1.66009	0.602377
A0A0A0MS54;P22694;A0A087WVC4;B1APG2;B1APF8;B1APF9;B1APG3;B1APG1;B1APG0;B1APF7	A0A0A0MS54;P22694;A0A087WVC4;B1APG2;B1APF8;B1APF9;B1APG3;B1APG1;B1APG0	cAMP-dependent protein kinase catalytic subunit beta	PRKACB	0.000783985	0.0142487	1.66819	0.599452
C9JIF9;P13798;H7C393;H7C1U0;C9JLK2;F8WEH5	C9JIF9;P13798;H7C393	Acylamino-acid-releasing enzyme	APEH	0.00424472	0.0397712	1.67701	0.596298
H0Y9Y3;Q9UMS6	H0Y9Y3;Q9UMS6	Synaptopodin-2	SYNPO2	0.00478081	0.0425478	1.69192	0.591045
Q7L0J3	Q7L0J3	Synaptic vesicle glycoprotein 2A	SV2A	0.00215025	0.0256415	1.69356	0.590472
A0A2C9F2P4;A0A286YFF7;P50897;Q5T0S4;A0A286YFE3;A0A286YFL8;E9PK48;E9PIA8;A0A286YFL6;E9PSE5	A0A2C9F2P4;A0A286YFF7;P50897;Q5T0S4;A0A286YFE3;A0A286YFL8	Palmitoyl-protein thioesterase 1	PPT1	0.00194767	0.0240825	1.70459	0.58665
O75955;A0A140T9R1;A2AB10;A2AB09;A0A140T9X0;A0A140T9W4;A2AB12;A0A140T959;A0A0G2JJQ6;A2AB13;A2AB11;A0A140T9C3;A0A140T974;A0A140T910;A0A140T957;A0A140T9B1;A0A140T905;A2ABJ5;A0A140T907	O75955;A0A140T9R1;A2AB10;A2AB09;A0A140T9X0	Flotillin-1	FLOT1	0.00138358	0.0206123	1.70462	0.586642
Q92598;A0A0A0MSM0;R4GN69;Q5TBM3	Q92598;A0A0A0MSM0	Heat shock protein 105 kDa	HSPH1	0.00222009	0.0263702	1.71476	0.583173
Q9BSJ8;F8VZB1	Q9BSJ8	Extended synaptotagmin-1	ESYT1	0.00109814	0.0173461	1.71639	0.58262
P61586	P61586	Transforming protein RhoA	RHOA	0.00356441	0.0357345	1.71804	0.582058
F8VQE1;Q9UHB6;F8VS07;F8VRN8	F8VQE1;Q9UHB6;F8VS07	LIM domain and actin-binding protein 1	LIMA1	0.00473324	0.0425478	1.71916	0.58168
P04066	P04066	Tissue alpha-L-fucosidase	FUCA1	0.00519753	0.045452	1.73898	0.57505
A0A087WU31;A0A0A0MTB7;P51790;E9PE15;H0Y8Z8;A0A2R8Y6C4	A0A087WU31;A0A0A0MTB7;P51790;E9PE15	Chloride channel protein;H(+)/Cl(-) exchange transporter 3	CLCN3	0.0047635	0.0425478	1.73927	0.574953
A0A1W2PS43;Q14108;A0A1W2PPX5;A0A1W2PQR6;A0A1W2PQB7;A0A1W2PRS1;A0A1W2PPU6;A0A1W2PRF6;A0A1W2PSE4;A0A1W2PS70;A0A1W2PNX7;D6RDG0;A0A1W2PQL5	A0A1W2PS43;Q14108;A0A1W2PPX5;A0A1W2PQR6;A0A1W2PQB7;A0A1W2PRS1;A0A1W2PPU6;A0A1W2PRF6	Lysosome membrane protein 2	SCARB2	0.000997446	0.0162665	1.75176	0.570854
Q14318;U3KQ64;A0A0A0MTJ1;M0R2K9;U3KQI1;M0R1Q0;M0R1S6;M0R2Q6	Q14318;U3KQ64;A0A0A0MTJ1	Peptidyl-prolyl cis-trans isomerase FKBP8	FKBP8	0.000974586	0.0161556	1.75517	0.569744
P13473	P13473	Lysosome-associated membrane glycoprotein 2	LAMP2	0.000172874	0.00679378	1.77667	0.562852
Q9HCM4	Q9HCM4	Band 4.1-like protein 5	EPB41L5	0.000178019	0.00688569	1.78563	0.560026
Q9UBG0;E7EME3;J3QQZ6	Q9UBG0	C-type mannose receptor 2	MRC2	0.000237789	0.00790827	1.78863	0.559088
P04792;F8WE04;C9J3N8	P04792;F8WE04	Heat shock protein beta-1	HSPB1	0.00360467	0.035774	1.79334	0.557617
P12814;H9KV75;G3V2N5;G3V2W4;P35609;A0A494C1A0;H7C5W8;H0YJW3;Q08043;H0YJ11;F6THM6;A0A087WSZ2;G3V2X9;A0A494C033;A0A494C166;G3V5M4;A0A494C060;A0A494C0Q3;G3V380;G3V2E8;A0A494C031	P12814;H9KV75	Alpha-actinin-1	ACTN1	0.000570851	0.0126637	1.79826	0.556092
O94832;K7EIG7;J3QRN6;J3KRL0;J3QRR2	O94832;K7EIG7;J3QRN6	Unconventional myosin-Id	MYO1D	0.00212776	0.0256415	1.79835	0.556064
P07948;E5RJ37;H0Y3C5;J3KPD6;P08631	P07948	Tyrosine-protein kinase Lyn	LYN	0.000297807	0.00907448	1.80434	0.55422
O95248;H0Y5W8	O95248	Myotubularin-related protein 5	SBF1	0.00360165	0.035774	1.80473	0.554099
Q8IWT6	Q8IWT6	Volume-regulated anion channel subunit LRRC8A	LRRC8A	0.00042215	0.0109525	1.80907	0.552771
A0A384DVU0;Q8IY17;M0R2C2;M0QYT1;M0QXH7;M0R2K2;M0QYF5;M0QZK5;M0R2H4;A0A2R8Y7E1	A0A384DVU0;Q8IY17	Neuropathy target esterase	PNPLA6	0.00112006	0.0176	1.8108	0.552243
Q9UJ14;A2A2G5	Q9UJ14	Gamma-glutamyltransferase 7;Gamma-glutamyltransferase 7 heavy chain;Gamma-glutamyltransferase 7 light chain	GGT7	0.00181177	0.0231577	1.82566	0.547748
A8MWY0;H7C2N5;C9JA41	A8MWY0;H7C2N5;C9JA41	UPF0577 protein KIAA1324-like	KIAA1324L	0.00228516	0.0267759	1.82605	0.547631
Q9H813	Q9H813	Transmembrane protein 206	TMEM206	0.00539103	0.0463371	1.8267	0.547434
Q9Y6M7	Q9Y6M7	Sodium bicarbonate cotransporter 3	SLC4A7	0.000232206	0.00790827	1.83267	0.545653
O60645;D6RB59;H0Y995;D6RBR9	O60645;D6RB59	Exocyst complex component 3	EXOC3	0.00212462	0.0256415	1.83335	0.54545
Q02809;Q5JXB7;Q5JXB8	Q02809	Procollagen-lysine,2-oxoglutarate 5-dioxygenase 1	PLOD1	0.0055282	0.0468793	1.83394	0.545274
O95757;E9PDE8;D6RJ96	O95757;E9PDE8;D6RJ96	Heat shock 70 kDa protein 4L	HSPA4L	0.00061955	0.0130405	1.84504	0.541992
A0A2R8YGD1;O14773;A0A2R8Y7U1;A0A2R8YD45;A0A2R8Y7I4;A0A2R8YD72;A0A2R8YDY1	A0A2R8YGD1;O14773;A0A2R8Y7U1;A0A2R8YD45	Tripeptidyl-peptidase 1	TPP1	0.000603816	0.0130122	1.85339	0.539552
P16278;E7EQ29;F8WF40;C9JF15;C9J539;C9JWX1;C9J4G9	P16278;E7EQ29	Beta-galactosidase	GLB1	0.000207484	0.00748032	1.86256	0.536895
Q9HCM3	Q9HCM3	UPF0606 protein KIAA1549	KIAA1549	0.00159817	0.0217193	1.90548	0.524803
P05026;V9GYR2	P05026	Sodium/potassium-transporting ATPase subunit beta-1	ATP1B1	0.000142675	0.00642461	1.91268	0.522827
Q8NBJ5;M0QX72;M0QYH0	Q8NBJ5	Procollagen galactosyltransferase 1	COLGALT1	0.00299362	0.0320295	1.91929	0.521027
P54577;A0A0C4DGZ5	P54577;A0A0C4DGZ5	Tyrosine--tRNA ligase, cytoplasmic;Tyrosine--tRNA ligase, cytoplasmic, N-terminally processed;Tyrosine--tRNA ligase	YARS	0.000325321	0.00953731	1.93191	0.517622
O75110;A0A0A0MR22	O75110;A0A0A0MR22	Probable phospholipid-transporting ATPase IIA;Phospholipid-transporting ATPase	ATP9A	0.000237602	0.00790827	1.93579	0.516584
A0A1B0GVD5;A0A1B0GWE8;P07339;A0A1B0GW44;A0A1B0GV23;A0A1B0GVP3;A0A1B0GU92;A0A1B0GU03;H7C469;C9JH19;H7C1V0;F8WD96;F8W787;A0A1B0GV01;A0A1B0GVF1	A0A1B0GVD5;A0A1B0GWE8;P07339;A0A1B0GW44;A0A1B0GV23;A0A1B0GVP3;A0A1B0GU92;A0A1B0GU03;H7C469;C9JH19	Cathepsin D;Cathepsin D light chain;Cathepsin D heavy chain	CTSD	3.69615e-05	0.00348477	1.94022	0.515405
Q496J9;B3KT41	Q496J9	Synaptic vesicle glycoprotein 2C	SV2C	0.00140558	0.0206565	1.94853	0.513206
F8VP47;Q9Y2J0	F8VP47;Q9Y2J0	Rabphilin-3A	RPH3A	0.00430429	0.0400803	1.95436	0.511676
Q9ULH0;E9PH70;A0A1W2PPB7;H0Y8E4;H7C584;A0A1W2PPY4	Q9ULH0;E9PH70;A0A1W2PPB7;H0Y8E4	Kinase D-interacting substrate of 220 kDa	KIDINS220	0.00414933	0.0393432	1.9632	0.509373
Q8NF37;A0A0G2JQ62;A0A0G2JRI7	Q8NF37;A0A0G2JQ62	Lysophosphatidylcholine acyltransferase 1	LPCAT1	0.000767981	0.0140479	1.96767	0.508216
X6R5C5;X6R8A1;P10619;Q5JZH0	X6R5C5;X6R8A1;P10619;Q5JZH0	Carboxypeptidase;Lysosomal protective protein;Lysosomal protective protein 32 kDa chain;Lysosomal protective protein 20 kDa chain	CTSA	0.00343702	0.0348136	1.97413	0.506552
A0A0A0MTI1;Q15392	A0A0A0MTI1;Q15392	Delta(24)-sterol reductase	DHCR24	0.000128256	0.00619556	1.97765	0.505651
P04062;A0A0G2JNZ5;A0A0G2JLB3;A0A0G2JNZ0	P04062;A0A0G2JNZ5;A0A0G2JLB3;A0A0G2JNZ0	Glucosylceramidase	GBA	0.00312171	0.032816	1.97816	0.505519
Q92820	Q92820	Gamma-glutamyl hydrolase	GGH	0.0017916	0.023147	1.98088	0.504825
X6R3N0;Q5K4L6;H7BZH4;H0YDM5;H0YDP0	X6R3N0;Q5K4L6	Long-chain fatty acid transport protein 3	SLC27A3	0.00401987	0.0386598	1.984	0.504032
P63218	P63218	Guanine nucleotide-binding protein G(I)/G(S)/G(O) subunit gamma-5	GNG5	0.00452091	0.0416859	1.98545	0.503664
Q13740;F5GXJ9;H7C543	Q13740;F5GXJ9	CD166 antigen	ALCAM	0.00468166	0.0422892	1.99586	0.501037
A0A5F9ZHR7;P11117;E9PHY0;E9PQY3;A0A5F9ZH82;B7Z7D2;A0A5F9ZI20;A0A5F9ZH40;B7Z6U3	A0A5F9ZHR7;P11117;E9PHY0;E9PQY3;A0A5F9ZH82;B7Z7D2	Lysosomal acid phosphatase	ACP2	0.000449161	0.0111696	2.00646	0.498391
Q99523;A0A0J9YVX1;A0A0J9YX61	Q99523	Sortilin	SORT1	0.000390147	0.0105513	2.00713	0.498223
Q5JWF2;P63092;A0A590UJ58;B0AZR9;A0A590UJR6;A0A590UJI6;A0A590UJQ9;A0A590UKB4;A0A590UJQ2;A0A0A0MR13;S4R3E3;A0A590UJ22;A0A590UJY8;P38405;Q5JWE9;A0A590UJB7;S4R3V9;Q5JWD1;H0Y7E8;A0A590UJX3	Q5JWF2;P63092;A0A590UJ58;B0AZR9;A0A590UJR6;A0A590UJI6;A0A590UJQ9;A0A590UKB4	Guanine nucleotide-binding protein G(s) subunit alpha isoforms XLas;Guanine nucleotide-binding protein G(s) subunit alpha isoforms short	GNAS	0.000938347	0.0157277	2.00991	0.497534
Q9NP58;Q2M3G0	Q9NP58	ATP-binding cassette sub-family B member 6, mitochondrial	ABCB6	0.00063106	0.0130405	2.01595	0.496045
Q9HB40;I3L4Z3;I3L506;I3L2N6	Q9HB40	Retinoid-inducible serine carboxypeptidase	SCPEP1	0.000158514	0.00679378	2.02433	0.493992
B2RXF0	B2RXF0	Transmembrane protein 229A	TMEM229A	0.005065	0.0446816	2.04186	0.48975
Q6P9B6;H3BUB0;H3BM75	Q6P9B6	TLD domain-containing protein 1	TLDC1	0.00145473	0.0209977	2.06029	0.485368
O60568;H7C2V1;H7C2S8;H7C0B8;C9JU11;C9JIX5;H7C2A8	O60568	Procollagen-lysine,2-oxoglutarate 5-dioxygenase 3	PLOD3	0.00299381	0.0320295	2.07169	0.482697
C9J3L8;C9J5W0;A0A3B3IRT8;E9PAL7;C9IZQ1;P43307	C9J3L8;C9J5W0;A0A3B3IRT8;E9PAL7;C9IZQ1;P43307	Translocon-associated protein subunit alpha	SSR1	0.00133054	0.020151	2.07743	0.481363
P17174	P17174	Aspartate aminotransferase, cytoplasmic	GOT1	0.00343221	0.0348136	2.10761	0.474471
Q9Y289	Q9Y289	Sodium-dependent multivitamin transporter	SLC5A6	0.000923629	0.015655	2.11915	0.471888
Q9UI12;G3V126;E5RG49;E5RHH0;E5RK31;E5RJG1	Q9UI12;G3V126	V-type proton ATPase subunit H	ATP6V1H	0.000386819	0.0105513	2.12532	0.470517
Q9UHL4;R4GMR2;R4GNE8;R4GMV4;R4GMU5	Q9UHL4	Dipeptidyl peptidase 2	DPP7	0.000343075	0.00976468	2.14818	0.46551
Q9UBM7;E9PM00;E9PJ54;H0YE57	Q9UBM7;E9PM00	7-dehydrocholesterol reductase	DHCR7	0.00141042	0.0206565	2.19242	0.456117
P28289;H0YKU1;H0YNJ8;Q9NZQ9;Q9NYL9	P28289	Tropomodulin-1	TMOD1	0.00146367	0.0209977	2.19406	0.455776
Q8NE01	Q8NE01	Metal transporter CNNM3	CNNM3	6.53528e-05	0.00469451	2.22144	0.450158
J3KQI6;Q9BX79;I3NI08;I3L2B6;I3L0M6	J3KQI6;Q9BX79	Stimulated by retinoic acid gene 6 protein homolog	STRA6	0.000202019	0.00743282	2.22596	0.449244
Q9H3Z4	Q9H3Z4	DnaJ homolog subfamily C member 5	DNAJC5	0.00453198	0.0416859	2.2313	0.448169
A0A140T8Z0;A0A0G2JH68;O60610;H9KV28;A0A2R8Y5N1;H7C2W8;B4E2I7	A0A140T8Z0;A0A0G2JH68;O60610;H9KV28;A0A2R8Y5N1	Protein diaphanous homolog 1	DIAPH1	0.001858	0.0235529	2.23714	0.447
P13674	P13674	Prolyl 4-hydroxylase subunit alpha-1	P4HA1	0.00355856	0.0357345	2.23724	0.446979
Q8TCJ2	Q8TCJ2	Dolichyl-diphosphooligosaccharide--protein glycosyltransferase subunit STT3B	STT3B	0.00517678	0.0454022	2.26581	0.441343
O14672;H0YNC5;B5MC71	O14672	Disintegrin and metalloproteinase domain-containing protein 10	ADAM10	0.000102544	0.00583727	2.26842	0.440835
H3BP20;P06865;H3BS10;H3BU85;H3BTD4;A0A087WUJ7	H3BP20;P06865;H3BS10;H3BU85;H3BTD4	Beta-hexosaminidase;Beta-hexosaminidase subunit alpha	HEXA	0.000737299	0.0139805	2.26978	0.440571
O95219;F8W9T3	O95219	Sorting nexin-4	SNX4	0.0021375	0.0256415	2.30053	0.434682
Q969P0;C9J8Z4	Q969P0;C9J8Z4	Immunoglobulin superfamily member 8	IGSF8	0.00439534	0.0406771	2.30929	0.433034
P08582;C9JVN1	P08582	Melanotransferrin	MFI2	0.00464489	0.042083	2.31453	0.432054
P07686;Q5URX0;H0YA83;H0Y9B6;D6REQ8	P07686;Q5URX0;H0YA83;H0Y9B6	Beta-hexosaminidase subunit beta;Beta-hexosaminidase subunit beta chain B;Beta-hexosaminidase subunit beta chain A	HEXB	0.000449649	0.0111696	2.32473	0.430158
O00462;A0A2R8YEC9;A0A2R8Y524;E9PFW2;A0A2R8Y4U7;A0A2R8YCE9;A0A2R8YE79;A0A2R8Y211;A0A2R8Y7A0;A0A2R8Y7A7;A0A2R8Y7N1	O00462;A0A2R8YEC9;A0A2R8Y524;E9PFW2;A0A2R8Y4U7;A0A2R8YCE9;A0A2R8YE79	Beta-mannosidase	MANBA	8.79287e-05	0.00552668	2.33244	0.428735
P10253;I3L3L3;I3L0S5;I3L2V9	P10253	Lysosomal alpha-glucosidase;76 kDa lysosomal alpha-glucosidase;70 kDa lysosomal alpha-glucosidase	GAA	0.000652524	0.0131244	2.33685	0.427927
Q9BXP2;C9JBD8;C9J0I5;C9JMQ7	Q9BXP2	Solute carrier family 12 member 9	SLC12A9	7.6877e-05	0.00515418	2.35453	0.424713
O15118;K7EQ23	O15118;K7EQ23	Niemann-Pick C1 protein	NPC1	0.00180585	0.0231577	2.36145	0.423469
Q8NHP8	Q8NHP8	Putative phospholipase B-like 2;Putative phospholipase B-like 2 32 kDa form;Putative phospholipase B-like 2 45 kDa form	PLBD2	0.00267639	0.0301294	2.36672	0.422525
O15240;Q05BJ3	O15240	Neurosecretory protein VGF;Neuroendocrine regulatory peptide-1;Neuroendocrine regulatory peptide-2;Antimicrobial peptide VGF[554-577]	VGF	0.000132605	0.00622839	2.4156	0.413976
A0A087WYL5;Q6UXD5;H3BN26	A0A087WYL5;Q6UXD5	Seizure 6-like protein 2	SEZ6L2	0.000220942	0.00775094	2.41596	0.413914
Q8IV08;M0R3G9;M0R1F7;M0R2W7;E2QRG1	Q8IV08	Phospholipase D3	PLD3	0.000210748	0.00748032	2.44626	0.408788
Q7L5N7;H3BU68	Q7L5N7	Lysophosphatidylcholine acyltransferase 2	LPCAT2	0.00438513	0.0406771	2.45493	0.407343
P21281;H0YC04;C9JL73;P15313;C9JNS9;E5RGH6;H0YC45;H0YAT8	P21281	V-type proton ATPase subunit B, brain isoform	ATP6V1B2	0.00157512	0.0215028	2.46237	0.406113
Q6ZXV5;F8VRY4;F8W044;F8VR71	Q6ZXV5	Transmembrane and TPR repeat-containing protein 3	TMTC3	0.00143998	0.0208867	2.4678	0.405219
J3QS47;J3QRH5;J3KSL5;F5H757;P49447	J3QS47;J3QRH5;J3KSL5;F5H757;P49447	Cytochrome b561	CYB561	0.00174475	0.0226892	2.48159	0.402967
Q6IAA8;F5GX19;F5H3Y3;H0YFI1;F5H479	Q6IAA8;F5GX19;F5H3Y3	Ragulator complex protein LAMTOR1	LAMTOR1	0.0039732	0.0384413	2.48504	0.402408
P08236;F8WBK6;F2Z3L6	P08236	Beta-glucuronidase	GUSB	0.00582206	0.0482283	2.48665	0.402148
P15848;A0A2U3U034	P15848;A0A2U3U034	Arylsulfatase B	ARSB	0.00045167	0.0111696	2.49338	0.401062
A0A087WV34;Q8WWB7;X6R6A3;A0A087X0W3	A0A087WV34;Q8WWB7;X6R6A3;A0A087X0W3	Glycosylated lysosomal membrane protein	GLMP	0.00276051	0.0305072	2.50795	0.398733
Q6UWE0	Q6UWE0	E3 ubiquitin-protein ligase LRSAM1	LRSAM1	0.00575962	0.0478699	2.52207	0.396499
O60488;D6RF95;H0Y9A0;D6RDA8	O60488	Long-chain-fatty-acid--CoA ligase 4	ACSL4	0.000391697	0.0105513	2.53841	0.393947
Q07954;Q6PJ72;H0YJI8;Q7Z7K9	Q07954	Prolow-density lipoprotein receptor-related protein 1;Low-density lipoprotein receptor-related protein 1 85 kDa subunit;Low-density lipoprotein receptor-related protein 1 515 kDa subunit;Low-density lipoprotein receptor-related protein 1 intracellular domain	LRP1	0.000768194	0.0140479	2.5389	0.393872
O75094;A0A0A0MSC8	O75094;A0A0A0MSC8	Slit homolog 3 protein	SLIT3	0.0016372	0.0219356	2.5595	0.390702
Q9P0K1;F8WAD8;H7C0Q9;H7C3I4;E7EPF1	Q9P0K1;F8WAD8	Disintegrin and metalloproteinase domain-containing protein 22	ADAM22	2.9137e-06	0.000812347	2.56891	0.389271
Q8TDW0;M0R3C1;A6NED7;E9PHY6	Q8TDW0	Volume-regulated anion channel subunit LRRC8C	LRRC8C	9.35974e-06	0.00148623	2.57751	0.387972
P54802;K7ENX5	P54802	Alpha-N-acetylglucosaminidase;Alpha-N-acetylglucosaminidase 82 kDa form;Alpha-N-acetylglucosaminidase 77 kDa form	NAGLU	0.00272961	0.0304369	2.57972	0.387638
Q96QE2;E9PE47	Q96QE2;E9PE47	Proton myo-inositol cotransporter	SLC2A13	0.00245075	0.0283292	2.59239	0.385744
P31689	P31689	DnaJ homolog subfamily A member 1	DNAJA1	0.00162491	0.0219356	2.59253	0.385724
P10643;CON__Q29RQ1	P10643	Complement component C7	C7	1.03283e-05	0.00155174	2.59651	0.385133
Q14699;G3XAJ6;C9JHG2;C9JRN3;C9JWQ9;F8WAR1;U3KPZ2	Q14699;G3XAJ6;C9JHG2	Raftlin	RFTN1	0.00155445	0.0214145	2.62367	0.381146
A0A3B3IUC4;P06280;V9GYN5;A0A669KAY7;A0A669KB83;A0A3B3IRU3	A0A3B3IUC4;P06280	Alpha-galactosidase A	GLA	0.000646983	0.0131244	2.6398	0.378816
B0QYH5;B7ZLJ8;Q9BYH1;B0QYH4	B0QYH5;B7ZLJ8;Q9BYH1;B0QYH4	Seizure 6-like protein	SEZ6L	0.00170922	0.0224205	2.69991	0.370382
P38606;C9JVW8;C9JA17	P38606	V-type proton ATPase catalytic subunit A	ATP6V1A	0.000368994	0.0103079	2.70667	0.369458
H7C1F8;B3KNS5;Q8WVR3	H7C1F8;B3KNS5;Q8WVR3	Uncharacterized protein C7orf43	C7orf43	0.00463325	0.042083	2.71185	0.368752
P12821;A0A0A0MSN4;F6X3S4;J3KTB8;J3KS28;J3KTH9;J3QLR4;J3QRX8;J3KSQ5	P12821;A0A0A0MSN4	Angiotensin-converting enzyme;Angiotensin-converting enzyme, soluble form	ACE	0.00567113	0.0473956	2.71265	0.368643
J3KQA0;P21579;K7EJS7;O00445	J3KQA0;P21579	Synaptotagmin-1	SYT1	0.00429221	0.0400803	2.72269	0.367284
O15439;A0A2R8Y6V8;A0A2R8YDC1	O15439;A0A2R8Y6V8;A0A2R8YDC1	Multidrug resistance-associated protein 4	ABCC4	0.00116684	0.0181461	2.72954	0.366362
Q9NPH2;J3KRH4;J3QS51;J3QRY0;J3QRH1;J3QLD7	Q9NPH2	Inositol-3-phosphate synthase 1	ISYNA1	0.00150066	0.0210034	2.72968	0.366344
Q92905;E5RHF2;E5RHH5	Q92905;E5RHF2;E5RHH5	COP9 signalosome complex subunit 5	COPS5	0.000903819	0.0154058	2.7334	0.365845
Q643R3;A0A0C4DGT4	Q643R3;A0A0C4DGT4	Lysophospholipid acyltransferase LPCAT4	LPCAT4	0.00277166	0.0305186	2.75543	0.362919
C9JJX6;E9PDC3;O00192	C9JJX6;E9PDC3;O00192	Armadillo repeat protein deleted in velo-cardio-facial syndrome	ARVCF	0.000163041	0.00679378	2.75888	0.362466
P33897;A6NEP8	P33897	ATP-binding cassette sub-family D member 1	ABCD1	0.00109508	0.0173461	2.76104	0.362182
Q9Y2Q0;Q4G1C1;H0YAA1;H0YAJ4;F8W9B3;F8VRS1;Q9NTI2	Q9Y2Q0	Phospholipid-transporting ATPase IA	ATP8A1	0.000473593	0.0114536	2.78864	0.358598
Q9UM73;A0A087WZL3;A0A0K2YUJ3	Q9UM73;A0A087WZL3	ALK tyrosine kinase receptor;Tyrosine-protein kinase receptor	ALK	0.000281819	0.00881793	2.84747	0.351189
Q8NBM4;X6R5E5;Q5JUH4	Q8NBM4;X6R5E5	Ubiquitin-associated domain-containing protein 2	UBAC2	0.000168907	0.00679378	2.86709	0.348785
Q08380;K7EP36;K7ESM3;K7EKQ5;K7ERZ6;K7EJY8;K7EJD3;K7ES75;K7EN99	Q08380	Galectin-3-binding protein	LGALS3BP	0.00165918	0.0220517	2.89674	0.345215
A6NKG5	A6NKG5	Retrotransposon-like protein 1	RTL1	9.00013e-06	0.00148623	2.92146	0.342295
Q4KMP7	Q4KMP7	TBC1 domain family member 10B	TBC1D10B	0.00128652	0.0198032	2.94432	0.339636
Q8WY21;A0A087WTI0;A0A087WTQ9;A0A0A0MRC2;X6R7D6;H7C2U3	Q8WY21;A0A087WTI0;A0A087WTQ9;A0A0A0MRC2;X6R7D6	VPS10 domain-containing receptor SorCS1	SORCS1	5.56647e-05	0.00430617	2.95957	0.337887
Q01970	Q01970	1-phosphatidylinositol 4,5-bisphosphate phosphodiesterase beta-3	PLCB3	0.000424484	0.0109525	2.97244	0.336424
P78357;K7EMM9	P78357	Contactin-associated protein 1	CNTNAP1	0.00192197	0.0239611	2.98142	0.335411
P51511;H3BT97	P51511	Matrix metalloproteinase-15	MMP15	3.6835e-05	0.00348477	2.9932	0.334091
P06756;H7BZG1	P06756	Integrin alpha-V;Integrin alpha-V heavy chain;Integrin alpha-V light chain	ITGAV	0.00273397	0.0304369	3.00462	0.332821
P14923;C9JTX4;C9J826;C9JK18;C9JKY1	P14923	Junction plakoglobin	JUP	0.00134251	0.020151	3.03662	0.329314
F5GXT2;O43374;C9J798;F8W6L0;E7ERK1;H0YB35;H0Y980	F5GXT2;O43374;C9J798;F8W6L0;E7ERK1	Ras GTPase-activating protein 4;Putative Ras GTPase-activating protein 4B	RASA4B;RASA4	0.00266878	0.0301294	3.06439	0.326329
A0A087WT44;P30519;I3L1Y2;I3L159;I3L1F5	A0A087WT44;P30519	Heme oxygenase 2	HMOX2	0.00417093	0.0393432	3.10032	0.322547
Q9C0H2;H7C3T6	Q9C0H2	Protein tweety homolog 3	TTYH3	0.00169413	0.0223699	3.10521	0.322039
P21283;E7EV59;A0A0U1RR16;Q8NEY4	P21283;E7EV59	V-type proton ATPase subunit C 1	ATP6V1C1	0.00053152	0.0121485	3.11993	0.32052
B4E2Q0;P98194;H0Y9S7;H0Y8X9;D6RGE9;D6REJ1;D6RHV9	B4E2Q0;P98194	Calcium-transporting ATPase;Calcium-transporting ATPase type 2C member 1	ATP2C1	0.00129317	0.0198045	3.18866	0.313612
Q9NUU6	Q9NUU6	Inactive ubiquitin thioesterase FAM105A	FAM105A	0.00522843	0.0455901	3.22178	0.310387
Q9NV96;A0A669KBE6;A0A669KBF5;A0A669KB92;E5RG19;A0A669KBA0;Q3MIR4	Q9NV96;A0A669KBE6;A0A669KBF5	Cell cycle control protein 50A	TMEM30A	0.000152083	0.00674754	3.25552	0.30717
P42356;A8MTF1;A4QPH2;Q8N8J0	P42356	Phosphatidylinositol 4-kinase alpha	PI4KA	9.65629e-05	0.0056025	3.28332	0.30457
Q16832;Q5T244	Q16832	Discoidin domain-containing receptor 2	DDR2	0.00512371	0.0450677	3.3111	0.302015
Q96HD1;A0A669KBB3;A0A669KAV0;F8WBY3;A0A669KB87;A0A669KBD3;H7C2L3	Q96HD1;A0A669KBB3	Cysteine-rich with EGF-like domain protein 1	CRELD1	0.00087105	0.0151056	3.3288	0.300409
A0A3F2YNW9;A0A3B3IUA1;A0A3B3IU40;A0A3B3IT28;A0A3B3ITE5;A0A3B3ITF7;A0A3B3ITW6;Q12756;A0A3B3ITK3;H7C0K6;H7C3Y8;A0A3B3ITW4	A0A3F2YNW9;A0A3B3IUA1;A0A3B3IU40;A0A3B3IT28;A0A3B3ITE5;A0A3B3ITF7;A0A3B3ITW6;Q12756;A0A3B3ITK3	Kinesin-like protein KIF1A	KIF1A	0.000158534	0.00679378	3.33003	0.300298
O43306;B3KWA8;O95622;C9JQ38;C9JRT8	O43306	Adenylate cyclase type 6	ADCY6	6.20013e-05	0.00467644	3.33642	0.299722
Q5SW79;H0Y2V6;E7EMW0;H0Y4T4;E7EWM2;E5RG47;E5RGW7;Q96L14;E5RIH6;E5RJT5;E5RFU8;H0YB92	Q5SW79;H0Y2V6	Centrosomal protein of 170 kDa	CEP170	0.00083734	0.0148449	3.34567	0.298894
A0A2R8Y635;A0A087WYY3;H7C1U7	A0A2R8Y635;A0A087WYY3		ATP13A3	0.000334358	0.00969959	3.39013	0.294974
P17612;Q15136;K7ERP6	P17612;Q15136;K7ERP6	cAMP-dependent protein kinase catalytic subunit alpha	PRKACA;KIN27	0.000837103	0.0148449	3.4493	0.289914
H3BM11;H3BRE9;P23975;H3BRS0;H3BML6;C9JPV1;F5H6S9;F5H2T6;F5GZA5;H3BMY5;P48065;Q01959;P48066	H3BM11;H3BRE9;P23975;H3BRS0;H3BML6	Transporter;Sodium-dependent noradrenaline transporter	SLC6A2	0.00189179	0.0238509	3.46465	0.28863
Q15113	Q15113	Procollagen C-endopeptidase enhancer 1	PCOLCE	9.47048e-05	0.0056025	3.5313	0.283182
G3XAI2;P07942;E7EPA6;E9PCS6;C9J296	G3XAI2;P07942	Laminin subunit beta-1	LAMB1	2.55177e-05	0.00285136	3.53839	0.282615
P02794;G3V192;G3V1D1;E9PPQ4;E9PRK8;E9PKY7;E9PQR3;E9PKM5;E9PK45	P02794;G3V192;G3V1D1	Ferritin heavy chain;Ferritin heavy chain, N-terminally processed;Ferritin	FTH1	0.0010191	0.0164364	3.56988	0.280121
O95302;C9J4P8;Q75LS8	O95302	Peptidyl-prolyl cis-trans isomerase FKBP9	FKBP9	0.00147548	0.0209977	3.5854	0.278909
H3BTN5;H3BQ34;H3BUW1;H3BTJ2;H3BT25;H3BU13;H3BN34;H3BQZ3	H3BTN5;H3BQ34	Pyruvate kinase	PKM	0.00131053	0.019969	3.60312	0.277537
P51805	P51805	Plexin-A3	PLXNA3	0.00172363	0.0225116	3.62712	0.275701
Q8WX77	Q8WX77	Insulin-like growth factor-binding protein-like 1	IGFBPL1	0.000740225	0.0139805	3.64118	0.274636
P54219;E5RK12;Q96GL6	P54219;E5RK12;Q96GL6	Chromaffin granule amine transporter	SLC18A1	0.00133806	0.020151	3.69145	0.270897
Q9ULK6;D6RIE5	Q9ULK6;D6RIE5	RING finger protein 150	RNF150	0.00272886	0.0304369	3.70098	0.270198
Q14643;A0A3F2YNW8;A0A3B3IU04;A0A3B3ITU8;A0A3B3ITQ1;A0A3B3IU05;A0A3B3IU13;A0A3B3IRP0;B7ZMI3;A0A3B3IRT5;A0A3B3IS59;Q14573;A0A3B3IRZ9;A0A3B3ITQ4;A0A3B3ITM1;A0A3B3ISR4;A0A3B3IS70;A0A3B3ISE3	Q14643;A0A3F2YNW8;A0A3B3IU04;A0A3B3ITU8;A0A3B3ITQ1;A0A3B3IU05;A0A3B3IU13	Inositol 1,4,5-trisphosphate receptor type 1	ITPR1	7.37331e-05	0.00505575	3.75623	0.266224
O96005;K7EQQ1;K7EJ16	O96005	Cleft lip and palate transmembrane protein 1	CLPTM1	0.000240323	0.00790827	3.75768	0.266122
P32004;H0Y5C3;E7EVM4;E7EPI4;E9PHJ4;H3BLW5	P32004	Neural cell adhesion molecule L1	L1CAM	0.000519594	0.0121111	3.84335	0.260189
Q8N158;A0A0J9YXG7	Q8N158	Glypican-2;Secreted glypican-2	GPC2	0.00339203	0.0348087	4.01446	0.249099
Q5T3F8;E9PNG1	Q5T3F8	CSC1-like protein 2	TMEM63B	0.00189732	0.0238509	4.06989	0.245707
C9J5X1;P08069;H0YNR0;H0YMJ5;H3BSZ8	C9J5X1;P08069	Tyrosine-protein kinase receptor;Insulin-like growth factor 1 receptor;Insulin-like growth factor 1 receptor alpha chain;Insulin-like growth factor 1 receptor beta chain	IGF1R	0.00397537	0.0384413	4.10861	0.243391
P48307;A0A3B3IS67;A0A3B3ISY1;A0A3B3IRW1;H7C4A3	P48307;A0A3B3IS67;A0A3B3ISY1;A0A3B3IRW1	Tissue factor pathway inhibitor 2	TFPI2	4.45315e-05	0.00383862	4.134	0.241896
Q9Y5Y0;H7C3Z2	Q9Y5Y0	Feline leukemia virus subgroup C receptor-related protein 1	FLVCR1	8.40355e-05	0.00539437	4.181	0.239177
Q14764;H3BRL2;H3BQK6;H3BUK7;H3BNF6;H3BP76	Q14764	Major vault protein	MVP	0.0019345	0.0240181	4.24271	0.235699
Q8IZ52	Q8IZ52	Chondroitin sulfate synthase 2	CHPF	0.000405754	0.0108333	4.26914	0.234239
A0A0A0MT32;P38571;Q5T073;Q5T770	A0A0A0MT32;P38571;Q5T073	Lysosomal acid lipase/cholesteryl ester hydrolase	LIPA	0.000615006	0.0130405	4.31625	0.231683
M0QZ12;Q96CP6;M0R0J9;S4R3I2	M0QZ12;Q96CP6	GRAM domain-containing protein 1A	GRAMD1A	0.000294905	0.00907448	4.34775	0.230004
Q92673;E9PPB3;E9PS32;E9PP43;E9PKB0	Q92673	Sortilin-related receptor	SORL1	0.000956144	0.0159375	4.40258	0.227139
O00478;C9JZT5;C9JNZ3;C9JVU4;C9J3Q8;C9J877;E9PJE9;C9JQT8;C9JUV8	O00478;C9JZT5	Butyrophilin subfamily 3 member A3	BTN3A3	0.00229058	0.0267759	4.40811	0.226854
P35573	P35573	Glycogen debranching enzyme;4-alpha-glucanotransferase;Amylo-alpha-1,6-glucosidase	AGL	0.00542161	0.0463371	4.53718	0.220401
E9PPJ5;E9PLM6;P21741	E9PPJ5;E9PLM6;P21741	Midkine	MDK	0.0014867	0.0210034	4.55629	0.219477
P30825;Q5JR49	P30825	High affinity cationic amino acid transporter 1	SLC7A1	0.00020884	0.00748032	4.5577	0.219409
P27816;E7EVA0;H0Y2V1;B5MEG9;F8W9U4;A0A0J9YVV8;A0A0J9YW37;H7C456	P27816;E7EVA0	Microtubule-associated protein 4;Microtubule-associated protein	MAP4	0.000867409	0.0151056	4.6266	0.216141
P09619;E5RJ14;E5RH16;E5RII0	P09619	Platelet-derived growth factor receptor beta	PDGFRB	0.00554143	0.0468793	4.62805	0.216074
H0Y3H2;Q99758	H0Y3H2;Q99758	ATP-binding cassette sub-family A member 3	ABCA3	0.00164317	0.0219356	4.64901	0.2151
W4VSQ3;Q7Z2D5	W4VSQ3;Q7Z2D5	Lipid phosphate phosphatase-related protein type 4	LPPR4	0.00149249	0.0210034	4.65569	0.214791
A0A0A0MRG2;E9PG40;P05067;H7C0V9;H7C2L2	A0A0A0MRG2;E9PG40;P05067;H7C0V9	Amyloid beta A4 protein;N-APP;Soluble APP-alpha;Soluble APP-beta;C99;Beta-amyloid protein 42;Beta-amyloid protein 40;C83;P3(42);P3(40);C80;Gamma-secretase C-terminal fragment 59;Gamma-secretase C-terminal fragment 57;Gamma-secretase C-terminal fragment 50;C31	APP	0.000192297	0.00725201	4.73684	0.211111
Q9Y6C2;A0A0A0MT20	Q9Y6C2	EMILIN-1	EMILIN1	0.000281589	0.00881793	4.73802	0.211058
J3QSS3;A0A087WXK5;Q9BZC7;H0Y8D6;H0Y8C9;E9PGB2;H0Y8E3	J3QSS3;A0A087WXK5;Q9BZC7;H0Y8D6	ATP-binding cassette sub-family A member 2	ABCA2	0.000695993	0.0137243	4.90753	0.203769
E5RIP4;Q15043;E5RFZ8;E5RGA7;E5RJ40;E5RJG5	E5RIP4;Q15043;E5RFZ8;E5RGA7;E5RJ40;E5RJG5	Zinc transporter ZIP14	SLC39A14	0.00010956	0.00612117	4.92637	0.202989
Q6UW63	Q6UW63	KDEL motif-containing protein 1	KDELC1	0.000625016	0.0130405	5.01056	0.199579
O15460;E7ENX0;E7EPI9;C9JCP0;C9JX45;A8MXE0;E7ERI1;C9JN43;C9JIG4	O15460	Prolyl 4-hydroxylase subunit alpha-2	P4HA2	0.000991199	0.0162665	5.06838	0.197302
Q70J99;K7EMK8;K7EQ37;K7EN29;K7EIH3;K7EN81	Q70J99	Protein unc-13 homolog D	UNC13D	0.000555566	0.0125906	5.17084	0.193392
I3L0L6;Q9H6Y7;I3L2Y3;K7EN24;I3L462	I3L0L6;Q9H6Y7;I3L2Y3	E3 ubiquitin-protein ligase RNF167	RNF167	0.00066298	0.0132464	5.25469	0.190306
P09172;Q5T382	P09172	Dopamine beta-hydroxylase;Soluble dopamine beta-hydroxylase	DBH	2.06212e-07	0.000124428	5.43367	0.184038
Q9Y2D4;A0A0U1RRB6;J3QT38	Q9Y2D4;A0A0U1RRB6	Exocyst complex component 6B	EXOC6B	0.00059711	0.0129603	5.51875	0.1812
P17405;H0YEP5;G3V1E1;E9PQT3;E9PL59;E9PPK6	P17405;H0YEP5;G3V1E1;E9PQT3	Sphingomyelin phosphodiesterase	SMPD1	0.000648986	0.0131244	5.5887	0.178932
P38435;F8WDU9;F8WCF0;F8WB98	P38435	Vitamin K-dependent gamma-carboxylase	GGCX	0.000871592	0.0151056	5.70076	0.175415
J3KNV4;G3V2C6;G3V2I4;H0YJ26	J3KNV4		ITGA7	0.00250696	0.0288683	5.71203	0.175069
Q7RTT9;C9JZA2;C9IYM7	Q7RTT9;C9JZA2;C9IYM7	Equilibrative nucleoside transporter 4	SLC29A4	0.000121818	0.00612541	5.71226	0.175062
A0A1W2PQA9;A0A1W2PS19;O95427;K7ELE1;A0A1W2PNH8;A0A1W2PNR0;A0A1W2PQP4;A0A1W2PQZ1;A0A1W2PPR7;A0A1W2PPB6;A0A1W2PNW5;K7EPJ2;K7EMD7;A0A1W2PR74;A0A1W2PRH3;A0A1W2PNQ8;A0A1W2PQR8;K7EL34;K7ESH9;A0A1W2PQ49;K7ERX5;K7EID9;K7EQG0;K7ENK2	A0A1W2PQA9;A0A1W2PS19;O95427;K7ELE1;A0A1W2PNH8;A0A1W2PNR0;A0A1W2PQP4;A0A1W2PQZ1;A0A1W2PPR7;A0A1W2PPB6;A0A1W2PNW5;K7EPJ2;K7EMD7;A0A1W2PR74;A0A1W2PRH3;A0A1W2PNQ8;A0A1W2PQR8	GPI ethanolamine phosphate transferase 1	PIGN	0.00574085	0.0478457	5.82233	0.171753
D6RHF5;Q8NBW4;D6RER8;E7ESU6;D6RG31;B3KVK8;D6R9Q7	D6RHF5;Q8NBW4;D6RER8;E7ESU6;D6RG31;B3KVK8;D6R9Q7	Sodium-coupled neutral amino acid transporter 9	SLC38A9	0.000318057	0.00950077	5.88756	0.16985
Q15785	Q15785	Mitochondrial import receptor subunit TOM34	TOMM34	0.000996933	0.0162665	5.95642	0.167886
Q9NQ11;H0Y8V5;H0YAI7;H0Y9K0;H0Y8Z6;H0Y8I1;H0Y953	Q9NQ11	Probable cation-transporting ATPase 13A2	ATP13A2	0.005387	0.0463371	6.07431	0.164628
P04439;Q5SRN5;Q5SUL5;A0A0G2JIF2;A0A1W2PQD0;A0A1W2PSE7;A0A1W2PS24;A0A0G2JL56;Q5SRN7;A0A0G2JI36;P01893;A0A1W2PQS8;A0A140T941;A0A140T912;A0A140T937;B0UXQ0;A0A140T9Z6;A0A1W2PRZ0;O78179;A0A140T930;A0A140T962;A0A0G2JPD3;Q5RJ27;A0A1W2PS39;A0A0G2JH50;Q5RIP0;Q5QT33;Q5SPM2;A0A140T8Y4;A0A0G2JIF0;A0A1W2PRT9;A0A1W2PPF8;A0A1W2PS56;A0A140T9J9;A0A1W2PPQ2;A0A1W2PR11;A0A1W2PR61;A0A1W2PP77;A2BF26;A0A140T9B3;A0A140T…	P04439;Q5SRN5;Q5SUL5;A0A0G2JIF2;A0A1W2PQD0;A0A1W2PSE7;A0A1W2PS24;A0A0G2JL56;Q5SRN7;A0A0G2JI36;P01893	HLA class I histocompatibility antigen, A-3 alpha chain;Putative HLA class I histocompatibility antigen, alpha chain H	HLA-A;HLA-H	0.000241154	0.00790827	6.13214	0.163075
H7BY57;X6RKN2;O94856;H7C0L6;D6RBU5	H7BY57;X6RKN2;O94856	Neurofascin	NFASC	0.00541865	0.0463371	6.17043	0.162063
P11047	P11047	Laminin subunit gamma-1	LAMC1	4.19914e-05	0.00372611	6.45587	0.154898
E9PRM7;A0A0J9YWM3;A0A024RCG2;Q96BI1	E9PRM7;A0A0J9YWM3;A0A024RCG2;Q96BI1	Solute carrier family 22 member 18	SLC22A18	0.00147195	0.0209977	6.78992	0.147277
Q9UBX1;H0YD65	Q9UBX1;H0YD65	Cathepsin F	CTSF	0.00275096	0.0305072	7.20274	0.138836
F8W9W2;P43250;D6RHX8;D6RHC7;D6RDA3	F8W9W2;P43250;D6RHX8	G protein-coupled receptor kinase 6	GRK6	0.0010257	0.0164364	7.24752	0.137978
Q16850;A0A0C4DFL7;H7C0D0	Q16850;A0A0C4DFL7	Lanosterol 14-alpha demethylase	CYP51A1	0.000470711	0.0114536	7.2564	0.137809
Q68D91	Q68D91	Metallo-beta-lactamase domain-containing protein 2	MBLAC2	0.000716479	0.0138565	7.37066	0.135673
Q9UPZ6;A0A087WY08	Q9UPZ6;A0A087WY08	Thrombospondin type-1 domain-containing protein 7A	THSD7A	4.06413e-06	0.00092234	7.80503	0.128123
Q8WXD2;H0YKC2	Q8WXD2	Secretogranin-3	SCG3	0.000117336	0.00612541	8.14617	0.122757
Q9P273	Q9P273	Teneurin-3	TENM3	0.00179529	0.023147	8.64001	0.115741
O43581	O43581	Synaptotagmin-7	SYT7	0.000142221	0.00642461	8.7187	0.114696
P08253;H3BR66;H3BS34;H3BV48	P08253	72 kDa type IV collagenase;PEX	MMP2	5.80821e-06	0.00103079	9.05575	0.110427
P18084;V9GZ57;H7C4W1;H7C5U2;V9GYZ1	P18084;V9GZ57;H7C4W1	Integrin beta-5;Integrin beta	ITGB5	8.32301e-05	0.00539437	9.26615	0.10792
Q658P3;B8ZZX6	Q658P3;B8ZZX6	Metalloreductase STEAP3	STEAP3	4.06623e-06	0.00092234	9.3099	0.107413
Q6ZRI8;X6RIA0	Q6ZRI8;X6RIA0	Rho GTPase-activating protein 36	ARHGAP36	1.52214e-08	4.59229e-05	9.98281	0.100172
O75882	O75882	Attractin	ATRN	1.30843e-05	0.00177251	10.4405	0.0957808
Q9UGH3;H0Y544	Q9UGH3;H0Y544	Solute carrier family 23 member 2	SLC23A2	0.00209619	0.0255008	10.4678	0.0955311
Q92626;H7C1W1;H7C300;C9J4I9;H7C3W2	Q92626;H7C1W1	Peroxidasin homolog	PXDN	5.67017e-06	0.00103079	11.4424	0.0873943
A0A494C164;P52630;B4DLC8;A0A494C0B5;B4DHE0;A0A494C1L3	A0A494C164;P52630;B4DLC8	Signal transducer and activator of transcription 2	STAT2	0.00537266	0.0463371	11.5284	0.086742
P23142;B1AHM7;B1AHM9;B1AHM6;B1AHN3;B1AHM8	P23142;B1AHM7;B1AHM9	Fibulin-1	FBLN1	0.00532247	0.0462763	13.4741	0.0742163
Q9NUM4;C9JZ87;F2Z3N7;C9J998	Q9NUM4;C9JZ87	Transmembrane protein 106B	TMEM106B	0.000741423	0.0139805	14.7	0.0680271
A0A0D9SF60;Q99569;B4DRK2;E9PHB5;E7EPC8;Q9UQB3	A0A0D9SF60;Q99569	Plakophilin-4	PKP4	0.000118447	0.00612541	14.9811	0.0667508
Q9Y5E6;Q9Y5E2;Q9Y5E5;Q9UN67;Q9UN66;Q9Y5E8;Q9Y5E4;Q9Y5E1;Q9Y5F2;Q9Y5E7;Q9NRJ7;A0A096LP94;Q9Y5E3;Q9Y5F1;A0A096LNH7;Q9Y5F0;Q96TA0;A0A096LP81	Q9Y5E6;Q9Y5E2;Q9Y5E5;Q9UN67;Q9UN66;Q9Y5E8;Q9Y5E4;Q9Y5E1;Q9Y5F2;Q9Y5E7;Q9NRJ7;A0A096LP94	Protocadherin beta-3;Protocadherin beta-7;Protocadherin beta-4;Protocadherin beta-10;Protocadherin beta-8;Protocadherin beta-15;Protocadherin beta-5;Protocadherin beta-9;Protocadherin beta-11;Protocadherin beta-2;Protocadherin beta-16	PCDHB3;PCDHB7;PCDHB4;PCDHB10;PCDHB8;PCDHB15;PCDHB5;PCDHB9;PCDHB11;PCDHB2;PCDHB16	0.000879557	0.0151056	15.4483	0.0647322
Q13608	Q13608	Peroxisome assembly factor 2	PEX6	0.00150372	0.0210034	15.5092	0.0644779
Q96SM3	Q96SM3	Probable carboxypeptidase X1	CPXM1	1.62197e-05	0.00195739	17.6017	0.0568127
P05060;A0A0A0MT66	P05060	Secretogranin-1;PE-11;GAWK peptide;CCB peptide	CHGB	1.94204e-07	0.000124428	24.0108	0.041648
Q9P2N4;H0Y859;C9JWI2;A0A087WTS1	Q9P2N4;H0Y859	A disintegrin and metalloproteinase with thrombospondin motifs 9	ADAMTS9	7.47854e-07	0.00032672	24.6636	0.0405456
P07949;Q9BTX6;A0A5F9ZHR6;C9JYL6;A0A1W2PSA1;A0A1W2PPN7	P07949	Proto-oncogene tyrosine-protein kinase receptor Ret;Soluble RET kinase fragment;Extracellular cell-membrane anchored RET cadherin 120 kDa fragment	RET	7.58052e-07	0.00032672	30.1583	0.0331584
P10645;G5E968	P10645;G5E968	Chromogranin-A;Vasostatin-1;Vasostatin-2;EA-92;ES-43;Pancreastatin;SS-18;WA-8;WE-14;LF-19;Catestatin;AL-11;GV-19;GR-44;ER-37;GE-25;Serpinin-RRG;Serpinin;p-Glu serpinin precursor	CHGA	1.02831e-06	0.000387802	49.4985	0.0202026

## Sheet: Diff Proteins DHA+Rot vs Ctrl
Table S3 'Diff Proteins DHA+Rot vs Ctrl': Differential proteins. Differential proteins between Rotenone (DHA+Rot) stressed- and Control (Ctrl) cells. Information on Uniprot accession (Protein ID), Protein Name and Gene Name are given. Only proteins with an adjusted student's ttest p-value (q-value) < 0.05 were considered to be statistically signifcant. A fold change >1 is indicating the enrichmen…
Protein IDs	Majority protein IDs	Protein names	Gene names	p-value	q-value	Fold Change Ctrl vs DHA+Rot	Fold Change DHA+Rot vs Ctrl
P52732	P52732	Kinesin-like protein KIF11	KIF11	0.000200238	0.0077451	0.188228	5.31271
M0QZR9;Q15717	M0QZR9;Q15717	ELAV-like protein 1	ELAVL1	0.00428417	0.0429413	0.235674	4.24314
Q9NTZ6	Q9NTZ6	RNA-binding protein 12	RBM12	0.00361901	0.038856	0.266745	3.74889
A0A2Q3DP09;Q7Z3E5;C9JW07;H7C3U7;H7BZY2;C9J535;H7BZA2	A0A2Q3DP09;Q7Z3E5	LisH domain-containing protein ARMC9	ARMC9	0.00217861	0.0277029	0.373319	2.67867
O76003	O76003	Glutaredoxin-3	GLRX3	0.00132051	0.0200201	0.37394	2.67423
Q1KMD3;H3BQZ7	Q1KMD3;H3BQZ7	Heterogeneous nuclear ribonucleoprotein U-like protein 2	HNRNPUL2;HNRNPUL2-BSCL2	0.000678893	0.0140187	0.407483	2.45409
A0A0R4J2E8;A8MXP9;P43243;D6REM6;D6R991;B3KM87;H0Y8T4;D6RBI2;D6RE02;D6RIA2;D6RAM9;D6RAY2;D6RBK5;Q68E03;D6R8Z5	A0A0R4J2E8;A8MXP9;P43243;D6REM6;D6R991	Matrin-3	MATR3	0.000614813	0.0130289	0.423312	2.36232
O14561;I3L505;H3BNK3	O14561;I3L505;H3BNK3	Acyl carrier protein, mitochondrial;Acyl carrier protein	NDUFAB1	0.000848357	0.0153352	0.423678	2.36029
Q9UBT2;K7EPL2;K7ESK7;U3KQ93;U3KQ55;K7ES38	Q9UBT2	SUMO-activating enzyme subunit 2	UBA2	1.24014e-05	0.00187075	0.450773	2.21841
Q16576;E9PC52;Q5JP01;Q5JNZ6	Q16576;E9PC52;Q5JP01	Histone-binding protein RBBP7	RBBP7	0.00248935	0.0299218	0.456441	2.19086
Q8NI08;H0Y6T0	Q8NI08	Nuclear receptor coactivator 7	NCOA7	0.00416792	0.0424818	0.474409	2.10788
Q9Y696	Q9Y696	Chloride intracellular channel protein 4	CLIC4	0.00013666	0.00675909	0.494448	2.02246
A6NEM2;P51610;H7C1C4;Q9Y5Z7	A6NEM2;P51610;H7C1C4	Host cell factor 1;HCF N-terminal chain 1;HCF N-terminal chain 2;HCF N-terminal chain 3;HCF N-terminal chain 4;HCF N-terminal chain 5;HCF N-terminal chain 6;HCF C-terminal chain 1;HCF C-terminal chain 2;HCF C-terminal chain 3;HCF C-terminal chain 4;HCF C-terminal chain 5;HCF C-terminal chain 6	HCFC1	0.00075531	0.0147247	0.497171	2.01138
Q15118;C9JKT3;C9IYB4;F8WEJ6;F8WC75	Q15118	[Pyruvate dehydrogenase (acetyl-transferring)] kinase isozyme 1, mitochondrial	PDK1	0.00147671	0.0215228	0.49875	2.00501
Q96ER3	Q96ER3	Protein SAAL1	SAAL1	0.000134212	0.00675909	0.500752	1.997
Q9Y570	Q9Y570	Protein phosphatase methylesterase 1	PPME1	0.00027597	0.00849592	0.506414	1.97467
Q96FC7	Q96FC7	Phytanoyl-CoA hydroxylase-interacting protein-like	PHYHIPL	0.000445312	0.0107712	0.510779	1.95779
Q92574;A0A2R8Y5S3;A0A2R8Y5N2;A0A2R8YFV7;A0A2R8Y6S1;Q86WV8;Q59IT9;A0A2R8Y6W1;A0A2R8YGX7;A0A2R8Y7E9;A0A2R8Y5U8;A0A2R8Y6S8;A0A2R8Y5F8;A0A2R8YGL0;A0A2R8Y5M3;A0A2R8Y6N1;A0A2R8Y5Q4;A0A2R8Y5J1;A0A2R8YD74	Q92574;A0A2R8Y5S3;A0A2R8Y5N2;A0A2R8YFV7;A0A2R8Y6S1	Hamartin	TSC1	0.0023761	0.0290841	0.513443	1.94764
P56545	P56545	C-terminal-binding protein 2	CTBP2	0.000199544	0.0077451	0.515607	1.93946
A0A2R8YFH0;E9PHA6;A0A2R8Y6P0;A0A2R8YG02;P43246;A0A2R8Y7S8;A0A2R8Y713	A0A2R8YFH0;E9PHA6;A0A2R8Y6P0;A0A2R8YG02;P43246;A0A2R8Y7S8	DNA mismatch repair protein Msh2	MSH2	0.000329219	0.00955052	0.525416	1.90325
Q13363;H0Y8W7;D6RAX2;H0Y9M9;E7ESU7;E7EPF8;E9PGB1;A0A087WYL1;H0Y8U5	Q13363;H0Y8W7;D6RAX2	C-terminal-binding protein 1	CTBP1	0.00397217	0.0413243	0.530698	1.88431
Q8NE71;H0YGW7;A0A0G2JIC2;Q5STZ8;F5GYK6	Q8NE71;H0YGW7	ATP-binding cassette sub-family F member 1	ABCF1	0.000530416	0.0116965	0.548039	1.82469
P61081;M0QYI6	P61081	NEDD8-conjugating enzyme Ubc12	UBE2M	0.00149109	0.0215337	0.550813	1.8155
Q9Y263;E5RIM3;H0YBW4;H0YC16;H0YAU9	Q9Y263;E5RIM3	Phospholipase A-2-activating protein	PLAA	0.000148444	0.00677623	0.588339	1.6997
Q9HAV7	Q9HAV7	GrpE protein homolog 1, mitochondrial	GRPEL1	0.00467883	0.0458312	0.588478	1.6993
E9PRY8;A0A087X1X7;H0YCK7;P29692;E9PK01;A0A0J9YXU2;E9PQR8;E9PN56;E9PRL0;E9PQZ1;E9PI39;E9PQ49;E9PN71;E9PQC9;E9PL12;E9PPR1;E9PPY1;H0YE72;E9PNC8;E9PIZ1;E9PMW7;E9PKH7;H0YE58;E9PJV8;E9PN91;E9PL71	E9PRY8;A0A087X1X7;H0YCK7		EEF1D	0.000866594	0.0153352	0.591223	1.69141
P22626;A0A087WUI2	P22626;A0A087WUI2	Heterogeneous nuclear ribonucleoproteins A2/B1	HNRNPA2B1	0.00025271	0.00828724	0.604894	1.65318
P30044	P30044	Peroxiredoxin-5, mitochondrial	PRDX5	0.000247897	0.00828724	0.610773	1.63727
Q96I99;E9PDQ8;H0Y852	Q96I99;E9PDQ8	Succinyl-CoA ligase [GDP-forming] subunit beta, mitochondrial	SUCLG2	0.00270847	0.0317955	0.615645	1.62431
Q14166	Q14166	Tubulin--tyrosine ligase-like protein 12	TTLL12	0.00303597	0.0348271	0.618788	1.61606
O15355	O15355	Protein phosphatase 1G	PPM1G	0.000877238	0.0153874	0.621073	1.61012
P68363;C9JDS9	P68363	Tubulin alpha-1B chain	TUBA1B	1.32381e-06	0.000658301	0.622342	1.60683
O95747;C9JIG9;F8WBK9	O95747;C9JIG9	Serine/threonine-protein kinase OSR1	OXSR1	0.00138442	0.020716	0.636683	1.57064
D6RD18;D6R9P3;D6RBZ0;Q99729	D6RD18;D6R9P3;D6RBZ0;Q99729	Heterogeneous nuclear ribonucleoprotein A/B	HNRNPAB	0.00310274	0.0349927	0.639565	1.56356
P68371	P68371	Tubulin beta-4B chain	TUBB4B	0.00173056	0.023413	0.651784	1.53425
P55060	P55060	Exportin-2	CSE1L	0.000198708	0.0077451	0.652926	1.53157
P30084	P30084	Enoyl-CoA hydratase, mitochondrial	ECHS1	0.00155396	0.0221146	0.65389	1.52931
Q8NBF2	Q8NBF2	NHL repeat-containing protein 2	NHLRC2	0.00222883	0.0281355	0.661267	1.51225
P04350;M0R2D3;M0R278;A6NNZ2;M0QY85;M0QYM7;M0R0X0;M0QY37;M0QX14;M0R042;M0QZL7;M0R1I1;M0R2T4;A0A075B724	P04350	Tubulin beta-4A chain	TUBB4A	1.43515e-05	0.00188255	0.662657	1.50908
F8W6I7;P09651;F8VZ49;Q32P51;F8VTQ5;F8W646;A0A2R8Y4L2;H0YH80;F8VYN5	F8W6I7;P09651;F8VZ49;Q32P51;F8VTQ5;F8W646;A0A2R8Y4L2	Heterogeneous nuclear ribonucleoprotein A1;Heterogeneous nuclear ribonucleoprotein A1, N-terminally processed;Heterogeneous nuclear ribonucleoprotein A1-like 2	HNRNPA1;HNRNPA1L2	1.02336e-06	0.000658301	0.665952	1.50161
Q14738;E9PFR3;H0Y8C4;H7C5Q9;Q96B13;H0YJ35;H0YJU0;G3V2U3	Q14738;E9PFR3;H0Y8C4	Serine/threonine-protein phosphatase 2A 56 kDa regulatory subunit delta isoform	PPP2R5D	0.00404287	0.0416291	0.666113	1.50125
A0A286YF22;O43175;A0A2C9F2M7;A0A286YFA2;A0A286YFL2;A0A286YFM8;A0A286YER3;A0A286YFC8;A0A286YFB2;A0A286YF34;A0A286YF78;A0A286YFF3;A0A286YFK5;A0A286YFE1	A0A286YF22;O43175;A0A2C9F2M7;A0A286YFA2;A0A286YFL2;A0A286YFM8	D-3-phosphoglycerate dehydrogenase	PHGDH	1.39612e-05	0.00188255	0.66898	1.49481
P07437;Q5JP53;Q5ST81	P07437;Q5JP53;Q5ST81	Tubulin beta chain	TUBB	0.00111679	0.0180179	0.672929	1.48604
D6RFG8;P27707;D6RCP9;D6RG38	D6RFG8;P27707;D6RCP9	Deoxycytidine kinase	DCK	0.0023811	0.0290841	0.6739	1.4839
Q13885	Q13885	Tubulin beta-2A chain	TUBB2A	0.000157969	0.00680846	0.674204	1.48323
P17812;A0A3B3IRI2;B4E1E0;A0A3B3IRQ8;A0A3B3ITF6;A0A3B3ITB8;A0A3B3ISY3;A0A3B3ITH9	P17812;A0A3B3IRI2;B4E1E0;A0A3B3IRQ8;A0A3B3ITF6;A0A3B3ITB8	CTP synthase 1;CTP synthase	CTPS1	0.000173637	0.00717621	0.676945	1.47722
Q7L099;D6RCQ1;H0Y8I0;D6REM9;H0Y8G6	Q7L099	Protein RUFY3	RUFY3	0.000791669	0.0148352	0.677598	1.4758
O14787;A0A075B780;K7ESC1;K7ENW1;K7ESG1	O14787;A0A075B780	Transportin-2	TNPO2	0.00471184	0.0458568	0.687858	1.45379
Q9HAV4;H0Y3W3;H0Y9I3;H0Y3Q8;H0YA57;E2QRM3	Q9HAV4	Exportin-5	XPO5	0.00469534	0.0458441	0.691764	1.44558
P07900;G3V2J8;Q58FG0	P07900	Heat shock protein HSP 90-alpha	HSP90AA1	4.60544e-05	0.00372567	0.693832	1.44127
Q8NI60	Q8NI60	Atypical kinase ADCK3, mitochondrial	ADCK3	0.0031143	0.0349927	0.701632	1.42525
J3KPX7;Q99623;F5GY37;F5GWA7;F5H3X6;F5H0C5;F5H2D2	J3KPX7;Q99623;F5GY37;F5GWA7;F5H3X6	Prohibitin-2	PHB2	0.000551158	0.0119629	0.703944	1.42057
P31939;H7C1S2;C9JLK0;F8WEF0	P31939	Bifunctional purine biosynthesis protein PURH;Phosphoribosylaminoimidazolecarboxamide formyltransferase;IMP cyclohydrolase	ATIC	0.000619293	0.0130289	0.706494	1.41544
Q08211	Q08211	ATP-dependent RNA helicase A	DHX9	0.000141573	0.00677623	0.706729	1.41497
A6NLN1;A0A0U1RRM4;P26599;K7EKJ7;K7EK45;K7ES59;A0A0D9SF20;A0A087WU68;A0A087WUW5;K7ELW5	A6NLN1;A0A0U1RRM4;P26599	Polypyrimidine tract-binding protein 1	PTBP1	0.00383715	0.0406199	0.707614	1.4132
P19367;B1AR62;Q2TB90	P19367	Hexokinase-1	HK1	0.0019394	0.0253298	0.715625	1.39738
E9PBG7;Q13557;E9PF82;D6R938;H0Y9C2;H0Y9J2;A0A5F9ZH21;Q9UQM7;A0A5F9ZH50;D6RFJ0;A0A5F9ZHY2;A0A5F9ZHR5;A0A5K1VW76;A0A5F9ZHM9;H7BXS4;A0A5F9ZH90;E9PBE8;E7EQE4;H7BZC6;E7ETC9;E7ERS6	E9PBG7;Q13557;E9PF82;D6R938;H0Y9C2	Calcium/calmodulin-dependent protein kinase type II subunit delta	CAMK2D	5.31574e-05	0.0041122	0.717832	1.39308
F5GYN4;J3KR44;Q96FW1;F5H6Q1;F5GYJ8;F5H3F0	F5GYN4;J3KR44;Q96FW1;F5H6Q1;F5GYJ8	Ubiquitin thioesterase OTUB1	OTUB1	0.000514777	0.0115043	0.724708	1.37987
P24752;A0A5F9ZHL1;A0A5F9ZHJ7;A0A5F9ZHJ0;A0A5F9ZHD4;A0A5F9ZI66;A0A5F9ZHH9;H0YEL7;A0A5F9ZHL7;E9PRQ6	P24752;A0A5F9ZHL1;A0A5F9ZHJ7;A0A5F9ZHJ0;A0A5F9ZHD4;A0A5F9ZI66;A0A5F9ZHH9	Acetyl-CoA acetyltransferase, mitochondrial	ACAT1	0.00327401	0.0357888	0.725104	1.37911
B1ANR0;Q13310;H0Y5F5;H0YEU6;B1ANR1;H0YCC8;H0YEQ8;H0Y6X6;H0YER0;P0CB38	B1ANR0;Q13310;H0Y5F5	Polyadenylate-binding protein;Polyadenylate-binding protein 4	PABPC4	0.00374467	0.0397806	0.726544	1.37638
Q15365;F8VTZ0;H3BSP4;C9K0A2;F8WC71;C9IZV9;C9J7A9;C9JSA6;C9J5V4;C9JTY5;C9JZY3;C9J0A4;P57723	Q15365	Poly(rC)-binding protein 1	PCBP1	0.000187281	0.00753369	0.730522	1.36888
O60443;C9JSR4;H7C147;H7BZJ0	O60443;C9JSR4	Non-syndromic hearing impairment protein 5	DFNA5	0.00484621	0.0468432	0.74482	1.34261
Q04637;E7EUU4;E9PGM1;E7EX73;C9JF13;C9J6B6;C9K073;C9J2Z7;H7C0V6;H7C044;REV__J3KQX6;F8WCF2;C9JWH7;REV__Q8NEG2;C9JWW9;C9JSU8;C9JHW9;REV__F5H7J8;C9J556;REV__C9JQZ6	Q04637;E7EUU4;E9PGM1;E7EX73;C9JF13	Eukaryotic translation initiation factor 4 gamma 1	EIF4G1	0.00515225	0.0484247	0.760774	1.31445
P56192;H0YHV5;H0YIP0;F5H2V6;H0YIC2;F8VS26;F8W0M7;F8W0S4;F8VZZ9;H0YI94;F8VPL7;H0YHL6;H0YI27	P56192	Methionine--tRNA ligase, cytoplasmic	MARS	0.00116147	0.0186391	0.761711	1.31283
P53597;A0A494C0D1;H7C233	P53597;A0A494C0D1	Succinyl-CoA ligase [ADP/GDP-forming] subunit alpha, mitochondrial	SUCLG1	0.00441322	0.0438963	0.76814	1.30185
P31943;G8JLB6;E9PCY7;H0YB39;D6RBM0;D6RIT2;D6RIU0;D6RIH9;D6RAM1;E5RGV0;D6R9T0;D6RFM3;D6RDU3;D6RJ04;H0YBD7;H0YBG7;E7EN40;E7EQJ0;E5RGH4;H0YAQ2;D6RDL0;D6RF17;D6R9D3	P31943;G8JLB6;E9PCY7;H0YB39;D6RBM0;D6RIT2;D6RIU0	Heterogeneous nuclear ribonucleoprotein H;Heterogeneous nuclear ribonucleoprotein H, N-terminally processed	HNRNPH1	0.00246109	0.0297004	0.771279	1.29655
P08238;Q58FF7	P08238	Heat shock protein HSP 90-beta	HSP90AB1	0.000376768	0.0101492	0.786742	1.27107
P61978;S4R359;S4R457	P61978	Heterogeneous nuclear ribonucleoprotein K	HNRNPK	0.00352795	0.0382871	0.880108	1.13622
P35998;C9JLS9	P35998	26S protease regulatory subunit 7	PSMC2	0.00149173	0.0215337	0.886899	1.12752
Q99536;K7ERT7;K7ESA3;K7ENX2;K7EM19;K7EJM4;K7ER81	Q99536	Synaptic vesicle membrane protein VAT-1 homolog	VAT1	0.000149219	0.00677623	1.19616	0.836011
Q01813;B1APP6;H0Y757;Q5VSR5;V9GY25;V9GYV7;H0Y3Y3	Q01813;B1APP6	ATP-dependent 6-phosphofructokinase, platelet type	PFKP	2.88495e-05	0.0029264	1.22326	0.817488
P14618;B4DNK4	P14618;B4DNK4	Pyruvate kinase PKM;Pyruvate kinase	PKM	0.00289116	0.0332925	1.24962	0.800244
Q7Z2W4;C9J6P4;H7C5K1;G5E9U9;Q9H0J9	Q7Z2W4;C9J6P4	Zinc finger CCCH-type antiviral protein 1	ZC3HAV1	0.00129703	0.0198636	1.25055	0.799645
P78362;H7C5L6;H7C521;F8WBW4;A8MPP7;A8MPY5;E7ETV6;Q9UPE1;H7C2I2;C9J2M4;C9JWF7	P78362;H7C5L6	SRSF protein kinase 2;SRSF protein kinase 2 N-terminal;SRSF protein kinase 2 C-terminal	SRPK2	0.00476097	0.046186	1.28424	0.778668
P31150;G5E9U5	P31150	Rab GDP dissociation inhibitor alpha	GDI1	0.0032188	0.035442	1.2843	0.778633
A0A0U1RRM6;Q8N8S7;A0A075B6E5;A0A0U1RQP7	A0A0U1RRM6;Q8N8S7;A0A075B6E5;A0A0U1RQP7	Protein enabled homolog	ENAH	0.000621862	0.0130289	1.28934	0.77559
O94973;A0A0G2JS82;E9PR62;M0R2D9	O94973;A0A0G2JS82	AP-2 complex subunit alpha-2	AP2A2	0.00313948	0.0349927	1.29136	0.774379
A0A2U3TZJ9;O00571;A0A2R8Y645;A0A2R8YFR4;A0A2R8Y5G6;A0A2R8YCW1;A0A2R8YFS5;A0A0D9SG12;A0A2R8YF78;A0A0D9SF53;A0A0D9SFB3;A0A2R8Y4A4;A0A2R8YDT5;A0A2R8Y7T2;F6S8Q4;A0A2R8YDH3;O15523;A0A0J9YVQ7;A0A087WVZ1;A0A2R8Y650;A0A2R8YCU0;C9J081;Q9NQI0;D6RCM4;C9J8G5;A0A2R8YF89;H0Y960;A0A087WX09;A0A2R8Y4D2	A0A2U3TZJ9;O00571;A0A2R8Y645;A0A2R8YFR4;A0A2R8Y5G6;A0A2R8YCW1;A0A2R8YFS5;A0A0D9SG12;A0A2R8YF78;A0A0D9SF53;A0A0D9SFB3;A0A2R8Y4A4;A0A2R8YDT5;A0A2R8Y7T2;F6S8Q4;A0A2R8YDH3;O15523	ATP-dependent RNA helicase DDX3X;ATP-dependent RNA helicase DDX3Y	DDX3X;DDX3Y	0.00179785	0.0239108	1.31983	0.757672
B5MDU6;Q9H6V9;B5MCU4;A0A0A0MSH6;C9JHU6;C9JUM0;B5MCE2;B4DRG3;D3YTH1	B5MDU6;Q9H6V9;B5MCU4;A0A0A0MSH6	UPF0554 protein C2orf43	LDAH;C2orf43	0.00123255	0.0193677	1.32432	0.755106
P23284	P23284	Peptidyl-prolyl cis-trans isomerase B	PPIB	0.00497338	0.0476186	1.33982	0.746368
P49736;H0Y8E6;H7C4N9;C9J013;C9JZ21;F8WDM3	P49736;H0Y8E6	DNA replication licensing factor MCM2	MCM2	0.00283598	0.0329083	1.36496	0.732621
P61764;A0A1B0GWF2;A0A1B0GVQ5;A0A0D9SG72;A0A2R8Y5D4;A0A1B0GTP9;A0A1B0GW76;A0A0D9SFQ7;A0A0D9SFW6;A0A0D9SEP9;A0A0D9SEH5;A0A096LP33;A0A096LP52;A0A1B0GTD8;A0A1B0GVV9	P61764;A0A1B0GWF2;A0A1B0GVQ5;A0A0D9SG72;A0A2R8Y5D4;A0A1B0GTP9;A0A1B0GW76	Syntaxin-binding protein 1	STXBP1	0.000185669	0.00753369	1.38019	0.724538
P09543;K7EN66;C9K0L8;K7ERZ0;K7ERC4	P09543	2,3-cyclic-nucleotide 3-phosphodiesterase	CNP	8.98259e-05	0.00521163	1.38628	0.721355
Q96QK1;I3L4S0;A0A1W2PP10;A0A3B3ITD4	Q96QK1	Vacuolar protein sorting-associated protein 35	VPS35	0.000503623	0.0114116	1.39368	0.717524
P11142;E9PKE3;E9PNE6;A8K7Q2;E9PN89;E9PLF4;E9PQQ4;E9PQK7;E9PPY6;E9PS65;E9PN25;E9PI65;E9PM13	P11142;E9PKE3;E9PNE6;A8K7Q2;E9PN89	Heat shock cognate 71 kDa protein	HSPA8	0.00311446	0.0349927	1.40526	0.711613
P23526	P23526	Adenosylhomocysteinase	AHCY	0.00085442	0.0153352	1.41206	0.708183
Q9HD20;H7C3H2	Q9HD20	Manganese-transporting ATPase 13A1	ATP13A1	0.0021689	0.0277029	1.41942	0.704512
P35221;G3XAM7;E5RIB1;E5RG03;E5RGY6;E5RHV7;E5RJ41;H0YBB8;E5RJL0;E5RIE0;E5RGD2;E5RJP7;E5RFM5;E5RGY7;E5RFM3;E5RFK9;E5RFG3;Q9UI47	P35221;G3XAM7	Catenin alpha-1	CTNNA1	0.00387388	0.0407955	1.4271	0.700723
A0A1W2PPS1;Q00839;A0A1W2PP35;A0A1X7SBS1;Q5RI18;A0A1W2PQL0;A0A1W2PP34;A0A1W2PPL4;A0A1W2PPH7;A0A1W2PQ74;A0A1W2PRZ7;A0A1W2PQD4;A0A1W2PRI6;A0A1W2PPE9;A0A1W2PNG3;A0A1W2PP22	A0A1W2PPS1;Q00839;A0A1W2PP35;A0A1X7SBS1;Q5RI18;A0A1W2PQL0;A0A1W2PP34;A0A1W2PPL4;A0A1W2PPH7;A0A1W2PQ74;A0A1W2PRZ7;A0A1W2PQD4	Heterogeneous nuclear ribonucleoprotein U	HNRNPU	0.000326562	0.00955052	1.43696	0.695911
A0A0A0MTI1;Q15392	A0A0A0MTI1;Q15392	Delta(24)-sterol reductase	DHCR24	0.000225751	0.00810743	1.44025	0.694322
Q13131;Q96E92	Q13131	5-AMP-activated protein kinase catalytic subunit alpha-1	PRKAA1	0.00192959	0.0253111	1.45167	0.688864
Q8IWT6	Q8IWT6	Volume-regulated anion channel subunit LRRC8A	LRRC8A	0.00218538	0.0277029	1.4649	0.682642
Q7KZF4;H7C597	Q7KZF4	Staphylococcal nuclease domain-containing protein 1	SND1	0.000725238	0.014587	1.46639	0.681947
P07384;E9PRM1;E9PLX0;E9PJJ3;E9PLC9;E9PMC6;E9PJA6;E9PSA6;E9PQB3;E9PL37;E9PIA9	P07384	Calpain-1 catalytic subunit	CAPN1	0.001254	0.0194186	1.46839	0.681019
Q9BSJ8;F8VZB1	Q9BSJ8	Extended synaptotagmin-1	ESYT1	0.00268189	0.0317304	1.49856	0.667309
A0A494C1N0;P26885	A0A494C1N0;P26885	Peptidyl-prolyl cis-trans isomerase FKBP2	FKBP2	0.000584259	0.0125908	1.50382	0.664975
F5H6E2;O00159;I3L501;I3L3Y6;I3L3F5	F5H6E2;O00159	Unconventional myosin-Ic	MYO1C	0.000912913	0.0159206	1.50823	0.66303
Q14254;E7EMK3;J3QLD9;K7EKW9	Q14254;E7EMK3;J3QLD9;K7EKW9	Flotillin-2	FLOT2	0.000401091	0.0104318	1.50859	0.662872
P19174;A0A0D9SEK2	P19174	1-phosphatidylinositol 4,5-bisphosphate phosphodiesterase gamma-1	PLCG1	0.00225306	0.0283038	1.51089	0.661861
P50395;Q5SX87;Q5SX91;V9GYF8;Q5SX90;V9GYJ7;Q5SX86	P50395	Rab GDP dissociation inhibitor beta	GDI2	7.2644e-05	0.00503766	1.52395	0.65619
O00139;H0Y8H2	O00139	Kinesin-like protein KIF2A	KIF2A	0.000382367	0.0102089	1.52513	0.655683
Q9HCM4	Q9HCM4	Band 4.1-like protein 5	EPB41L5	0.000715736	0.0145245	1.53309	0.652277
P31146;H3BRY3;H3BTU6;H3BRJ0;H3BNA2;H3BU76;H3BSL1	P31146;H3BRY3	Coronin-1A;Coronin	CORO1A	0.00437715	0.043728	1.5415	0.648718
P12931;H2E272;H7C3Z8;H7C074;Q573B4;Q9H3Y6;P42685;P06239;P08581;Q04912	P12931	Proto-oncogene tyrosine-protein kinase Src	SRC	0.000778338	0.0147247	1.54579	0.646917
Q9P253;H0YMC9;H0YLM6	Q9P253	Vacuolar protein sorting-associated protein 18 homolog	VPS18	0.000731123	0.0146079	1.54768	0.646127
Q9H6X2;H0YC24	Q9H6X2	Anthrax toxin receptor 1	ANTXR1	0.00189299	0.0249395	1.5517	0.644456
P09972;A8MVZ9;J3KSV6;J3QKP5;C9J8F3;J3QKK1;K7EKH5	P09972;A8MVZ9;J3KSV6;J3QKP5;C9J8F3	Fructose-bisphosphate aldolase C;Fructose-bisphosphate aldolase	ALDOC	0.00179905	0.0239108	1.55235	0.644184
A0A0A0MRM8;A0A1Y0BRN3;E7EW20;Q9UM54;A0A590UJ40;A0A590UKB0;A0A590UJ75;A0A590UK22;A0A590UK86;A0A5F9ZI03;A0A590UK71;A0A590UJW9;Q5JVM0	A0A0A0MRM8;A0A1Y0BRN3;E7EW20;Q9UM54;A0A590UJ40;A0A590UKB0;A0A590UJ75;A0A590UK22;A0A590UK86;A0A5F9ZI03;A0A590UK71	Unconventional myosin-VI	MYO6	0.000741315	0.014618	1.55473	0.6432
P47755;F8W9N7;A0A0D9SET8;C9JUG7	P47755;F8W9N7;A0A0D9SET8;C9JUG7	F-actin-capping protein subunit alpha-2	CAPZA2	0.00412724	0.0422098	1.56518	0.638905
A0A0G2JIW1;P0DMV9;P0DMV8;V9GZ37	A0A0G2JIW1;P0DMV9;P0DMV8;V9GZ37	Heat shock 70 kDa protein 1B;Heat shock 70 kDa protein 1A	HSPA1B;HSPA1A	0.00305028	0.0348587	1.57612	0.634468
O75976;J3QQJ4;J3QRJ9	O75976	Carboxypeptidase D	CPD	0.00167567	0.0229796	1.58425	0.631213
Q9UI15;C9J5W6;H7C5N2;C9JCX3	Q9UI15;C9J5W6	Transgelin-3	TAGLN3	0.00234409	0.0288734	1.5935	0.627551
P84157;Q6ZR64	P84157	Matrix-remodeling-associated protein 7	MXRA7	0.000267264	0.00845984	1.61716	0.618367
Q93050;B7Z641;B7Z2A9;K7EM24;K7EN36;K7EPG4;F5H1T6;K7ELZ6;K7EQW2;K7ERA0;A0A2R8YGN5;K7ERA6;K7ENA1;A0A2R8Y6X9;Q13488	Q93050;B7Z641;B7Z2A9	V-type proton ATPase 116 kDa subunit a isoform 1;V-type proton ATPase subunit a	ATP6V0A1	0.00164192	0.0229337	1.62127	0.6168
A0A140T8Z0;A0A0G2JH68;O60610;H9KV28;A0A2R8Y5N1;H7C2W8;B4E2I7	A0A140T8Z0;A0A0G2JH68;O60610;H9KV28;A0A2R8Y5N1	Protein diaphanous homolog 1	DIAPH1	0.0050359	0.0477777	1.62348	0.615959
O75955;A0A140T9R1;A2AB10;A2AB09;A0A140T9X0;A0A140T9W4;A2AB12;A0A140T959;A0A0G2JJQ6;A2AB13;A2AB11;A0A140T9C3;A0A140T974;A0A140T910;A0A140T957;A0A140T9B1;A0A140T905;A2ABJ5;A0A140T907	O75955;A0A140T9R1;A2AB10;A2AB09;A0A140T9X0	Flotillin-1	FLOT1	0.0012053	0.0190387	1.64171	0.60912
Q5VTI5;A0A1B0GUN5;Q9Y2H5;A0A5F9ZH45	Q5VTI5;A0A1B0GUN5;Q9Y2H5	Pleckstrin homology domain-containing family A member 6	PLEKHA6	0.000370769	0.0100776	1.65085	0.605749
P05026;V9GYR2	P05026	Sodium/potassium-transporting ATPase subunit beta-1	ATP1B1	0.00108822	0.0176514	1.65165	0.605455
Q7L0J3	Q7L0J3	Synaptic vesicle glycoprotein 2A	SV2A	0.00208833	0.0270408	1.66322	0.601242
Q14195;H0YBT4;D6RF19;H0YB87	Q14195	Dihydropyrimidinase-related protein 3	DPYSL3	0.000717319	0.0145245	1.67867	0.595709
P11413;E7EUI8;E7EM57;E9PD92	P11413;E7EUI8;E7EM57;E9PD92	Glucose-6-phosphate 1-dehydrogenase	G6PD	4.17027e-05	0.00352258	1.68334	0.594056
P12814;H9KV75;G3V2N5;G3V2W4;P35609;A0A494C1A0;H7C5W8;H0YJW3;Q08043;H0YJ11;F6THM6;A0A087WSZ2;G3V2X9;A0A494C033;A0A494C166;G3V5M4;A0A494C060;A0A494C0Q3;G3V380;G3V2E8;A0A494C031	P12814;H9KV75	Alpha-actinin-1	ACTN1	0.000462984	0.0109127	1.68636	0.592992
P08247;H7C4W3;F2Z3E1;G5E9A2	P08247;H7C4W3;F2Z3E1	Synaptophysin	SYP	0.000757615	0.0147247	1.68869	0.592176
Q8NF37;A0A0G2JQ62;A0A0G2JRI7	Q8NF37;A0A0G2JQ62	Lysophosphatidylcholine acyltransferase 1	LPCAT1	0.00251144	0.0300675	1.70106	0.587869
A0A0A0MS54;P22694;A0A087WVC4;B1APG2;B1APF8;B1APF9;B1APG3;B1APG1;B1APG0;B1APF7	A0A0A0MS54;P22694;A0A087WVC4;B1APG2;B1APF8;B1APF9;B1APG3;B1APG1;B1APG0	cAMP-dependent protein kinase catalytic subunit beta	PRKACB	0.00400436	0.0413738	1.73244	0.577221
Q9UJ14;A2A2G5	Q9UJ14	Gamma-glutamyltransferase 7;Gamma-glutamyltransferase 7 heavy chain;Gamma-glutamyltransferase 7 light chain	GGT7	0.00125953	0.0194186	1.78002	0.561791
Q96GP6	Q96GP6	Scavenger receptor class F member 2	SCARF2	0.00166182	0.0229796	1.79298	0.557731
Q8NE01	Q8NE01	Metal transporter CNNM3	CNNM3	8.62862e-05	0.00515869	1.80598	0.553716
P11279	P11279	Lysosome-associated membrane glycoprotein 1	LAMP1	0.00020792	0.00794045	1.82838	0.546933
Q9H2V7;H3BMF4;H3BT44;H3BPQ9;H3BR82;H3BPT8	Q9H2V7;H3BMF4	Protein spinster homolog 1	SPNS1	0.000736988	0.014618	1.83503	0.54495
A0A087WU31;A0A0A0MTB7;P51790;E9PE15;H0Y8Z8;A0A2R8Y6C4	A0A087WU31;A0A0A0MTB7;P51790;E9PE15	Chloride channel protein;H(+)/Cl(-) exchange transporter 3	CLCN3	0.00159904	0.0225435	1.83941	0.543654
F5GYQ1;P61421;R4GN72;J3QL14;H3BQJ1;H3BQB4;H3BSG7	F5GYQ1;P61421;R4GN72;J3QL14	V-type proton ATPase subunit d 1	ATP6V0D1	0.000228416	0.00810743	1.85492	0.539107
Q9Y289	Q9Y289	Sodium-dependent multivitamin transporter	SLC5A6	0.00313721	0.0349927	1.86448	0.536341
Q02809;Q5JXB7;Q5JXB8	Q02809	Procollagen-lysine,2-oxoglutarate 5-dioxygenase 1	PLOD1	0.00216573	0.0277029	1.87208	0.534167
Q9UBG0;E7EME3;J3QQZ6	Q9UBG0	C-type mannose receptor 2	MRC2	8.27617e-05	0.00515869	1.88933	0.529288
P42785;E9PIG4;E9PQN3;E9PKN6;E9PQB5;E9PL85;E9PNF7;E9PNJ1;E9PLY4;E9PL49;E9PR42	P42785;E9PIG4;E9PQN3;E9PKN6;E9PQB5;E9PL85	Lysosomal Pro-X carboxypeptidase	PRCP	0.000215682	0.00794734	1.89898	0.526597
Q09161;F2Z2T1	Q09161	Nuclear cap-binding protein subunit 1	NCBP1	0.00499812	0.0476186	1.90193	0.525781
P13473	P13473	Lysosome-associated membrane glycoprotein 2	LAMP2	0.000865962	0.0153352	1.90589	0.524688
A0A384DVU0;Q8IY17;M0R2C2;M0QYT1;M0QXH7;M0R2K2;M0QYF5;M0QZK5;M0R2H4;A0A2R8Y7E1	A0A384DVU0;Q8IY17	Neuropathy target esterase	PNPLA6	0.00243884	0.0295501	1.9117	0.523094
O94832;K7EIG7;J3QRN6;J3KRL0;J3QRR2	O94832;K7EIG7;J3QRN6	Unconventional myosin-Id	MYO1D	0.000251495	0.00828724	1.91354	0.522591
P51798;H0Y2M6;H3BNG8;I3L470	P51798;H0Y2M6	H(+)/Cl(-) exchange transporter 7	CLCN7	0.00319843	0.0353468	1.91721	0.52159
Q06210;E5RJP4	Q06210	Glutamine--fructose-6-phosphate aminotransferase [isomerizing] 1	GFPT1	0.000351883	0.00992179	1.92437	0.519649
Q92598;A0A0A0MSM0;R4GN69;Q5TBM3	Q92598;A0A0A0MSM0	Heat shock protein 105 kDa	HSPH1	0.00275411	0.032206	1.92834	0.51858
A0A2C9F2P4;A0A286YFF7;P50897;Q5T0S4;A0A286YFE3;A0A286YFL8;E9PK48;E9PIA8;A0A286YFL6;E9PSE5	A0A2C9F2P4;A0A286YFF7;P50897;Q5T0S4;A0A286YFE3;A0A286YFL8	Palmitoyl-protein thioesterase 1	PPT1	0.000225504	0.00810743	1.92999	0.518138
O95757;E9PDE8;D6RJ96	O95757;E9PDE8;D6RJ96	Heat shock 70 kDa protein 4L	HSPA4L	0.00233996	0.0288734	1.94994	0.512837
X6R3N0;Q5K4L6;H7BZH4;H0YDM5;H0YDP0	X6R3N0;Q5K4L6	Long-chain fatty acid transport protein 3	SLC27A3	0.00133197	0.0200928	1.95206	0.512279
Q9ULH0;E9PH70;A0A1W2PPB7;H0Y8E4;H7C584;A0A1W2PPY4	Q9ULH0;E9PH70;A0A1W2PPB7;H0Y8E4	Kinase D-interacting substrate of 220 kDa	KIDINS220	0.00177117	0.0237495	1.96034	0.510116
Q8NBJ5;M0QX72;M0QYH0	Q8NBJ5	Procollagen galactosyltransferase 1	COLGALT1	0.00317441	0.0352102	1.97227	0.50703
P28289;H0YKU1;H0YNJ8;Q9NZQ9;Q9NYL9	P28289	Tropomodulin-1	TMOD1	0.00307835	0.0349927	1.97503	0.506321
C9JIF9;P13798;H7C393;H7C1U0;C9JLK2;F8WEH5	C9JIF9;P13798;H7C393	Acylamino-acid-releasing enzyme	APEH	0.00165949	0.0229796	1.98843	0.50291
J3KQI6;Q9BX79;I3NI08;I3L2B6;I3L0M6	J3KQI6;Q9BX79	Stimulated by retinoic acid gene 6 protein homolog	STRA6	7.7608e-05	0.00515869	1.99494	0.501267
P54577;A0A0C4DGZ5	P54577;A0A0C4DGZ5	Tyrosine--tRNA ligase, cytoplasmic;Tyrosine--tRNA ligase, cytoplasmic, N-terminally processed;Tyrosine--tRNA ligase	YARS	0.000152362	0.00677623	2.00575	0.498567
A0A3F2YNW9;A0A3B3IUA1;A0A3B3IU40;A0A3B3IT28;A0A3B3ITE5;A0A3B3ITF7;A0A3B3ITW6;Q12756;A0A3B3ITK3;H7C0K6;H7C3Y8;A0A3B3ITW4	A0A3F2YNW9;A0A3B3IUA1;A0A3B3IU40;A0A3B3IT28;A0A3B3ITE5;A0A3B3ITF7;A0A3B3ITW6;Q12756;A0A3B3ITK3	Kinesin-like protein KIF1A	KIF1A	0.00426288	0.0429413	2.01308	0.496751
P04066	P04066	Tissue alpha-L-fucosidase	FUCA1	0.000683048	0.0140187	2.01398	0.49653
A0A2R8YGD1;O14773;A0A2R8Y7U1;A0A2R8YD45;A0A2R8Y7I4;A0A2R8YD72;A0A2R8YDY1	A0A2R8YGD1;O14773;A0A2R8Y7U1;A0A2R8YD45	Tripeptidyl-peptidase 1	TPP1	0.000234814	0.00823761	2.03	0.492611
P16278;E7EQ29;F8WF40;C9JF15;C9J539;C9JWX1;C9J4G9	P16278;E7EQ29	Beta-galactosidase	GLB1	2.82438e-05	0.0029264	2.05886	0.485707
P17174	P17174	Aspartate aminotransferase, cytoplasmic	GOT1	0.000838279	0.0153352	2.07722	0.481412
B2RXF0	B2RXF0	Transmembrane protein 229A	TMEM229A	0.00157741	0.0223429	2.0794	0.480907
Q9NP58;Q2M3G0	Q9NP58	ATP-binding cassette sub-family B member 6, mitochondrial	ABCB6	0.000483668	0.011138	2.09292	0.477801
P04062;A0A0G2JNZ5;A0A0G2JLB3;A0A0G2JNZ0	P04062;A0A0G2JNZ5;A0A0G2JLB3;A0A0G2JNZ0	Glucosylceramidase	GBA	0.000506845	0.0114116	2.10586	0.474865
Q99523;A0A0J9YVX1;A0A0J9YX61	Q99523	Sortilin	SORT1	0.000842209	0.0153352	2.11114	0.473678
A0A087WYL5;Q6UXD5;H3BN26	A0A087WYL5;Q6UXD5	Seizure 6-like protein 2	SEZ6L2	0.00126153	0.0194186	2.12097	0.471482
O15240;Q05BJ3	O15240	Neurosecretory protein VGF;Neuroendocrine regulatory peptide-1;Neuroendocrine regulatory peptide-2;Antimicrobial peptide VGF[554-577]	VGF	0.000239158	0.00828724	2.12574	0.470424
Q92542;Q5T205;H0Y3Z4;H0Y6T7;Q5T209;Q5T210	Q92542;Q5T205;H0Y3Z4	Nicastrin	NCSTN	0.000365496	0.0100776	2.15987	0.46299
Q13442;F8WBW6	Q13442	28 kDa heat- and acid-stable phosphoprotein	PDAP1	0.00169146	0.0230912	2.1804	0.458631
C9J2Y9;P30876;C9J4M6;A0A1W2PPT5	C9J2Y9;P30876;C9J4M6;A0A1W2PPT5	DNA-directed RNA polymerase;DNA-directed RNA polymerase II subunit RPB2	POLR2B	7.30081e-05	0.00503766	2.18085	0.458536
J3QS47;J3QRH5;J3KSL5;F5H757;P49447	J3QS47;J3QRH5;J3KSL5;F5H757;P49447	Cytochrome b561	CYB561	0.00407973	0.0418658	2.18565	0.457529
Q92820	Q92820	Gamma-glutamyl hydrolase	GGH	0.00077224	0.0147247	2.19206	0.456192
P43007	P43007	Neutral amino acid transporter A	SLC1A4	0.00467092	0.0458312	2.19308	0.45598
Q9HCM3	Q9HCM3	UPF0606 protein KIAA1549	KIAA1549	0.000302831	0.00904594	2.19643	0.455284
O75110;A0A0A0MR22	O75110;A0A0A0MR22	Probable phospholipid-transporting ATPase IIA;Phospholipid-transporting ATPase	ATP9A	0.000171589	0.00717621	2.19676	0.455216
Q14699;G3XAJ6;C9JHG2;C9JRN3;C9JWQ9;F8WAR1;U3KPZ2	Q14699;G3XAJ6;C9JHG2	Raftlin	RFTN1	0.000779987	0.0147247	2.19991	0.454564
O75094;A0A0A0MSC8	O75094;A0A0A0MSC8	Slit homolog 3 protein	SLIT3	0.00107986	0.0176514	2.20408	0.453704
Q8N1F8;H7C2J7;M0QYE5;H7C236	Q8N1F8	Serine/threonine-protein kinase 11-interacting protein	STK11IP	0.000135442	0.00675909	2.22196	0.450054
O14672;H0YNC5;B5MC71	O14672	Disintegrin and metalloproteinase domain-containing protein 10	ADAM10	0.000154975	0.00677623	2.22264	0.449916
Q16566;D6RCD6;D6REY7;D6RE65;O43353	Q16566	Calcium/calmodulin-dependent protein kinase type IV	CAMK4	0.00285341	0.0329836	2.24267	0.445898
A0A1B0GVD5;A0A1B0GWE8;P07339;A0A1B0GW44;A0A1B0GV23;A0A1B0GVP3;A0A1B0GU92;A0A1B0GU03;H7C469;C9JH19;H7C1V0;F8WD96;F8W787;A0A1B0GV01;A0A1B0GVF1	A0A1B0GVD5;A0A1B0GWE8;P07339;A0A1B0GW44;A0A1B0GV23;A0A1B0GVP3;A0A1B0GU92;A0A1B0GU03;H7C469;C9JH19	Cathepsin D;Cathepsin D light chain;Cathepsin D heavy chain	CTSD	2.63282e-06	0.00088258	2.24908	0.444627
Q14643;A0A3F2YNW8;A0A3B3IU04;A0A3B3ITU8;A0A3B3ITQ1;A0A3B3IU05;A0A3B3IU13;A0A3B3IRP0;B7ZMI3;A0A3B3IRT5;A0A3B3IS59;Q14573;A0A3B3IRZ9;A0A3B3ITQ4;A0A3B3ITM1;A0A3B3ISR4;A0A3B3IS70;A0A3B3ISE3	Q14643;A0A3F2YNW8;A0A3B3IU04;A0A3B3ITU8;A0A3B3ITQ1;A0A3B3IU05;A0A3B3IU13	Inositol 1,4,5-trisphosphate receptor type 1	ITPR1	0.00124809	0.0194186	2.2528	0.443891
Q9UHL4;R4GMR2;R4GNE8;R4GMV4;R4GMU5	Q9UHL4	Dipeptidyl peptidase 2	DPP7	0.000418036	0.0105101	2.27605	0.439359
P10643;CON__Q29RQ1	P10643	Complement component C7	C7	1.31417e-05	0.00188255	2.29465	0.435796
Q709C8;A0A3B3IT88;A0A3B3IU50	Q709C8	Vacuolar protein sorting-associated protein 13C	VPS13C	0.00442309	0.0438963	2.31578	0.43182
Q9HB40;I3L4Z3;I3L506;I3L2N6	Q9HB40	Retinoid-inducible serine carboxypeptidase	SCPEP1	1.11059e-05	0.00185558	2.32624	0.429878
Q13510;A0A1B0GTP7;A0A1B0GTZ5;A0A1B0GTM3;A0A1B0GUA4;A0A1B0GW68;E7EMM4;A0A1B0GUH5;A0A1B0GUW4;A0A1B0GUE3;A0A1B0GUG1;A0A1B0GV06;A0A1B0GVG2;A0A1B0GUB3;A0A1B0GU06;A0A1B0GU62;A0A1B0GVE7;A0A1B0GVJ1;A0A1B0GW48;A0A1B0GV95;A0A1B0GVA3;A0A1B0GUJ3;A0A1B0GW66;A0A1B0GVC9;A0A1B0GV88	Q13510;A0A1B0GTP7;A0A1B0GTZ5;A0A1B0GTM3;A0A1B0GUA4;A0A1B0GW68;E7EMM4;A0A1B0GUH5;A0A1B0GUW4;A0A1B0GUE3;A0A1B0GUG1;A0A1B0GV06	Acid ceramidase;Acid ceramidase subunit alpha;Acid ceramidase subunit beta	ASAH1	0.00419454	0.0426092	2.33101	0.428999
Q9UI12;G3V126;E5RG49;E5RHH0;E5RK31;E5RJG1	Q9UI12;G3V126	V-type proton ATPase subunit H	ATP6V1H	0.000133718	0.00675909	2.34286	0.426829
Q9Y2Q0;Q4G1C1;H0YAA1;H0YAJ4;F8W9B3;F8VRS1;Q9NTI2	Q9Y2Q0	Phospholipid-transporting ATPase IA	ATP8A1	0.00260737	0.0309703	2.356	0.424447
Q9C0C4;C9JV89	Q9C0C4	Semaphorin-4C	SEMA4C	0.00139382	0.020716	2.37852	0.42043
A0A5F9ZHR7;P11117;E9PHY0;E9PQY3;A0A5F9ZH82;B7Z7D2;A0A5F9ZI20;A0A5F9ZH40;B7Z6U3	A0A5F9ZHR7;P11117;E9PHY0;E9PQY3;A0A5F9ZH82;B7Z7D2	Lysosomal acid phosphatase	ACP2	1.69322e-05	0.00196479	2.38875	0.418629
P10253;I3L3L3;I3L0S5;I3L2V9	P10253	Lysosomal alpha-glucosidase;76 kDa lysosomal alpha-glucosidase;70 kDa lysosomal alpha-glucosidase	GAA	0.000550012	0.0119629	2.39203	0.418055
Q9UIQ6	Q9UIQ6	Leucyl-cystinyl aminopeptidase;Leucyl-cystinyl aminopeptidase, pregnancy serum form	LNPEP	0.00325592	0.0357204	2.40129	0.416443
C9JJX6;E9PDC3;O00192	C9JJX6;E9PDC3;O00192	Armadillo repeat protein deleted in velo-cardio-facial syndrome	ARVCF	0.000440471	0.0107712	2.43441	0.410776
Q9H813	Q9H813	Transmembrane protein 206	TMEM206	0.000460803	0.0109127	2.44917	0.408301
P07686;Q5URX0;H0YA83;H0Y9B6;D6REQ8	P07686;Q5URX0;H0YA83;H0Y9B6	Beta-hexosaminidase subunit beta;Beta-hexosaminidase subunit beta chain B;Beta-hexosaminidase subunit beta chain A	HEXB	8.72036e-05	0.00515869	2.47641	0.403811
P16870;D6RF88;C9JE88;D6R930;H0YAM0	P16870	Carboxypeptidase E	CPE	0.00399734	0.0413738	2.48825	0.401889
A6NKG5	A6NKG5	Retrotransposon-like protein 1	RTL1	3.00691e-05	0.0029264	2.5001	0.399984
O15068;H7BYP9;H7C2S1;H0Y7A3;H7C275;A2A640;B7ZBR9;H0Y519;X6RE72;A2A3G7	O15068;H7BYP9	Guanine nucleotide exchange factor DBS	MCF2L	0.000412043	0.0105101	2.51227	0.398046
O60488;D6RF95;H0Y9A0;D6RDA8	O60488	Long-chain-fatty-acid--CoA ligase 4	ACSL4	0.000271994	0.00845984	2.51902	0.396979
P51805	P51805	Plexin-A3	PLXNA3	0.00446784	0.044195	2.5215	0.39659
B7ZM87;O75044;A0A075B7B5;Q5VZB4;A0A286YEY3;P0DMP2;P0DJJ0	B7ZM87;O75044;A0A075B7B5;Q5VZB4;A0A286YEY3;P0DMP2;P0DJJ0	SLIT-ROBO Rho GTPase-activating protein 2;SLIT-ROBO Rho GTPase-activating protein 2B;SLIT-ROBO Rho GTPase-activating protein 2C	SRGAP2;SRGAP2B;SRGAP2C	0.00269488	0.0317595	2.54084	0.39357
P17050	P17050	Alpha-N-acetylgalactosaminidase	NAGA	0.00045827	0.0109127	2.54262	0.393296
P32004;H0Y5C3;E7EVM4;E7EPI4;E9PHJ4;H3BLW5	P32004	Neural cell adhesion molecule L1	L1CAM	0.00395459	0.0412837	2.55393	0.391554
Q8TDW0;M0R3C1;A6NED7;E9PHY6	Q8TDW0	Volume-regulated anion channel subunit LRRC8C	LRRC8C	2.49084e-05	0.00278328	2.55628	0.391194
P09110;H7C131;C9JDE9;B4DVF4;H0Y4D4	P09110;H7C131;C9JDE9	3-ketoacyl-CoA thiolase, peroxisomal	ACAA1	0.00357329	0.0385022	2.56143	0.390407
E7ETZ4;Q9Y6E2;B5MCE7;B5MCH7;E9PFE3;C9JF98;F8WDX8;E7EMS9;Q75MG1	E7ETZ4;Q9Y6E2;B5MCE7;B5MCH7	Basic leucine zipper and W2 domain-containing protein 2	BZW2	0.00356982	0.0385022	2.57788	0.387916
Q96GD0;B1AHD3;Q6ZT62	Q96GD0	Pyridoxal phosphate phosphatase	PDXP	0.00153494	0.0219474	2.6007	0.384512
H3BP20;P06865;H3BS10;H3BU85;H3BTD4;A0A087WUJ7	H3BP20;P06865;H3BS10;H3BU85;H3BTD4	Beta-hexosaminidase;Beta-hexosaminidase subunit alpha	HEXA	0.000153235	0.00677623	2.62864	0.380425
P31689	P31689	DnaJ homolog subfamily A member 1	DNAJA1	0.00253517	0.0302316	2.64488	0.378088
P54219;E5RK12;Q96GL6	P54219;E5RK12;Q96GL6	Chromaffin granule amine transporter	SLC18A1	0.00388078	0.0407955	2.67088	0.374409
O15118;K7EQ23	O15118;K7EQ23	Niemann-Pick C1 protein	NPC1	0.000312965	0.00925701	2.67269	0.374155
Q96HD1;A0A669KBB3;A0A669KAV0;F8WBY3;A0A669KB87;A0A669KBD3;H7C2L3	Q96HD1;A0A669KBB3	Cysteine-rich with EGF-like domain protein 1	CRELD1	0.00427073	0.0429413	2.68683	0.372185
Q6ZXV5;F8VRY4;F8W044;F8VR71	Q6ZXV5	Transmembrane and TPR repeat-containing protein 3	TMTC3	0.00102306	0.0172434	2.70907	0.369131
Q9BXP2;C9JBD8;C9J0I5;C9JMQ7	Q9BXP2	Solute carrier family 12 member 9	SLC12A9	3.90687e-05	0.00352258	2.73011	0.366286
H7C1F8;B3KNS5;Q8WVR3	H7C1F8;B3KNS5;Q8WVR3	Uncharacterized protein C7orf43	C7orf43	0.00337459	0.036755	2.74474	0.364333
Q15113	Q15113	Procollagen C-endopeptidase enhancer 1	PCOLCE	9.79437e-05	0.00537266	2.76069	0.362228
P42356;A8MTF1;A4QPH2;Q8N8J0	P42356	Phosphatidylinositol 4-kinase alpha	PI4KA	0.000487311	0.011138	2.77356	0.360547
Q6IAA8;F5GX19;F5H3Y3;H0YFI1;F5H479	Q6IAA8;F5GX19;F5H3Y3	Ragulator complex protein LAMTOR1	LAMTOR1	0.0036377	0.0388688	2.79011	0.358408
Q07954;Q6PJ72;H0YJI8;Q7Z7K9	Q07954	Prolow-density lipoprotein receptor-related protein 1;Low-density lipoprotein receptor-related protein 1 85 kDa subunit;Low-density lipoprotein receptor-related protein 1 515 kDa subunit;Low-density lipoprotein receptor-related protein 1 intracellular domain	LRP1	0.000416033	0.0105101	2.79597	0.357657
Q5JVZ5;Q96JJ3;H0YCM7;Q5JW01;Q5JVZ4;Q5JVZ8;H7C0N5;H7C0S6;H7C3P3	Q5JVZ5;Q96JJ3;H0YCM7	Engulfment and cell motility protein 2	ELMO2	0.00217737	0.0277029	2.80736	0.356207
X6R5C5;X6R8A1;P10619;Q5JZH0	X6R5C5;X6R8A1;P10619;Q5JZH0	Carboxypeptidase;Lysosomal protective protein;Lysosomal protective protein 32 kDa chain;Lysosomal protective protein 20 kDa chain	CTSA	0.00175024	0.0235736	2.82208	0.354349
P38606;C9JVW8;C9JA17	P38606	V-type proton ATPase catalytic subunit A	ATP6V1A	0.00014384	0.00677623	2.86457	0.349093
A0A0J9YXF2;Q15165;A0A0J9YYJ1;G3XAK4;A0A2Q2SAK4;A0A0J9YXM1;A0A0J9YXU7	A0A0J9YXF2;Q15165	Serum paraoxonase/arylesterase 2	PON2	0.00485976	0.0468432	2.88573	0.346533
Q9UM73;A0A087WZL3;A0A0K2YUJ3	Q9UM73;A0A087WZL3	ALK tyrosine kinase receptor;Tyrosine-protein kinase receptor	ALK	1.28288e-06	0.000658301	2.90168	0.344628
Q92905;E5RHF2;E5RHH5	Q92905;E5RHF2;E5RHH5	COP9 signalosome complex subunit 5	COPS5	0.00053113	0.0116965	2.9278	0.341553
Q9UH62	Q9UH62	Armadillo repeat-containing X-linked protein 3	ARMCX3	0.00278937	0.0324924	2.94292	0.339798
Q6UWE0	Q6UWE0	E3 ubiquitin-protein ligase LRSAM1	LRSAM1	0.00153453	0.0219474	2.97227	0.336443
H3BM11;H3BRE9;P23975;H3BRS0;H3BML6;C9JPV1;F5H6S9;F5H2T6;F5GZA5;H3BMY5;P48065;Q01959;P48066	H3BM11;H3BRE9;P23975;H3BRS0;H3BML6	Transporter;Sodium-dependent noradrenaline transporter	SLC6A2	0.00234471	0.0288734	2.97564	0.336062
O96005;K7EQQ1;K7EJ16	O96005	Cleft lip and palate transmembrane protein 1	CLPTM1	0.00170226	0.0231339	2.9819	0.335357
P21281;H0YC04;C9JL73;P15313;C9JNS9;E5RGH6;H0YC45;H0YAT8	P21281	V-type proton ATPase subunit B, brain isoform	ATP6V1B2	0.000369263	0.0100776	2.98359	0.335167
P14923;C9JTX4;C9J826;C9JK18;C9JKY1	P14923	Junction plakoglobin	JUP	0.00102176	0.0172434	2.99578	0.333803
Q16832;Q5T244	Q16832	Discoidin domain-containing receptor 2	DDR2	8.47435e-05	0.00515869	3.02184	0.330924
G3XAI2;P07942;E7EPA6;E9PCS6;C9J296	G3XAI2;P07942	Laminin subunit beta-1	LAMB1	0.000133627	0.00675909	3.02894	0.330148
B0QYH5;B7ZLJ8;Q9BYH1;B0QYH4	B0QYH5;B7ZLJ8;Q9BYH1;B0QYH4	Seizure 6-like protein	SEZ6L	0.00108518	0.0176514	3.02944	0.330094
A0A3B3IUC4;P06280;V9GYN5;A0A669KAY7;A0A669KB83;A0A3B3IRU3	A0A3B3IUC4;P06280	Alpha-galactosidase A	GLA	0.000474889	0.0111065	3.03598	0.329383
Q5T3F8;E9PNG1	Q5T3F8	CSC1-like protein 2	TMEM63B	0.00425859	0.0429413	3.0383	0.329131
P15848;A0A2U3U034	P15848;A0A2U3U034	Arylsulfatase B	ARSB	9.6677e-05	0.00537266	3.04065	0.328877
Q8NHP8	Q8NHP8	Putative phospholipase B-like 2;Putative phospholipase B-like 2 32 kDa form;Putative phospholipase B-like 2 45 kDa form	PLBD2	0.000286092	0.00864696	3.06341	0.326433
A0A1W2PS43;Q14108;A0A1W2PPX5;A0A1W2PQR6;A0A1W2PQB7;A0A1W2PRS1;A0A1W2PPU6;A0A1W2PRF6;A0A1W2PSE4;A0A1W2PS70;A0A1W2PNX7;D6RDG0;A0A1W2PQL5	A0A1W2PS43;Q14108;A0A1W2PPX5;A0A1W2PQR6;A0A1W2PQB7;A0A1W2PRS1;A0A1W2PPU6;A0A1W2PRF6	Lysosome membrane protein 2	SCARB2	0.00021319	0.00794734	3.0647	0.326297
Q16623;A0A0C4DFZ1;A8MZ54	Q16623;A0A0C4DFZ1;A8MZ54	Syntaxin-1A	STX1A	0.00181987	0.0240814	3.06614	0.326143
Q9P0K1;F8WAD8;H7C0Q9;H7C3I4;E7EPF1	Q9P0K1;F8WAD8	Disintegrin and metalloproteinase domain-containing protein 22	ADAM22	1.74558e-06	0.000658301	3.09736	0.322856
O43306;B3KWA8;O95622;C9JQ38;C9JRT8	O43306	Adenylate cyclase type 6	ADCY6	7.13557e-06	0.0013455	3.12422	0.32008
P48307;A0A3B3IS67;A0A3B3ISY1;A0A3B3IRW1;H7C4A3	P48307;A0A3B3IS67;A0A3B3ISY1;A0A3B3IRW1	Tissue factor pathway inhibitor 2	TFPI2	1.16858e-05	0.00185558	3.15869	0.316586
H7C355;G3V195;B7WPE2;Q32P44	H7C355;G3V195;B7WPE2;Q32P44	Echinoderm microtubule-associated protein-like 3	EML3	0.0020538	0.0267082	3.17079	0.315379
P17612;Q15136;K7ERP6	P17612;Q15136;K7ERP6	cAMP-dependent protein kinase catalytic subunit alpha	PRKACA;KIN27	0.000992207	0.0171056	3.19246	0.313238
K7EM13;K7EPB2;P10644	K7EM13;K7EPB2;P10644	cAMP-dependent protein kinase type I-alpha regulatory subunit;cAMP-dependent protein kinase type I-alpha regulatory subunit, N-terminally processed	PRKAR1A	0.00240604	0.0292702	3.19694	0.312799
E9PPJ5;E9PLM6;P21741	E9PPJ5;E9PLM6;P21741	Midkine	MDK	0.00048255	0.011138	3.24029	0.308614
O00462;A0A2R8YEC9;A0A2R8Y524;E9PFW2;A0A2R8Y4U7;A0A2R8YCE9;A0A2R8YE79;A0A2R8Y211;A0A2R8Y7A0;A0A2R8Y7A7;A0A2R8Y7N1	O00462;A0A2R8YEC9;A0A2R8Y524;E9PFW2;A0A2R8Y4U7;A0A2R8YCE9;A0A2R8YE79	Beta-mannosidase	MANBA	1.60783e-05	0.0019548	3.24753	0.307926
Q9NV96;A0A669KBE6;A0A669KBF5;A0A669KB92;E5RG19;A0A669KBA0;Q3MIR4	Q9NV96;A0A669KBE6;A0A669KBF5	Cell cycle control protein 50A	TMEM30A	0.000947331	0.0164259	3.26523	0.306257
P35475;D6R9D5;H0Y9R9	P35475	Alpha-L-iduronidase	IDUA	0.00496834	0.0476186	3.26936	0.305871
P54802;K7ENX5	P54802	Alpha-N-acetylglucosaminidase;Alpha-N-acetylglucosaminidase 82 kDa form;Alpha-N-acetylglucosaminidase 77 kDa form	NAGLU	0.000674418	0.0140187	3.27792	0.305072
Q8IV08;M0R3G9;M0R1F7;M0R2W7;E2QRG1	Q8IV08	Phospholipase D3	PLD3	4.10126e-05	0.00352258	3.28091	0.304793
Q8NBM4;X6R5E5;Q5JUH4	Q8NBM4;X6R5E5	Ubiquitin-associated domain-containing protein 2	UBAC2	0.000863319	0.0153352	3.32001	0.301204
Q86VS8;H0YDM4	Q86VS8	Protein Hook homolog 3	HOOK3	0.0051785	0.0485203	3.40409	0.293764
P21283;E7EV59;A0A0U1RR16;Q8NEY4	P21283;E7EV59	V-type proton ATPase subunit C 1	ATP6V1C1	0.00044627	0.0107712	3.53806	0.282641
Q9Y6C2;A0A0A0MT20	Q9Y6C2	EMILIN-1	EMILIN1	0.00103392	0.0173296	3.57748	0.279526
Q9ULK6;D6RIE5	Q9ULK6;D6RIE5	RING finger protein 150	RNF150	0.0039132	0.0409935	3.59346	0.278283
P33897;A6NEP8	P33897	ATP-binding cassette sub-family D member 1	ABCD1	0.0010493	0.0173942	3.62672	0.275731
Q08380;K7EP36;K7ESM3;K7EKQ5;K7ERZ6;K7EJY8;K7EJD3;K7ES75;K7EN99	Q08380	Galectin-3-binding protein	LGALS3BP	0.00512065	0.0482781	3.62797	0.275636
Q5SW79;H0Y2V6;E7EMW0;H0Y4T4;E7EWM2;E5RG47;E5RGW7;Q96L14;E5RIH6;E5RJT5;E5RFU8;H0YB92	Q5SW79;H0Y2V6	Centrosomal protein of 170 kDa	CEP170	0.000257241	0.00834513	3.67641	0.272005
Q8WY21;A0A087WTI0;A0A087WTQ9;A0A0A0MRC2;X6R7D6;H7C2U3	Q8WY21;A0A087WTI0;A0A087WTQ9;A0A0A0MRC2;X6R7D6	VPS10 domain-containing receptor SorCS1	SORCS1	6.52169e-06	0.0013455	3.70966	0.269567
G8JL96;A0A0A0MR60;Q13332;Q8NHS7;K7ERX4;K7ESP0	G8JL96;A0A0A0MR60;Q13332	Protein-tyrosine-phosphatase;Receptor-type tyrosine-protein phosphatase S	PTPRS	0.000424852	0.0105932	3.79988	0.263166
E9PRM7;A0A0J9YWM3;A0A024RCG2;Q96BI1	E9PRM7;A0A0J9YWM3;A0A024RCG2;Q96BI1	Solute carrier family 22 member 18	SLC22A18	0.0031432	0.0349927	3.80957	0.262497
P02794;G3V192;G3V1D1;E9PPQ4;E9PRK8;E9PKY7;E9PQR3;E9PKM5;E9PK45	P02794;G3V192;G3V1D1	Ferritin heavy chain;Ferritin heavy chain, N-terminally processed;Ferritin	FTH1	0.00105745	0.0174334	3.94296	0.253616
Q8WX77	Q8WX77	Insulin-like growth factor-binding protein-like 1	IGFBPL1	0.000443236	0.0107712	4.00103	0.249936
Q8N158;A0A0J9YXG7	Q8N158	Glypican-2;Secreted glypican-2	GPC2	0.000397251	0.0104218	4.13639	0.241757
Q6UW63	Q6UW63	KDEL motif-containing protein 1	KDELC1	0.0016168	0.0226878	4.16222	0.240256
A0A2R8Y635;A0A087WYY3;H7C1U7	A0A2R8Y635;A0A087WYY3		ATP13A3	0.00038873	0.0102877	4.18475	0.238963
P51153;A0A087WWB9	P51153	Ras-related protein Rab-13	RAB13	0.00100992	0.0172143	4.24288	0.235689
J3QSS3;A0A087WXK5;Q9BZC7;H0Y8D6;H0Y8C9;E9PGB2;H0Y8E3	J3QSS3;A0A087WXK5;Q9BZC7;H0Y8D6	ATP-binding cassette sub-family A member 2	ABCA2	0.00451097	0.0444758	4.24975	0.235308
P27816;E7EVA0;H0Y2V1;B5MEG9;F8W9U4;A0A0J9YVV8;A0A0J9YW37;H7C456	P27816;E7EVA0	Microtubule-associated protein 4;Microtubule-associated protein	MAP4	0.0011805	0.0188442	4.27392	0.233977
D6RHF5;Q8NBW4;D6RER8;E7ESU6;D6RG31;B3KVK8;D6R9Q7	D6RHF5;Q8NBW4;D6RER8;E7ESU6;D6RG31;B3KVK8;D6R9Q7	Sodium-coupled neutral amino acid transporter 9	SLC38A9	1.7028e-06	0.000658301	4.28739	0.233242
M0QZ12;Q96CP6;M0R0J9;S4R3I2	M0QZ12;Q96CP6	GRAM domain-containing protein 1A	GRAMD1A	0.000171926	0.00717621	4.29139	0.233025
P09172;Q5T382	P09172	Dopamine beta-hydroxylase;Soluble dopamine beta-hydroxylase	DBH	7.7288e-07	0.000658301	4.30281	0.232406
P18084;V9GZ57;H7C4W1;H7C5U2;V9GYZ1	P18084;V9GZ57;H7C4W1	Integrin beta-5;Integrin beta	ITGB5	0.000146954	0.00677623	4.43478	0.22549
P04439;Q5SRN5;Q5SUL5;A0A0G2JIF2;A0A1W2PQD0;A0A1W2PSE7;A0A1W2PS24;A0A0G2JL56;Q5SRN7;A0A0G2JI36;P01893;A0A1W2PQS8;A0A140T941;A0A140T912;A0A140T937;B0UXQ0;A0A140T9Z6;A0A1W2PRZ0;O78179;A0A140T930;A0A140T962;A0A0G2JPD3;Q5RJ27;A0A1W2PS39;A0A0G2JH50;Q5RIP0;Q5QT33;Q5SPM2;A0A140T8Y4;A0A0G2JIF0;A0A1W2PRT9;A0A1W2PPF8;A0A1W2PS56;A0A140T9J9;A0A1W2PPQ2;A0A1W2PR11;A0A1W2PR61;A0A1W2PP77;A2BF26;A0A140T9B3;A0A140T…	P04439;Q5SRN5;Q5SUL5;A0A0G2JIF2;A0A1W2PQD0;A0A1W2PSE7;A0A1W2PS24;A0A0G2JL56;Q5SRN7;A0A0G2JI36;P01893	HLA class I histocompatibility antigen, A-3 alpha chain;Putative HLA class I histocompatibility antigen, alpha chain H	HLA-A;HLA-H	8.60206e-05	0.00515869	4.44668	0.224887
Q92673;E9PPB3;E9PS32;E9PP43;E9PKB0	Q92673	Sortilin-related receptor	SORL1	0.000850696	0.0153352	4.71209	0.21222
Q9Y4H2	Q9Y4H2	Insulin receptor substrate 2	IRS2	0.000102739	0.00553508	4.83205	0.206952
Q14764;H3BRL2;H3BQK6;H3BUK7;H3BNF6;H3BP76	Q14764	Major vault protein	MVP	0.000357469	0.00998597	4.84712	0.206308
Q70J99;K7EMK8;K7EQ37;K7EN29;K7EIH3;K7EN81	Q70J99	Protein unc-13 homolog D	UNC13D	0.00226093	0.0283038	4.93485	0.20264
Q12770;A0A0A0MTG6;D6RA39;C9JQ35;F8WDP3;C9JFY0;F8W921;F8W9W7;F8WEH8	Q12770;A0A0A0MTG6	Sterol regulatory element-binding protein cleavage-activating protein	SCAP	0.00500334	0.0476186	4.98821	0.200473
O95302;C9J4P8;Q75LS8	O95302	Peptidyl-prolyl cis-trans isomerase FKBP9	FKBP9	7.13074e-05	0.00503766	5.01718	0.199315
O15460;E7ENX0;E7EPI9;C9JCP0;C9JX45;A8MXE0;E7ERI1;C9JN43;C9JIG4	O15460	Prolyl 4-hydroxylase subunit alpha-2	P4HA2	0.00139388	0.020716	5.01879	0.199251
H0Y3H2;Q99758	H0Y3H2;Q99758	ATP-binding cassette sub-family A member 3	ABCA3	0.00118825	0.0188681	5.07749	0.196948
H3BLU7;O43488;A0A499FJT0;Q8NHP1	H3BLU7;O43488	Aflatoxin B1 aldehyde reductase member 2	AKR7A2	0.000349783	0.00992179	5.21642	0.191702
P35573	P35573	Glycogen debranching enzyme;4-alpha-glucanotransferase;Amylo-alpha-1,6-glucosidase	AGL	0.00143542	0.0211252	5.22297	0.191462
P55058	P55058	Phospholipid transfer protein	PLTP	0.000823487	0.0153352	5.29259	0.188943
A0A0A0MRG2;E9PG40;P05067;H7C0V9;H7C2L2	A0A0A0MRG2;E9PG40;P05067;H7C0V9	Amyloid beta A4 protein;N-APP;Soluble APP-alpha;Soluble APP-beta;C99;Beta-amyloid protein 42;Beta-amyloid protein 40;C83;P3(42);P3(40);C80;Gamma-secretase C-terminal fragment 59;Gamma-secretase C-terminal fragment 57;Gamma-secretase C-terminal fragment 50;C31	APP	0.000412588	0.0105101	5.29622	0.188814
P11047	P11047	Laminin subunit gamma-1	LAMC1	0.000246095	0.00828724	5.30918	0.188353
A0A0A0MT32;P38571;Q5T073;Q5T770	A0A0A0MT32;P38571;Q5T073	Lysosomal acid lipase/cholesteryl ester hydrolase	LIPA	0.000266337	0.00845984	5.41594	0.18464
E5RIP4;Q15043;E5RFZ8;E5RGA7;E5RJ40;E5RJG5	E5RIP4;Q15043;E5RFZ8;E5RGA7;E5RJ40;E5RJG5	Zinc transporter ZIP14	SLC39A14	4.20328e-05	0.00352258	5.55363	0.180063
Q7RTT9;C9JZA2;C9IYM7	Q7RTT9;C9JZA2;C9IYM7	Equilibrative nucleoside transporter 4	SLC29A4	0.000271047	0.00845984	5.77113	0.173276
P22304;H0YB91;O60597;B3KWA1	P22304	Iduronate 2-sulfatase;Iduronate 2-sulfatase 42 kDa chain;Iduronate 2-sulfatase 14 kDa chain	IDS	0.00505913	0.0478477	5.84012	0.171229
Q9Y2D4;A0A0U1RRB6;J3QT38	Q9Y2D4;A0A0U1RRB6	Exocyst complex component 6B	EXOC6B	0.00100371	0.0172056	5.88131	0.17003
Q6ZRI8;X6RIA0	Q6ZRI8;X6RIA0	Rho GTPase-activating protein 36	ARHGAP36	1.31923e-07	0.000398011	5.93887	0.168382
Q68D91	Q68D91	Metallo-beta-lactamase domain-containing protein 2	MBLAC2	0.00167214	0.0229796	6.27763	0.159296
Q9UBX1;H0YD65	Q9UBX1;H0YD65	Cathepsin F	CTSF	0.000780894	0.0147247	6.31113	0.15845
Q16850;A0A0C4DFL7;H7C0D0	Q16850;A0A0C4DFL7	Lanosterol 14-alpha demethylase	CYP51A1	0.000286608	0.00864696	6.32113	0.1582
P08253;H3BR66;H3BS34;H3BV48	P08253	72 kDa type IV collagenase;PEX	MMP2	6.38164e-05	0.00481335	6.38328	0.156659
Q8WXD2;H0YKC2	Q8WXD2	Secretogranin-3	SCG3	0.000335789	0.00964834	6.69859	0.149285
F8W6X9;A0A087WTQ6;Q7Z5N4;H7C255	F8W6X9;A0A087WTQ6;Q7Z5N4	Protein sidekick-1	SDK1	0.00364596	0.0388688	7.01742	0.142503
Q9C0H2;H7C3T6	Q9C0H2	Protein tweety homolog 3	TTYH3	8.54595e-06	0.00151665	7.20863	0.138723
Q9NUM4;C9JZ87;F2Z3N7;C9J998	Q9NUM4;C9JZ87	Transmembrane protein 106B	TMEM106B	7.34694e-05	0.00503766	7.25687	0.137801
O60507;C9J3I4	O60507	Protein-tyrosine sulfotransferase 1	TPST1	0.000771754	0.0147247	7.26567	0.137634
Q9UPU5	Q9UPU5	Ubiquitin carboxyl-terminal hydrolase 24	USP24	0.000869182	0.0153352	7.46014	0.134046
Q658P3;B8ZZX6	Q658P3;B8ZZX6	Metalloreductase STEAP3	STEAP3	2.91073e-05	0.0029264	7.51637	0.133043
O43581	O43581	Synaptotagmin-7	SYT7	7.93554e-05	0.00515869	7.67201	0.130344
Q9UPZ6;A0A087WY08	Q9UPZ6;A0A087WY08	Thrombospondin type-1 domain-containing protein 7A	THSD7A	9.44889e-05	0.00537266	7.77368	0.128639
Q15785	Q15785	Mitochondrial import receptor subunit TOM34	TOMM34	0.000243645	0.00828724	8.02488	0.124613
Q9P273	Q9P273	Teneurin-3	TENM3	6.97612e-06	0.0013455	8.12728	0.123042
I3L0L6;Q9H6Y7;I3L2Y3;K7EN24;I3L462	I3L0L6;Q9H6Y7;I3L2Y3	E3 ubiquitin-protein ligase RNF167	RNF167	0.00104262	0.0173789	8.30379	0.120427
P17405;H0YEP5;G3V1E1;E9PQT3;E9PL59;E9PPK6	P17405;H0YEP5;G3V1E1;E9PQT3	Sphingomyelin phosphodiesterase	SMPD1	3.57775e-05	0.00337315	9.4098	0.106272
O75882	O75882	Attractin	ATRN	4.69259e-05	0.00372567	9.5239	0.104999
Q86VI3;F2Z2E2	Q86VI3;F2Z2E2	Ras GTPase-activating-like protein IQGAP3	IQGAP3	0.00228888	0.0285353	10.1832	0.0982009
Q92626;H7C1W1;H7C300;C9J4I9;H7C3W2	Q92626;H7C1W1	Peroxidasin homolog	PXDN	3.72455e-06	0.00102	10.7712	0.0928399
P23142;B1AHM7;B1AHM9;B1AHM6;B1AHN3;B1AHM8	P23142;B1AHM7;B1AHM9	Fibulin-1	FBLN1	0.00141467	0.0209219	11.7032	0.0854468
Q8NBJ4;F8WAT9;C9JYM4;C9J941	Q8NBJ4	Golgi membrane protein 1	GOLM1	0.000591331	0.0126528	12.3374	0.0810545
Q9Y5E6;Q9Y5E2;Q9Y5E5;Q9UN67;Q9UN66;Q9Y5E8;Q9Y5E4;Q9Y5E1;Q9Y5F2;Q9Y5E7;Q9NRJ7;A0A096LP94;Q9Y5E3;Q9Y5F1;A0A096LNH7;Q9Y5F0;Q96TA0;A0A096LP81	Q9Y5E6;Q9Y5E2;Q9Y5E5;Q9UN67;Q9UN66;Q9Y5E8;Q9Y5E4;Q9Y5E1;Q9Y5F2;Q9Y5E7;Q9NRJ7;A0A096LP94	Protocadherin beta-3;Protocadherin beta-7;Protocadherin beta-4;Protocadherin beta-10;Protocadherin beta-8;Protocadherin beta-15;Protocadherin beta-5;Protocadherin beta-9;Protocadherin beta-11;Protocadherin beta-2;Protocadherin beta-16	PCDHB3;PCDHB7;PCDHB4;PCDHB10;PCDHB8;PCDHB15;PCDHB5;PCDHB9;PCDHB11;PCDHB2;PCDHB16	0.000216003	0.00794734	13.1738	0.0759083
Q9UGH3;H0Y544	Q9UGH3;H0Y544	Solute carrier family 23 member 2	SLC23A2	0.00131762	0.0200201	13.4727	0.0742244
Q13608	Q13608	Peroxisome assembly factor 2	PEX6	0.0014557	0.0213197	14.9097	0.0670703
Q96SM3	Q96SM3	Probable carboxypeptidase X1	CPXM1	1.61982e-05	0.0019548	17.3037	0.0577911
P10645;G5E968	P10645;G5E968	Chromogranin-A;Vasostatin-1;Vasostatin-2;EA-92;ES-43;Pancreastatin;SS-18;WA-8;WE-14;LF-19;Catestatin;AL-11;GV-19;GR-44;ER-37;GE-25;Serpinin-RRG;Serpinin;p-Glu serpinin precursor	CHGA	4.057e-06	0.00102	23.6396	0.042302
P05060;A0A0A0MT66	P05060	Secretogranin-1;PE-11;GAWK peptide;CCB peptide	CHGB	3.55026e-06	0.00102	23.9313	0.0417863
Q9P2N4;H0Y859;C9JWI2;A0A087WTS1	Q9P2N4;H0Y859	A disintegrin and metalloproteinase with thrombospondin motifs 9	ADAMTS9	1.67819e-06	0.000658301	32.263	0.0309953
P07949;Q9BTX6;A0A5F9ZHR6;C9JYL6;A0A1W2PSA1;A0A1W2PPN7	P07949	Proto-oncogene tyrosine-protein kinase receptor Ret;Soluble RET kinase fragment;Extracellular cell-membrane anchored RET cadherin 120 kDa fragment	RET	5.61127e-06	0.00130225	38.7962	0.0257757
