# Supplementary material for: The Protective Effect of Docosahexaenoic Acid on Mitochondria in SH-SY5Y Model of Rotenone-Induced Toxicity
Source: Metabolites. 2025 Jan 8;15(1):29. doi: 10.3390/metabo15010029 (PMC11767228; doi:10.3390/metabo15010029)
Supplement: Supplementary file 1 [file metabolites-15-00029-s001.zip › Table S4_Differential_proteins_overlap_GO_term.xlsx]

## Sheet: only Rot vs Ctrl
Table S4 'only Rot vs Ctrl': Differential protein overlap analysis. Proteins which were only found to be of higher abundance in Rotenone (Rot) stressed cells vs Control (Ctrl) cells. Information on Uniprot accession (Protein ID), Protein Name and Gene Name are given. Only proteins with an adjusted student's ttest p-value (q-value) < 0.05 were considered to be statistically signifcant. A fold chan…
56 elements included exclusively in "Rot vs Ctrl":
Protein IDs	Protein names	Gene names	p-value	q-value	Fold Change Rot vs Ctrl	Fold Change Ctrl vs Rot
O14657;H0Y7C8	Torsin-1B	TOR1B	0.000180567	0.00689582	19.5871	0.0510541
O00267;M0QYL9	Transcription elongation factor SPT5	SUPT5H	1.48169e-06	0.000496696	18.0281	0.0554689
F8W7U8;P49959;F5GXT0;F5H742;F5H256	Double-strand break repair protein MRE11A	MRE11A	0.00415244	0.0393432	3.91025	0.255738
H7C0G7;C9JWV4;G5E9Q8;Q9H9Q4	Non-homologous end-joining factor 1	NHEJ1	0.00545092	0.046456	3.62594	0.275791
Q15750	TGF-beta-activated kinase 1 and MAP3K7-binding protein 1	TAB1	0.000201236	0.00743282	3.35253	0.298282
Q92945;A0A087WTP3;M0R0I5;M0QXW7;M0QYH3;M0R3J3;M0R251;M0R263;M0R0C6	Far upstream element-binding protein 2	KHSRP	0.00076057	0.0140479	2.85853	0.34983
Q92615	La-related protein 4B	LARP4B	0.00296691	0.0319685	2.7803	0.359674
Q9C0B0	RING finger protein unkempt homolog	UNK	0.00074704	0.0139989	2.30463	0.43391
Q96CX2;Q68DU8;Q6ZWB6	BTB/POZ domain-containing protein KCTD12	KCTD12	0.000283506	0.00881793	2.30007	0.434769
O14980;C9JKM9;C9J673;C9IZS4;C9JQ02;C9JV99;C9JF49;C9IYM2;H7BZC5;F8WF71	Exportin-1	XPO1	0.000429794	0.0109525	2.26564	0.441376
Q16352	Alpha-internexin	INA	0.00463402	0.042083	2.0947	0.477395
O15294;C9JZL3	UDP-N-acetylglucosamine--peptide N-acetylglucosaminyltransferase 110 kDa subunit	OGT	0.00402359	0.0386598	2.01166	0.497102
Q5SQI0	Alpha-tubulin N-acetyltransferase 1	ATAT1	0.000729961	0.0139805	2.00169	0.499578
Q8N163;H0YB24;G3V119;E5RHJ4;E5RFJ3;A0A087X2B6;H0YC69;E5RGU7;H0YC58;E5RHH8	Cell cycle and apoptosis regulator protein 2	CCAR2	3.43277e-05	0.00348477	1.98641	0.50342
Q8NB90	Spermatogenesis-associated protein 5	SPATA5	0.0055472	0.0468793	1.9167	0.52173
Q71U36;F8VQQ4	Tubulin alpha-1A chain	TUBA1A	0.00339177	0.0348087	1.85966	0.537734
O95433;G3V438;H0YJU2;H0YJ63;H0YJG7;G3V3W9	Activator of 90 kDa heat shock protein ATPase homolog 1	AHSA1	0.000930098	0.0156766	1.79037	0.558543
Q9P2B4	CTTNBP2 N-terminal-like protein	CTTNBP2NL	0.0030099	0.0320879	1.78922	0.558902
H3BVG0;Q8N1F7;H3BNN5;H3BV11;H3BRD9;H3BRI8;H3BM93;H3BPA9;H3BV15;H3BVE2	Nuclear pore complex protein Nup93	NUP93	0.00359731	0.035774	1.74697	0.57242
Q9NZJ7;H0Y8C3;H7C196	Mitochondrial carrier homolog 1	MTCH1	0.00307294	0.0324624	1.74649	0.572575
A0A494C169;Q9NVE7;E9PHT6;H0YA26;H0Y9E4;H0YA31;D6RJF3;H0YA02	Pantothenate kinase 4	PANK4	0.000592935	0.0129603	1.72409	0.580017
Q13263;M0R0K9;M0R3C0;M0R2I3	Transcription intermediary factor 1-beta	TRIM28	0.000649699	0.0131244	1.68999	0.591719
Q96I24;A0A494C1K6	Far upstream element-binding protein 3	FUBP3	0.00283041	0.0307735	1.67304	0.597713
O14531;Q5T0Q6	Dihydropyrimidinase-related protein 4	DPYSL4	1.54943e-05	0.00194776	1.64572	0.607637
C9J9K3;A0A0C4DG17;P08865;F8WD59	40S ribosomal protein SA	RPSA	0.000165566	0.00679378	1.64137	0.609248
O43252;O95340	Bifunctional 3-phosphoadenosine 5-phosphosulfate synthase 1;Sulfate adenylyltransferase;Adenylyl-sulfate kinase	PAPSS1	0.00084139	0.0148449	1.62646	0.614832
P61086;D6RDM7	Ubiquitin-conjugating enzyme E2 K	UBE2K	0.00341794	0.0348136	1.59448	0.627165
Q96AE4;E9PEB5;C9JSZ1	Far upstream element-binding protein 1	FUBP1	0.00416177	0.0393432	1.58113	0.632459
O00425;F8WD15;Q9NZI8;F8W930;Q9Y6M1	Insulin-like growth factor 2 mRNA-binding protein 3	IGF2BP3	0.00102786	0.0164364	1.56716	0.638099
F8VZX2;H3BRU6;F8W0G4;F8VXH9;F8W1G6;H3BND9;F8VRH0	0	PCBP2	9.18038e-05	0.0056025	1.55222	0.644238
Q9BVA1	Tubulin beta-2B chain	TUBB2B	0.00564862	0.0473956	1.54859	0.645748
Q2M2I8;E9PG46;A0A096LP60;K4DI97;Q9NSY1	AP2-associated protein kinase 1	AAK1	0.000569072	0.0126637	1.52484	0.655808
P21980;A2A299;A2A2A0	Protein-glutamine gamma-glutamyltransferase 2	TGM2	0.00317749	0.0332864	1.49176	0.670348
P52943;H0YFA4;H0YHD8	Cysteine-rich protein 2	CRIP2	0.000474544	0.0114536	1.49151	0.670462
P11172;E9PFD2;F2Z3P2;F2Z303;F8WDG4	Uridine 5-monophosphate synthase;Orotate phosphoribosyltransferase;Orotidine 5-phosphate decarboxylase	UMPS	0.000627097	0.0130405	1.4901	0.671095
P49840;A8MT37;M0QYV0	Glycogen synthase kinase-3 alpha	GSK3A	6.48878e-05	0.00469451	1.46323	0.683418
D6REX3;O94979;D6RHZ5;H7BXG7;H0YAB3;H0Y8V7;H0Y9T9;H0Y9K1;D6RE64;D6RCQ9;H0Y8W8;H0YAF5;D6RBT0;D6RHE8;H0Y9V3	Protein transport protein Sec31A	SEC31A	0.00319526	0.0333568	1.46022	0.684828
Q96P47;C9J975;E7ESL9;H7C5G0;H7C4U6;H0Y873;C9J8Z2;H7C4F1	Arf-GAP with GTPase, ANK repeat and PH domain-containing protein 3	AGAP3	0.00140435	0.0206565	1.45126	0.689058
P53004;C9J1E1	Biliverdin reductase A	BLVRA	0.00169795	0.0223699	1.45076	0.689293
Q5JXI8;A0A494C0D6;Q13642;Q5JXH8;Q5JXH7;Q5JXI3;A0A0D9SFZ9;Q5JXI2;A0A0D9SFI6;A0A0D9SFB0;Q5JXH9;A0A0D9SGB2;Q5JXI0;A0A494C0J3;A0A0D9SGD1;A0A0D9SEY7	Four and a half LIM domains protein 1	FHL1	0.00283561	0.0307735	1.44649	0.69133
H0YA96;H0Y8G5;Q14103;D6RAF8;D6RF44;D6RBQ9;D6RD83	Heterogeneous nuclear ribonucleoprotein D0	HNRNPD	0.00387472	0.0378318	1.44259	0.693196
Q9UEW8	STE20/SPS1-related proline-alanine-rich protein kinase	STK39	0.00048222	0.0115465	1.42281	0.702835
Q9Y6Y8;H7C0V8;A0A0C4DH82;H7C4C4	SEC23-interacting protein	SEC23IP	0.00372952	0.0365323	1.40216	0.713186
P22102;F8WD69;C9JBJ1;C9JTV6;C9JZG2;C9JKQ7;A0A140TA71;H7C366	Trifunctional purine biosynthetic protein adenosine-3;Phosphoribosylamine--glycine ligase;Phosphoribosylformylglycinamidine cyclo-ligase;Phosphoribosylglycinamide formyltransferase	GART	0.000521856	0.0121111	1.37674	0.726352
P19338;H7BY16;C9JYW2;C9JLB1;C9J1H7;C9JWL1	Nucleolin	NCL	0.00190651	0.023867	1.372	0.728862
Q6PKG0;A0A0B4J210;E5RH50;H0YC33;H0YBW1;H0YC73;H0YAX9;A0A3B3ISF0;Q659C4	La-related protein 1	LARP1	0.00253304	0.0290577	1.33097	0.751331
P68104;Q5VTE0;A0A087WVQ9;A0A087WV01;Q5JR01;A6PW80	Elongation factor 1-alpha 1;Putative elongation factor 1-alpha-like 3;Elongation factor 1-alpha	EEF1A1;EEF1A1P5	0.00229863	0.0267759	1.32939	0.752225
Q92973;E7EW37;S4R398	Transportin-1	TNPO1	0.00055921	0.0125906	1.32451	0.754998
Q9UBB4;A0A1W2PQD2;B1AHE4;B1AHE3	Ataxin-10	ATXN10	0.00305211	0.0324233	1.32088	0.757073
P11940;E7EQV3;A0A087WTT1;E7ERJ7;H0YAR2;Q9H361;H0YBN4;H0YAP2;E5RGH3;E5RJB9;H0YB86;E5RH24;H0YAS6;H0YB75;H0YAS7;Q4VXU2;E5RHG7;H0YC10;E5RGC4;E5RFD8;Q96DU9	Polyadenylate-binding protein 1;Polyadenylate-binding protein	PABPC1	0.00489227	0.0433462	1.31199	0.762199
P23743;F8VNZ9;G3V327;C9JM35;F8W1M3;F8W1H7;H0YJH4;G3V4E1	Diacylglycerol kinase alpha;Diacylglycerol kinase	DGKA	0.00228238	0.0267759	1.30805	0.764497
Q9HC35;B5MBZ0	Echinoderm microtubule-associated protein-like 4	EML4	0.00356516	0.0357345	1.29345	0.773126
P53992;G5EA31;A0A0U1RR49	Protein transport protein Sec24C	SEC24C	0.000881199	0.0151056	1.27448	0.784632
Q92499;F1T0B3;A0A087X2G1	ATP-dependent RNA helicase DDX1	DDX1	0.00102966	0.0164364	1.251	0.799359
G5E9V7;G5E9V6;B7Z637;Q8IUR7;C9J2I1;C9J8P8;C9JAA7;C9JBY2	Armadillo repeat-containing protein 8	ARMC8	0.00258962	0.0295943	1.18666	0.842704

## Sheet: GO CC only Rot vs Ctrl
Table S4 'GO CC only Rot vs Ctrl': GO Term enrichment analysis. Gene ontology enrichment analysis based on cellular compartments (CC) of proteins only found to be of higher abundance in Rotenone (Rot) stressed cells compared to the Control (Ctrl). Information on the GO Term (Term), the number of identified associated proteins within the dataset (Count),and the total number of submitted proteins (…
Category	Term	Count	%	PValue	Accession	List Total	Pop Hits	Pop Total	Fold Enrichment	Bonferroni	Benjamini	FDR
GOTERM_CC_DIRECT	GO:0005829~cytosol	38	67.8571	6.91692e-10	P53004, O00425, Q9Y6Y8, H3BVG0, O43252, Q92615, O95433, Q9UBB4, P49840, F8W7U8, P11940, Q2M2I8, P61086, P11172, C9J9K3, Q92973, Q9HC35, P23743, P21980, Q92499, Q9UEW8, Q6PKG0, O15294, F8VZX2, P53992, Q5SQI0, Q92945, O14980, Q5JXI8, H0YA96, D6REX3, G5E9V7, P68104, O14531, P22102, Q71U36, Q15750	56	5627	20647	2.48986	9.75286e-08	9.75286e-08	9.47618e-08
GOTERM_CC_DIRECT	GO:0005737~cytoplasm	37	66.0714	7.69035e-09	O00425, Q9Y6Y8, Q9UBB4, P49840, F8W7U8, P11940, Q2M2I8, Q13838, P61086, Q96P47, P11172, Q8N163, Q9BVA1, C9J9K3, Q96AE4, Q92973, Q9HC35, Q92499, Q9UEW8, Q9P2B4, Q16352, Q6PKG0, F8VZX2, Q8NB90, Q5SQI0, Q92945, O14980, Q5JXI8, H0YA96, D6REX3, Q96I24, P19338, G5E9V7, P68104, Q9C0B0, Q71U36	56	5771	20647	2.36385	1.08434e-06	5.4217e-07	5.26789e-07
GOTERM_CC_DIRECT	GO:0010494~cytoplasmic stress granule	6	10.7143	5.37771e-06	O00425, Q92615, Q92945, P11940, Q92499, Q6PKG0	56	95	20647	23.2861	0.000757971	0.000252752	0.000245582
GOTERM_CC_DIRECT	GO:1990904~ribonucleoprotein complex	6	10.7143	0.000153694	P19338, F8VZX2, O14980, H0YA96, P11940, Q92499	56	191	20647	11.5821	0.0214393	0.0054177	0.005264
GOTERM_CC_DIRECT	GO:0005634~nucleus	30	53.5714	0.000263379	O00425, P49840, F8W7U8, P11940, Q13838, O00267, H7C0G7, P61086, Q96P47, P11172, Q8N163, Q9BVA1, C9J9K3, Q96AE4, Q92973, P21980, Q92499, Q13263, O15294, F8VZX2, Q92945, O14980, Q5JXI8, H0YA96, Q96I24, P19338, G5E9V7, P68104, Q71U36, Q15750	56	6100	20647	1.81326	0.03646	0.00742728	0.00721658
GOTERM_CC_DIRECT	GO:0036464~cytoplasmic ribonucleoprotein granule	4	7.14286	0.00184103	P19338, P11940, Q71U36, Q16352	56	91	20647	16.2064	0.228813	0.0432642	0.0420368
GOTERM_CC_DIRECT	GO:0012507~ER to Golgi transport vesicle membrane	3	5.35714	0.0101246	Q9Y6Y8, P53992, D6REX3	56	57	20647	19.4051	0.761849	0.184507	0.179273
GOTERM_CC_DIRECT	GO:0031252~cell leading edge	3	5.35714	0.0104685	P11940, Q2M2I8	56	58	20647	19.0705	0.773234	0.184507	0.179273
GOTERM_CC_DIRECT	GO:0005905~clathrin-coated pit	3	5.35714	0.0126382	Q5SQI0, Q2M2I8	56	64	20647	17.2826	0.833597	0.197998	0.192381
GOTERM_CC_DIRECT	GO:0005925~focal adhesion	5	8.92857	0.0283091	F8VZX2, Q5SQI0, Q5JXI8, P11940, P21980	56	434	20647	4.24765	0.982563	0.383375	0.3725
GOTERM_CC_DIRECT	GO:0070062~extracellular exosome	12	21.4286	0.0320857	P19338, P53004, F8VZX2, O95433, P68104, C9J9K3, Q92973, P22102, P11940, P21980, Q71U36, O14657	56	2240	20647	1.97516	0.989931	0.383375	0.3725
GOTERM_CC_DIRECT	GO:0005654~nucleoplasm	18	32.1429	0.0326277	F8VZX2, O15294, Q92945, F8W7U8, O14980, H0YA96, Q96I24, Q13838, O00267, H7C0G7, P19338, G5E9V7, Q8N163, Q96AE4, C9J9K3, Q92499, Q9UEW8, Q13263	56	4076	20647	1.6282	0.990695	0.383375	0.3725
GOTERM_CC_DIRECT	GO:0030127~COPII vesicle coat	2	3.57143	0.0417951	P53992, D6REX3	56	16	20647	46.0871	0.99757	0.453316	0.440456
GOTERM_CC_DIRECT	GO:0016020~membrane	16	28.5714	0.0538145	F8VZX2, Q9NZJ7, H3BVG0, Q92615, Q92945, Q9UBB4, O14980, P11940, Q96I24, P19338, P68104, C9J9K3, Q9HC35, P23743, Q92499, Q6PKG0	56	3677	20647	1.60434	0.99959	0.497003	0.482904
GOTERM_CC_DIRECT	GO:0072686~mitotic spindle	3	5.35714	0.0571172	Q5SQI0, Q9BVA1, Q9HC35	56	145	20647	7.6282	0.99975	0.497003	0.482904
GOTERM_CC_DIRECT	GO:0005874~microtubule	4	7.14286	0.058179	Q5SQI0, Q9BVA1, Q9HC35, Q71U36	56	331	20647	4.45555	0.999786	0.497003	0.482904
GOTERM_CC_DIRECT	GO:0005819~spindle	3	5.35714	0.0599224	Q8NB90, Q5SQI0, Q8N163	56	149	20647	7.42342	0.999836	0.497003	0.482904
GOTERM_CC_DIRECT	GO:0042788~polysomal ribosome	2	3.57143	0.0818738	Q92615, Q6PKG0	56	32	20647	23.0435	0.999994	0.594479	0.577614
GOTERM_CC_DIRECT	GO:0005938~cell cortex	3	5.35714	0.0831577	P19338, Q9UEW8, P52943	56	180	20647	6.14494	0.999995	0.594479	0.577614
GOTERM_CC_DIRECT	GO:0070971~endoplasmic reticulum exit site	2	3.57143	0.0843233	P53992, D6REX3	56	33	20647	22.3452	0.999996	0.594479	0.577614
GOTERM_CC_DIRECT	GO:0019897~extrinsic component of plasma membrane	2	3.57143	0.0916334	Q2M2I8	56	36	20647	20.4831	0.999999	0.615253	0.597799
GOTERM_CC_DIRECT	GO:0015630~microtubule cytoskeleton	3	5.35714	0.0968935	Q9BVA1, Q9HC35, Q71U36	56	197	20647	5.61467	0.999999	0.620999	0.603382

## Sheet: common Rot and DHA+Rot
Table S4 'common Rot and DHA+Rot': Differential protein overlap analysis.Proteins which were found to be of higher abundance in both Rotenone (Rot) and DHA pretreated plus Rotenone treated cells (DHA+Rot) compared to Control (Ctrl) cells. Information on Uniprot accession (Protein ID), Protein Name and Gene Name are given. Only proteins with an adjusted student's ttest p-value (q-value) < 0.05 wer…
41 common elements in "Rot vs Ctrl" and "DHA+Rot vs Ctrl":
Protein IDs	Protein names	Gene names	p-value	q-value	Fold Change Rot vs Ctrl	Fold Change Ctrl vs Rot	Fold Change Ctrl vs DHA+Rot	Fold Change DHA+Rot vs Ctrl
P52732	Kinesin-like protein KIF11	KIF11	3.64673e-05	0.00348477	8.56666	0.116732	0.188228	5.31271
Q1KMD3;H3BQZ7	Heterogeneous nuclear ribonucleoprotein U-like protein 2	HNRNPUL2;HNRNPUL2-BSCL2	0.000390195	0.0105513	2.53032	0.395207	0.407483	2.45409
Q8NI08;H0Y6T0	Nuclear receptor coactivator 7	NCOA7	0.00225776	0.0267124	2.5255	0.395962	0.474409	2.10788
A6NEM2;P51610;H7C1C4;Q9Y5Z7	Host cell factor 1;HCF N-terminal chain 1;HCF N-terminal chain 2;HCF N-terminal chain 3;HCF N-terminal chain 4;HCF N-terminal chain 5;HCF N-terminal chain 6;HCF C-terminal chain 1;HCF C-terminal chain 2;HCF C-terminal chain 3;HCF C-terminal chain 4;HCF C-terminal chain 5;HCF C-terminal chain 6	HCFC1	5.1826e-05	0.00422592	2.35394	0.42482	0.497171	2.01138
P61081;M0QYI6	NEDD8-conjugating enzyme Ubc12	UBE2M	5.68335e-06	0.00103079	2.2645	0.4416	0.550813	1.8155
Q9Y696	Chloride intracellular channel protein 4	CLIC4	5.33873e-05	0.00423867	2.20688	0.453128	0.494448	2.02246
Q96FC7	Phytanoyl-CoA hydroxylase-interacting protein-like	PHYHIPL	9.57586e-05	0.0056025	2.0704	0.482999	0.510779	1.95779
D6RFG8;P27707;D6RCP9;D6RG38	Deoxycytidine kinase	DCK	6.81351e-05	0.00478055	2.0473	0.488448	0.6739	1.4839
Q9Y263;E5RIM3;H0YBW4;H0YC16;H0YAU9	Phospholipase A-2-activating protein	PLAA	0.000124604	0.00616279	2.04428	0.489171	0.588339	1.6997
P68363;C9JDS9	Tubulin alpha-1B chain	TUBA1B	1.05992e-07	0.000124428	1.94784	0.513388	0.622342	1.60683
Q8NE71;H0YGW7;A0A0G2JIC2;Q5STZ8;F5GYK6	ATP-binding cassette sub-family F member 1	ABCF1	0.00042483	0.0109525	1.86296	0.53678	0.548039	1.82469
Q92574;A0A2R8Y5S3;A0A2R8Y5N2;A0A2R8YFV7;A0A2R8Y6S1;Q86WV8;Q59IT9;A0A2R8Y6W1;A0A2R8YGX7;A0A2R8Y7E9;A0A2R8Y5U8;A0A2R8Y6S8;A0A2R8Y5F8;A0A2R8YGL0;A0A2R8Y5M3;A0A2R8Y6N1;A0A2R8Y5Q4;A0A2R8Y5J1;A0A2R8YD74	Hamartin	TSC1	0.000715839	0.0138565	1.83432	0.545162	0.513443	1.94764
P56545	C-terminal-binding protein 2	CTBP2	0.00035431	0.0099902	1.82361	0.548364	0.515607	1.93946
Q9UBT2;K7EPL2;K7ESK7;U3KQ93;U3KQ55;K7ES38	SUMO-activating enzyme subunit 2	UBA2	0.000243785	0.00790861	1.8186	0.549874	0.450773	2.21841
A0A0R4J2E8;A8MXP9;P43243;D6REM6;D6R991;B3KM87;H0Y8T4;D6RBI2;D6RE02;D6RIA2;D6RAM9;D6RAY2;D6RBK5;Q68E03;D6R8Z5	Matrin-3	MATR3	0.00151992	0.0210733	1.80423	0.554253	0.423312	2.36232
A0A2R8YFH0;E9PHA6;A0A2R8Y6P0;A0A2R8YG02;P43246;A0A2R8Y7S8;A0A2R8Y713	DNA mismatch repair protein Msh2	MSH2	0.000667942	0.0132578	1.72209	0.580689	0.525416	1.90325
E9PBG7;Q13557;E9PF82;D6R938;H0Y9C2;H0Y9J2;A0A5F9ZH21;Q9UQM7;A0A5F9ZH50;D6RFJ0;A0A5F9ZHY2;A0A5F9ZHR5;A0A5K1VW76;A0A5F9ZHM9;H7BXS4;A0A5F9ZH90;E9PBE8;E7EQE4;H7BZC6;E7ETC9;E7ERS6	Calcium/calmodulin-dependent protein kinase type II subunit delta	CAMK2D	3.51261e-05	0.00348477	1.71627	0.58266	0.717832	1.39308
P07437;Q5JP53;Q5ST81	Tubulin beta chain	TUBB	4.28e-06	0.00092234	1.70918	0.585075	0.672929	1.48604
Q15365;F8VTZ0;H3BSP4;C9K0A2;F8WC71;C9IZV9;C9J7A9;C9JSA6;C9J5V4;C9JTY5;C9JZY3;C9J0A4;P57723	Poly(rC)-binding protein 1	PCBP1	1.35127e-05	0.00177251	1.70705	0.585807	0.730522	1.36888
Q8NBF2	NHL repeat-containing protein 2	NHLRC2	0.000278641	0.00881793	1.70612	0.586126	0.661267	1.51225
P68371	Tubulin beta-4B chain	TUBB4B	0.000589298	0.0129603	1.68668	0.59288	0.651784	1.53425
P04350;M0R2D3;M0R278;A6NNZ2;M0QY85;M0QYM7;M0R0X0;M0QY37;M0QX14;M0R042;M0QZL7;M0R1I1;M0R2T4;A0A075B724	Tubulin beta-4A chain	TUBB4A	1.26434e-07	0.000124428	1.68029	0.595134	0.662657	1.50908
Q9HAV4;H0Y3W3;H0Y9I3;H0Y3Q8;H0YA57;E2QRM3	Exportin-5	XPO5	0.000804726	0.0145381	1.65596	0.60388	0.691764	1.44558
Q13885	Tubulin beta-2A chain	TUBB2A	5.09104e-05	0.00422592	1.60616	0.622602	0.674204	1.48323
O14561;I3L505;H3BNK3	Acyl carrier protein, mitochondrial;Acyl carrier protein	NDUFAB1	0.00261769	0.0298021	1.57812	0.633664	0.423678	2.36029
F5GYN4;J3KR44;Q96FW1;F5H6Q1;F5GYJ8;F5H3F0	Ubiquitin thioesterase OTUB1	OTUB1	0.000134188	0.00622839	1.57642	0.634348	0.724708	1.37987
O60443;C9JSR4;H7C147;H7BZJ0	Non-syndromic hearing impairment protein 5	DFNA5	0.000768281	0.0140479	1.5551	0.643047	0.74482	1.34261
A0A286YF22;O43175;A0A2C9F2M7;A0A286YFA2;A0A286YFL2;A0A286YFM8;A0A286YER3;A0A286YFC8;A0A286YFB2;A0A286YF34;A0A286YF78;A0A286YFF3;A0A286YFK5;A0A286YFE1	D-3-phosphoglycerate dehydrogenase	PHGDH	4.12667e-05	0.00372611	1.55462	0.643244	0.66898	1.49481
P31943;G8JLB6;E9PCY7;H0YB39;D6RBM0;D6RIT2;D6RIU0;D6RIH9;D6RAM1;E5RGV0;D6R9T0;D6RFM3;D6RDU3;D6RJ04;H0YBD7;H0YBG7;E7EN40;E7EQJ0;E5RGH4;H0YAQ2;D6RDL0;D6RF17;D6R9D3	Heterogeneous nuclear ribonucleoprotein H;Heterogeneous nuclear ribonucleoprotein H, N-terminally processed	HNRNPH1	0.000129374	0.00619556	1.53606	0.651015	0.771279	1.29655
F8W6I7;P09651;F8VZ49;Q32P51;F8VTQ5;F8W646;A0A2R8Y4L2;H0YH80;F8VYN5	Heterogeneous nuclear ribonucleoprotein A1;Heterogeneous nuclear ribonucleoprotein A1, N-terminally processed;Heterogeneous nuclear ribonucleoprotein A1-like 2	HNRNPA1;HNRNPA1L2	2.96182e-06	0.000812347	1.52266	0.656747	0.665952	1.50161
Q14738;E9PFR3;H0Y8C4;H7C5Q9;Q96B13;H0YJ35;H0YJU0;G3V2U3	Serine/threonine-protein phosphatase 2A 56 kDa regulatory subunit delta isoform	PPP2R5D	0.000338964	0.00973956	1.5224	0.656855	0.666113	1.50125
Q7L099;D6RCQ1;H0Y8I0;D6REM9;H0Y8G6	Protein RUFY3	RUFY3	0.000166663	0.00679378	1.48323	0.674206	0.677598	1.4758
P61978;S4R359;S4R457	Heterogeneous nuclear ribonucleoprotein K	HNRNPK	1.0801e-05	0.00155174	1.45006	0.689626	0.880108	1.13622
E9PRY8;A0A087X1X7;H0YCK7;P29692;E9PK01;A0A0J9YXU2;E9PQR8;E9PN56;E9PRL0;E9PQZ1;E9PI39;E9PQ49;E9PN71;E9PQC9;E9PL12;E9PPR1;E9PPY1;H0YE72;E9PNC8;E9PIZ1;E9PMW7;E9PKH7;H0YE58;E9PJV8;E9PN91;E9PL71	0	EEF1D	0.00281368	0.0307567	1.44087	0.694024	0.591223	1.69141
P55060	Exportin-2	CSE1L	0.000836147	0.0148449	1.41752	0.705459	0.652926	1.53157
P22626;A0A087WUI2	Heterogeneous nuclear ribonucleoproteins A2/B1	HNRNPA2B1	0.00307731	0.0324624	1.39728	0.715675	0.604894	1.65318
B1ANR0;Q13310;H0Y5F5;H0YEU6;B1ANR1;H0YCC8;H0YEQ8;H0Y6X6;H0YER0;P0CB38	Polyadenylate-binding protein;Polyadenylate-binding protein 4	PABPC4	0.00115283	0.0180212	1.32228	0.756269	0.726544	1.37638
P31939;H7C1S2;C9JLK0;F8WEF0	Bifunctional purine biosynthesis protein PURH;Phosphoribosylaminoimidazolecarboxamide formyltransferase;IMP cyclohydrolase	ATIC	0.00394897	0.0384324	1.27635	0.783485	0.706494	1.41544
P17812;A0A3B3IRI2;B4E1E0;A0A3B3IRQ8;A0A3B3ITF6;A0A3B3ITB8;A0A3B3ISY3;A0A3B3ITH9	CTP synthase 1;CTP synthase	CTPS1	0.00459286	0.0420006	1.19751	0.835067	0.676945	1.47722
P07900;G3V2J8;Q58FG0	Heat shock protein HSP 90-alpha	HSP90AA1	0.000172595	0.00679378	1.19368	0.837744	0.693832	1.44127
P08238;Q58FF7	Heat shock protein HSP 90-beta	HSP90AB1	0.00328222	0.0340291	1.15135	0.868545	0.786742	1.27107

## Sheet: GO CC common Rot and DHA+Rot
Table S4 'GO CC common Rot and DHA+Rot': GO Term enrichment analysis.Gene ontology enrichment analysis based on cellular compartments (CC) of proteins only found to be of higher abundance in abundance in both comparisons (Rot vs Ctrl and DHA+Rot vs Ctrl). Information on the GO Term (Term), the number of identified associated proteins within the dataset (Count), and the total number of submitted p…
Category	Term	Count	%	PValue	Genes	List Total	Pop Hits	Pop Total	Fold Enrichment	Bonferroni	Benjamini	FDR
GOTERM_CC_DIRECT	GO:0005737~cytoplasm	28	68.2927	2.25762e-07	P07900, P68363, B1ANR0, F8W6I7, P52732, E9PBG7, E9PRY8, O60443, Q96FC7, A6NEM2, Q92574, Q15365, D6RFG8, P07437, Q13885, Q9HAV4, Q9Y696, Q7L099, Q8NE71, P68371, Q9UBT2, P22626, P17812, P04350, Q9Y263, P61978, P55060, P08238	41	5771	20647	2.44332	2.88971e-05	2.88975e-05	2.66399e-05
GOTERM_CC_DIRECT	GO:0005829~cytosol	27	65.8537	6.78508e-07	P07900, B1ANR0, F8W6I7, P52732, E9PBG7, E9PRY8, O60443, Q8NBF2, P31939, Q92574, Q15365, D6RFG8, P07437, Q9HAV4, P31943, Q9Y696, Q7L099, Q8NE71, Q14738, P68371, P61081, P17812, F5GYN4, P04350, A0A286YF22, P55060, P08238	41	5627	20647	2.41635	8.68453e-05	3.28345e-05	3.02693e-05
GOTERM_CC_DIRECT	GO:0005634~nucleus	28	68.2927	7.69559e-07	P07900, A0A0R4J2E8, B1ANR0, F8W6I7, P52732, E9PBG7, E9PRY8, A6NEM2, Q92574, Q15365, Q1KMD3, P07437, Q13885, P56545, Q9HAV4, P31943, Q14738, P68371, P61081, A0A2R8YFH0, P22626, Q8NI08, F5GYN4, P04350, Q9Y263, P61978, P55060, P08238	41	6100	20647	2.31154	9.84987e-05	3.28345e-05	3.02693e-05
GOTERM_CC_DIRECT	GO:0016020~membrane	21	51.2195	3.42825e-06	P31943, P07900, A0A0R4J2E8, Q9Y696, Q7L099, Q8NE71, F8W6I7, P52732, E9PBG7, P22626, A0A2R8YFH0, P17812, O60443, P31939, A6NEM2, Q92574, P61978, P55060, P08238, Q15365, Q1KMD3	41	3677	20647	2.87607	0.00043872	0.000109704	0.000101133
GOTERM_CC_DIRECT	GO:0070062~extracellular exosome	16	39.0244	9.25484e-06	P07437, Q13885, P07900, Q9Y696, P68371, F8W6I7, P22626, P31939, F5GYN4, P04350, Q9Y263, A0A286YF22, P61978, P55060, P08238, Q15365	41	2240	20647	3.59704	0.00118392	0.000236924	0.000218414
GOTERM_CC_DIRECT	GO:0005654~nucleoplasm	21	51.2195	1.73748e-05	Q9HAV4, P31943, P07900, O14561, Q8NE71, Q14738, P61081, F8W6I7, Q9UBT2, E9PBG7, P22626, A0A2R8YFH0, E9PRY8, F5GYN4, A6NEM2, P61978, P55060, P08238, Q15365, D6RFG8, Q1KMD3	41	4076	20647	2.59453	0.00222153	0.000370663	0.000341705
GOTERM_CC_DIRECT	GO:1990904~ribonucleoprotein complex	6	14.6341	3.25226e-05	P22626, P31943, B1ANR0, P61978, Q15365, F8W6I7	41	191	20647	15.8194	0.00415431	0.000594699	0.000548238
GOTERM_CC_DIRECT	GO:0015630~microtubule cytoskeleton	6	14.6341	3.77024e-05	P07437, Q13885, Q9Y696, P68363, P04350, P68371	41	197	20647	15.3376	0.00481437	0.000603238	0.00055611
GOTERM_CC_DIRECT	GO:0072686~mitotic spindle	5	12.1951	0.000175216	P07437, Q13885, P04350, P68371, P52732	41	145	20647	17.365	0.02218	0.00249196	0.00229728
GOTERM_CC_DIRECT	GO:0005874~microtubule	6	14.6341	0.000426532	P07437, Q13885, P68363, P04350, P68371, P52732	41	331	20647	9.12844	0.0531435	0.00545961	0.00503308
GOTERM_CC_DIRECT	GO:0071013~catalytic step 2 spliceosome	4	9.7561	0.000750669	P22626, P31943, P61978, F8W6I7	41	92	20647	21.895	0.0916466	0.00873506	0.00805263
GOTERM_CC_DIRECT	GO:0045171~intercellular bridge	4	9.7561	0.000956285	P07437, Q13885, P04350, P68371	41	100	20647	20.1434	0.115261	0.0102004	0.00940347
GOTERM_CC_DIRECT	GO:0043025~neuronal cell body	5	12.1951	0.00623356	P07900, Q7L099, A6NEM2, P04350, P08238	41	382	20647	6.59143	0.550847	0.0613766	0.0565815
GOTERM_CC_DIRECT	GO:0032991~macromolecular complex	6	14.6341	0.0107051	P07437, P07900, A6NEM2, Q92574, P08238, P52732	41	697	20647	4.33502	0.747826	0.0978749	0.0902284
GOTERM_CC_DIRECT	GO:0044294~dendritic growth cone	2	4.87805	0.0173048	P07900, P08238	41	9	20647	111.908	0.892944	0.147667	0.136131
GOTERM_CC_DIRECT	GO:0016363~nuclear matrix	3	7.31707	0.0258816	P22626, A0A0R4J2E8, Q9Y696	41	129	20647	11.7113	0.965142	0.207053	0.190877
GOTERM_CC_DIRECT	GO:0005681~spliceosomal complex	3	7.31707	0.0285358	P22626, P61978, F8W6I7	41	136	20647	11.1085	0.975417	0.214858	0.198072
GOTERM_CC_DIRECT	GO:0044295~axonal growth cone	2	4.87805	0.054721	P07900, P08238	41	29	20647	34.73	0.999256	0.381002	0.351236
GOTERM_CC_DIRECT	GO:0043209~myelin sheath	2	4.87805	0.0565549	P07900, P04350	41	30	20647	33.5724	0.99942	0.381002	0.351236
GOTERM_CC_DIRECT	GO:0005856~cytoskeleton	4	9.7561	0.0927056	P07437, Q92574, P68371, P52732	41	557	20647	3.61641	0.999996	0.593316	0.546963

## Sheet: only DHA+Rot vs Ctrl
Table S4 'only DHA+Rot vs Ctrl': Differential protein overlap analysis. Proteins which were only found to be of higher abundnace in DHA pretreated plus Rotenone (DHA+Rot) stressed cells vs Control (Ctrl) cells. Information on Uniprot accession (Protein ID), Protein Name and Gene Name are given. Only proteins with an adjusted student's ttest p-value (q-value) < 0.05 were considered to be statistic…
28 elements included exclusively in "DHA+Rot vs Ctrl":
Protein IDs	Protein names	Gene names	p-value	q-value	Fold Change Ctrl vs DHA+Rot	Fold Change DHA+Rot vs Ctrl
M0QZR9;Q15717	ELAV-like protein 1	ELAVL1	0.00428417	0.0429413	0.235674	4.24314
Q9NTZ6	RNA-binding protein 12	RBM12	0.00361901	0.038856	0.266745	3.74889
A0A2Q3DP09;Q7Z3E5;C9JW07;H7C3U7;H7BZY2;C9J535;H7BZA2	LisH domain-containing protein ARMC9	ARMC9	0.00217861	0.0277029	0.373319	2.67867
O76003	Glutaredoxin-3	GLRX3	0.00132051	0.0200201	0.37394	2.67423
Q16576;E9PC52;Q5JP01;Q5JNZ6	Histone-binding protein RBBP7	RBBP7	0.00248935	0.0299218	0.456441	2.19086
Q15118;C9JKT3;C9IYB4;F8WEJ6;F8WC75	[Pyruvate dehydrogenase (acetyl-transferring)] kinase isozyme 1, mitochondrial	PDK1	0.00147671	0.0215228	0.49875	2.00501
Q96ER3	Protein SAAL1	SAAL1	0.000134212	0.00675909	0.500752	1.997
Q9Y570	Protein phosphatase methylesterase 1	PPME1	0.00027597	0.00849592	0.506414	1.97467
Q13363;H0Y8W7;D6RAX2;H0Y9M9;E7ESU7;E7EPF8;E9PGB1;A0A087WYL1;H0Y8U5	C-terminal-binding protein 1	CTBP1	0.00397217	0.0413243	0.530698	1.88431
Q9HAV7	GrpE protein homolog 1, mitochondrial	GRPEL1	0.00467883	0.0458312	0.588478	1.6993
P30044	Peroxiredoxin-5, mitochondrial	PRDX5	0.000247897	0.00828724	0.610773	1.63727
Q96I99;E9PDQ8;H0Y852	Succinyl-CoA ligase [GDP-forming] subunit beta, mitochondrial	SUCLG2	0.00270847	0.0317955	0.615645	1.62431
Q14166	Tubulin--tyrosine ligase-like protein 12	TTLL12	0.00303597	0.0348271	0.618788	1.61606
O15355	Protein phosphatase 1G	PPM1G	0.000877238	0.0153874	0.621073	1.61012
O95747;C9JIG9;F8WBK9	Serine/threonine-protein kinase OSR1	OXSR1	0.00138442	0.020716	0.636683	1.57064
D6RD18;D6R9P3;D6RBZ0;Q99729	Heterogeneous nuclear ribonucleoprotein A/B	HNRNPAB	0.00310274	0.0349927	0.639565	1.56356
P30084	Enoyl-CoA hydratase, mitochondrial	ECHS1	0.00155396	0.0221146	0.65389	1.52931
O14787;A0A075B780;K7ESC1;K7ENW1;K7ESG1	Transportin-2	TNPO2	0.00471184	0.0458568	0.687858	1.45379
Q8NI60	Atypical kinase ADCK3, mitochondrial	ADCK3	0.0031143	0.0349927	0.701632	1.42525
J3KPX7;Q99623;F5GY37;F5GWA7;F5H3X6;F5H0C5;F5H2D2	Prohibitin-2	PHB2	0.000551158	0.0119629	0.703944	1.42057
Q08211	ATP-dependent RNA helicase A	DHX9	0.000141573	0.00677623	0.706729	1.41497
A6NLN1;A0A0U1RRM4;P26599;K7EKJ7;K7EK45;K7ES59;A0A0D9SF20;A0A087WU68;A0A087WUW5;K7ELW5	Polypyrimidine tract-binding protein 1	PTBP1	0.00383715	0.0406199	0.707614	1.4132
P19367;B1AR62;Q2TB90	Hexokinase-1	HK1	0.0019394	0.0253298	0.715625	1.39738
P24752;A0A5F9ZHL1;A0A5F9ZHJ7;A0A5F9ZHJ0;A0A5F9ZHD4;A0A5F9ZI66;A0A5F9ZHH9;H0YEL7;A0A5F9ZHL7;E9PRQ6	Acetyl-CoA acetyltransferase, mitochondrial	ACAT1	0.00327401	0.0357888	0.725104	1.37911
Q04637;E7EUU4;E9PGM1;E7EX73;C9JF13;C9J6B6;C9K073;C9J2Z7;H7C0V6;H7C044;REV__J3KQX6;F8WCF2;C9JWH7;REV__Q8NEG2;C9JWW9;C9JSU8;C9JHW9;REV__F5H7J8;C9J556;REV__C9JQZ6	Eukaryotic translation initiation factor 4 gamma 1	EIF4G1	0.00515225	0.0484247	0.760774	1.31445
P56192;H0YHV5;H0YIP0;F5H2V6;H0YIC2;F8VS26;F8W0M7;F8W0S4;F8VZZ9;H0YI94;F8VPL7;H0YHL6;H0YI27	Methionine--tRNA ligase, cytoplasmic	MARS	0.00116147	0.0186391	0.761711	1.31283
P53597;A0A494C0D1;H7C233	Succinyl-CoA ligase [ADP/GDP-forming] subunit alpha, mitochondrial	SUCLG1	0.00441322	0.0438963	0.76814	1.30185
P35998;C9JLS9	26S protease regulatory subunit 7	PSMC2	0.00149173	0.0215337	0.886899	1.12752

## Sheet: GO CC only DHA+Rot vs Ctrl
Table S4 'GO CC only DHA+Rot vs Ctrl': GO Term enrichment analysis. Gene ontology enrichment analysis based on cellular compartments (CC) of proteins only found to be of higher abundance in DHA pretreated plus Rotenone (DHA+Rot) stressed cells compared to the Control (Ctrl). Information on the GO Term (Term), the number of identified associated proteins within the dataset (Count), the total numbe…
Category	Term	Count	%	PValue	Genes	List Total	Pop Hits	Pop Total	Fold Enrichment	Bonferroni	Benjamini	FDR
GOTERM_CC_DIRECT	GO:0005739~mitochondrion	11	37.931	1.26689e-05	Q15118, P53597, J3KPX7, P30084, P30044, P19367, Q96I99, Q8NI60, P24752, Q9HAV7	29	1466	20647	5.34217	0.00113955	0.000654586	0.000625493
GOTERM_CC_DIRECT	GO:0005759~mitochondrial matrix	7	24.1379	1.45464e-05	Q15118, P53597, P30084, P30044, Q96I99, P24752, Q9HAV7	29	406	20647	12.2753	0.00130832	0.000654586	0.000625493
GOTERM_CC_DIRECT	GO:1990904~ribonucleoprotein complex	4	13.7931	0.00215306	D6RD18, Q9NTZ6, M0QZR9, Q08211	29	191	20647	14.9103	0.176329	0.0609859	0.0582754
GOTERM_CC_DIRECT	GO:0045244~succinate-CoA ligase complex (GDP-forming)	2	6.89655	0.00271048	P53597, Q96I99	29	2	20647	711.966	0.216728	0.0609859	0.0582754
GOTERM_CC_DIRECT	GO:0005737~cytoplasm	16	55.1724	0.00371812	D6RD18, O95747, O76003, P30044, P19367, P35998, Q96I99, Q08211, Q04637, A0A2Q3DP09, J3KPX7, O15355, M0QZR9, O14787, Q14166, P56192	29	5771	20647	1.97391	0.284844	0.0669261	0.0639516
GOTERM_CC_DIRECT	GO:0005654~nucleoplasm	12	41.3793	0.0134486	D6RD18, Q9Y570, O15355, Q9NTZ6, Q16576, M0QZR9, P35998, Q96ER3, Q08211, A6NLN1, Q9HAV7, Q13363	29	4076	20647	2.09607	0.704351	0.201728	0.192763
GOTERM_CC_DIRECT	GO:0005634~nucleus	15	51.7241	0.0180728	D6RD18, O76003, P30044, P35998, Q96ER3, Q08211, Q04637, J3KPX7, Q16576, O15355, M0QZR9, O14787, Q14166, A6NLN1, Q13363	29	6100	20647	1.75073	0.806298	0.232365	0.222038
GOTERM_CC_DIRECT	GO:0005741~mitochondrial outer membrane	3	10.3448	0.0344523	J3KPX7, P19367	29	216	20647	9.88841	0.957378	0.387589	0.370363
GOTERM_CC_DIRECT	GO:0005844~polysome	2	6.89655	0.0515951	Q04637, Q08211	29	39	20647	36.5111	0.9915	0.515951	0.49302
